# Supplementary material for: MergeAlign: improving multiple sequence alignment performance by dynamic reconstruction of consensus multiple sequence alignments
Source: BMC Bioinformatics. 2012 May 30;13:117. doi: 10.1186/1471-2105-13-117 (PMC3413523; doi:10.1186/1471-2105-13-117)
Supplement: Additional file 2 — List of training set of benchmark alignments. [file 1471-2105-13-117-S2.txt]

_____4
_____8
_____9
____14
____35
____41
____51
____52
____57
____66
____66
____76
____76
____80
____82
____94
____94
____96
____96
____99
___116
___118
___119
___119
___126
___126
___130
___130
___132
___132
___134
___140
___160
___235
___236
___236
___248
___256
___263
___267
___316
___316
___388
___429
___429
___437
___468
___471
___471
___488
___488
___490
___490
___490
___587
___620
___655
___669
___8t2
__10s8
__10t8
__24t6
__24t7
__24t8
__34t3
__39t1
__41t2
__51t2
__57s7
__57t4
__57t7
__57t7
__57t7
__57t7
__61t3
__66s5
__66s5
__66t5
__66t5
__78t1
__82s2
__82s3
__82t5
__82t6
__85t3
__86s7
_10s10
_12s19
_12s57
_12s58
_12s58
_12s70
_12s77
_12s77
_12s80
_12s82
_12s84
_132t1
_132t1
_134t2
_134t3
_134t3
_137t4
_140s7
_140t7
_140t8
_144s1
_144s1
_144s2
_186t1
_197t3
_200t2
_22s24
_22s34
_22s36
_22s44
_22s55
_22s55
_22t40
_22t42
_22t47
_22t49
_22t49
_22t49
_22t55
_22t56
_22t58
_22t59
_22t59
_249t2
_307s4
_307t6
_341s3
_351t1
_351t1
_437s2
_437s5
_437t7
_437t7
_437t7
_451t1
_488s2
_490s5
_490t7
_491s6
_498t2
_553s5
_553s6
_553s6
_581s4
_581t9
_620s7
_655s1
_78t10
_86t10
104t17
12s108
12t109
12t109
12t116
12t117
12t119
136s16
136s19
136s22
136t21
136t27
136t30
136t30
16pk_1qpg
16pk_1qpg
19hcA_1duwA
1a04A_3chy
1a0cA_1a0dA
1a0fA_1hqoA
1a0hA_5hpgA
1a0p_1ae9A
1a12A_1jtdB
1a28A_2prgA
1a2vA_1ksiB
1a2vA_1ksiB
1a2vA_1ksiB
1a3aA_1a6jA
1a3aA_1a6jA
1a3k_1c1lA
1a3k_1c1lA
1a49A_1pkyC
1a49A_1pkyC
1a49A_2tpsA
1a49A_2tpsA
1a4iA_1b0aA
1a53_1hg3A
1a65A_1nif
1a6jA_1hynP
1a6m_1cg5B
1a6m_1ewaA
1a6m_1flp
1a6m_2gdm
1a6m_2gdm
1a6m_2hbg
1a6m_2hbg
1a6m_3sdhA
1a7s_2cgaB
1a7tA_1e5dA
1a7w_1aoiA
1a7w_1tafA
1a8d_1wba
1a8h_1qqtA
1abwA_1cqxA
1abwA_1cqxA
1ac5_1auoA
1ac5_1auoA
1ac5_1cpy
1ae9A_1a36A
1agdB_1iakA
1agjA_1cqqA
1agqA_1vpfA
1agqA_1vpfA
1ah1_2ncm
1ah9_1bkb
1ah9_1bkb
1aly_1dyoA
1aly_2tnfA
1am2_1at0
1amk_1hg3A
1amp_1b8oA
1aoeA_1d1gA
1aohA_1anu
1aohA_1g1kB
1aoiB_1tafA
1aoiD_1aoiB
1aoiD_1jfiB
1aoxA_1atzA
1apyB_2gawD
1aqb_1epaA
1aqzA_1de3A
1arb_2hrvA
1arb_2hrvA
1ash_2fal
1at3A_1fl1A
1at3A_1lay
1at3A_1lay
1atg_1mrp
1atzA_1ido
1auoA_1fj2B
1auoA_1i6wA
1auoA_1jfrA
1auq_1ido
1auz_1dciA
1auz_1dciA
1avmA_3mdsA
1awcA_2hts
1awcA_2hts
1awe_1btkA
1awe_1btkA
1awe_1pls
1ax4A_2tplA
1axiB_1bp3B
1aym1_2hwf1
1aym2_1qqp2
1aym3_1b35A
1aym3_1rud3
1b0nA_1r69
1b16A_1fds
1b34B_1d3bA
1b34B_1d3bA
1b35A_1b35B
1b35A_1b35B
1b3aA_1tvxA
1b64_1fjfJ
1b64_1fjfJ
1b6rA_1gsoA
1b7fA_1b64
1b8gA_1bw0A
1b8gA_1iaxA
1b8gA_1iaxA
1b8xA_1pd21
1b93A_1g8mA
1b9hA_1ibjA
1b9hA_1ibjA
1bag_1smd
1bak_1btkA
1bak_1btkA
1bak_1dynA
1bak_1dynA
1bcfA_2fha
1bcpA_1lt3A
1bcpA_1lt3A
1bcpA_1lt3A
1bcpD_3chbD
1bd3A_1dkuA
1bd3A_1nulA
1bd3A_1nulA
1bd3A_1nulA
1bdb_1cydA
1bdb_1hdcA
1bdb_1ybvA
1bdb_1ybvA
1bdyA_1rlw
1be3A_1ezvB
1be3C_3bccC
1be3C_3bccC
1bec_1tvdA
1befA_1jxpA
1bfg_1afcH
1bglA_1bhgA
1bhgA_1qnoA
1bhtA_5hpgA
1bhtA_5hpgA
1bi0_1smtA
1bi5A_1dd8A
1bj7_1epaA
1bjwA_1cl2A
1bjwA_1d2fA
1bkpA_1tlcA
1bmdA_1ceqA
1bmdA_1hyhA
1bndA_1nt3A
1bo4A_1i21A
1bob_1yghA
1bob_1yghA
1bob_1yghA
1bp7A_1af5
1bqcA_7a3hA
1bqcA_7a3hA
1bqg_1mucA
1bqk_2mtaA
1br9_1d2bA
1br9_1d2bA
1brmA_1drw
1bs0A_1b8gA
1bs0A_1b8gA
1bs9_1ei9A
1bs9_1ei9A
1bs9_1ei9A
1bsvA_1bwsA
1bsvA_1xel
1bsvA_1xel
1bsvA_1xel
1bt3A_1lla
1btl_1omeB
1btl_1omeB
1btn_1dynA
1btn_1rrpB
1bu2A_1vin
1bu7A_1ea1A
1bw9A_1qorA
1bw9A_1qorA
1bw9A_1qp8A
1bx4A_1dgyA
1bxkA_1eq2A
1byfA_1fm5A
1byfA_1htn
1byi_1nksA
1bylA_1qipA
1byuA_1ctqA
1c05A_1dm9A
1c0aA_1lylA
1c0nA_1ecxA
1c24A_1chmA
1c24A_1chmA
1c24A_1xgmA
1c3d_1qsjD
1c4rA_1sacA
1c4xA_1jfrA
1c8bA_1cfzA
1c8oA_1hleA
1c8oA_1ovaA
1c9kB_1esc
1cczA_1tlk
1cdkA_1apmE
1ceo_1cz1A
1ceo_1cz1A
1ceo_1edg
1ceqA_1hyhA
1ceqA_3ldh
1cg2A_1xjo
1chmA_1ihoA
1cjxA_1qipA
1ckeA_1dekA
1clc_1tf4A
1clqA_1nozB
1cof_1cnuA
1cozA_2ts1
1cozA_2ts1
1cpcA_1allA
1cpcA_1allA
1cpcA_2hbg
1cpcA_2hbg
1cpcA_2hbg
1cqkA_1fc1B
1cqkA_1hxmD
1cqkA_1hxmD
1cqkA_1iakA
1cqxA_1dlyA
1cr5A_1e32A
1cs8A_1cv8
1csh_4ctsA
1ctj_1e29A
1ctj_2mtaC
1cto_1bpv
1ctqA_1d5cA
1cviA_1rpt
1cviA_1rpt
1cvsC_1fltX
1cvsC_2ncm
1cwyA_1bag
1cxlA_1cgu
1cxlA_1cgu
1cxlA_1cgu
1cydA_1eny
1cydA_1fds
1cydA_1fjhB
1cydA_1gegG
1cydA_1h5qL
1cydA_1oaa
1cydA_1ybvA
1cyx_2occB
1czfA_1rmg
1d2kA_1e9lA
1d2kA_1e9lA
1d2mA_1pjr
1d2sA_1dykA
1d2zA_1d2zB
1d2zA_1d2zB
1d2zA_1fadA
1d2zA_1fadA
1d2zA_1fadA
1d2zA_1fadA
1d3bA_1d3bB
1d3gA_2dorA
1d4tA_1csyA
1d4vB_2tnfA
1d5rA_1fpzA
1d5yA_1bl0A
1d6jA_3tmkA
1d6jA_3tmkA
1d7yA_1nhp
1d9eA_1fx6B
1dapA_1hyhA
1db1A_2lbd
1db3A_1bg6
1db3A_1fds
1db3A_1fds
1dceB_1ft1B
1dcfA_1dbwA
1dcfA_3chy
1dcfA_3chy
1ddzA_1i6pA
1deoA_1wab
1dhn_1b9lA
1dhpA_2tpsA
1dhpA_2tpsA
1dhr_1ybvA
1dhx_1ruxA
1di0A_1rvv1
1djxB_1rlw
1dk5A_1aow
1dkuA_1qb7A
1dlyA_1dlwA
1dpsA_1qghA
1dptA_1otgA
1dptA_1otgA
1dpuA_1smtA
1dqrA_2pgi
1dquA_1pymA
1dqyA_1ei9A
1dqyA_1ivyA
1dr9A_1i85A
1drmA_1ew0A
1drw_1ofgA
1dssG_1ceqA
1dssG_1he2A
1dtyA_2gsaA
1dusA_1i4wA
1dusA_2dpmA
1dwnA_1msc
1dxy_1psdA
1dxy_2dldA
1dxy_2dldA
1dyoA_1ulo
1e15A_1ctn
1e15A_1ctn
1e15A_1ctn
1e20A_1g5qA
1e20A_1g5qA
1e2tA_1f13A
1e2tA_1f13A
1e32A_1e69B
1e69B_1gajA
1e69B_1gajA
1e69B_1gajA
1e69B_1gajA
1e69B_1qhlA
1e6bA_1eemA
1e6bA_1eemA
1e6wA_1e7wA
1e6wA_1e7wA
1e6wA_1fjhB
1e70M_1tr1B
1eaf_3cla
1eagA_2er7E
1eaiC_1ate
1ecfB_1gdoA
1ecpA_1a2zA
1ecpA_1k3fA
1eemA_1hqoA
1efdN_1qguA
1efdN_1qguA
1efdN_1qguA
1efvA_1efpA
1efvA_1efpA
1eg7A_1hyqA
1ehyA_1qo7A
1ehyA_2bce
1ei9A_1cr6B
1ei9A_1cr6B
1ei9A_1cvl
1ekfA_1et0A
1elqA_2dkb
1ema_1ggxA
1emsA_1erzA
1enp_1ej0A
1enp_1eny
1enp_1qsgA
1enp_1qsgA
1eny_1ybvA
1eny_1ybvA
1eq2A_1xel
1eq3A_1pinA
1erv_1thx
1esl_1h8uA
1etb1_1gkeC
1eteA_1hmcB
1eteA_1hmcB
1euhA_1eyyA
1evhA_1i7aC
1evhA_1qc6A
1ewaA_2fal
1ex1A_3chy
1ex1A_3chy
1exzA_1hmcB
1f2dA_1oasA
1f2dA_1oasA
1f3yA_1g0sA
1f3yA_1g0sA
1f4tA_1egyA
1f4tA_1rom
1f7cA_1tx4A
1f97A_1qfoA
1f9aA_1hybA
1faoA_1mai
1faoA_1rrpB
1ff9A_2scuA
1fggA_1ga8A
1fgkA_1csn
1fgkA_1fgiB
1fgkA_1ia8A
1fgxA_1foaA
1fgxA_1g8oA
1fgxA_1g8oA
1fhoA_1pls
1fhoA_1pls
1fhoA_1pls
1fhuA_1mucA
1fi2A_1caxB
1fi2A_1dzrA
1fi2A_1dzrA
1fj7A_1cvjB
1fjfL_1fjfQ
1fjfL_1fjfQ
1fjhB_1eq2A
1fknA_2rmpA
1fknA_2rmpA
1floA_1ae9A
1floA_1ae9A
1flp_1ithA
1flp_1ithA
1fltX_1qa9A
1fltX_1qa9A
1fmb_2rmpA
1fnc_1qfjA
1fpzA_1vhrA
1fqtA_1rfs
1fqvD_1vcbB
1fr9A_1fgxA
1frb_1qrqA
1fshA_1hstA
1ft9A_1qbjA
1fukA_1qvaA
1fvaA_1qd1A
1fxd_1vjw
1fzgD_2eboA
1g10A_1ckv
1g55A_6mhtA
1g6q2_1vid
1g7eA_1prxA
1g8fA_1cozA
1g8jB_1fqtA
1g8jB_1fqtA
1g8jB_1rie
1g8jB_1rie
1g8oA_1qg8A
1ga8A_1g8oA
1gc1G_1g9nG
1gc1G_1g9nG
1gdhA_1psdA
1gefA_1hh1A
1ggxA_1h4uA
1ghj_1iyu
1gkxA_1id0A
1gky_1qhsA
1gky_3tmkA
1gnwA_1ljrA
1gnwA_1pgtA
1gpmA_1qdlB
1gsa_2hgsA
1gsa_2hgsA
1h75A_1kte
1h75A_1kte
1h97A_1ithA
1ha1_1hd0A
1han_1eirA
1hd2A_1qq2A
1hd2A_1qq2A
1he2A_1qrrA
1hjp_1bvsA
1hjp_1bvsA
1hmcB_1jli
1hnoA_1nzyA
1hp4A_1qba
1hqoA_1ljrA
1hqoA_1pgtA
1hssA_1hyp
1huw_1a22A
1huw_1a22A
1huw_1a22A
1hxmA_1tvdA
1hxmA_1tvdA
1hyhA_2cmd
1hyhA_3ldh
1hyt_1hs6A
1i21A_1yghA
1i4wA_1vid
1i69A_1pda
1i6wA_1tca
1iakA_1hdmA
1ibzA_1rcy
1id1A_1ofgA
1ifa_1rmi
1ifa_1rmi
1ifa_1rmi
1iow_1gpmA
1iso_1cnzA
1itbB_1kb5B
1itbB_1tlk
1iyu_1ghj
1jfuA_1prxA
1jfuA_1prxA
1jhjA_1xnaA
1jmtA_2u2fA
1jn5B_1opy
1kb5B_1qfoA
1kit_2sli
1kjs_1c5a
1krs_1b8aA
1kwaA_1kwaB
1kwaA_1kwaB
1larA_1d5rA
1lcl_1sacA
1lcl_1sacA
1lcl_1sacA
1lfdA_2rgf
1ljrA_1pd21
1lt3A_1bcpA
1maz_1g5jA
1mfmA_1xsoB
1mfmA_1xsoB
1mpgA_1mun
1mrj_1qcjB
1mrj_1qcjB
1mroA_1mroB
1msc_1qbeA
1msc_1qbeA
1mtyB_1mhyB
1mugA_1bjt
1mugA_3eugA
1mun_1ebmA
1mup_1bj7
1mup_1qftA
1nedA_1g3iJ
1nf1A_1wer
1nksA_1qhiA
1nox_1bkjA
1nsgB_256bA
1nsgB_256bA
1oaa_1ybvA
1oasA_1tdj
1ocrC_1qleC
1ovaA_2achA
1pcl_1czfA
1pd21_1pgtA
1pedA_1bxzD
1pgtA_1gsdB
1plc_1rcy
1pls_1foeA
1pls_1foeA
1pls_1rrpB
1pmaA_1nedA
1pmaA_1pmaP
1pne_3nul
1preA_1bcpB
1pscA_1b5tA
1ptf_2hid
1ptf_2hid
1qa9A_1qfoA
1qa9A_1wit
1qa9A_1wit
1qa9A_1wit
1qbzC_2ezoA
1qdlB_1tmy
1qfjA_1fnc
1qfjA_1fnc
1qfoA_2fcbA
1qghA_2fha
1qhaA_1g99A
1qhiA_1qhsA
1qhsA_3tmkA
1qipA_1cjxA
1qipA_1fa5B
1qj2A_1ffvA
1qjdA_1qo8D
1qk3A_1gca
1qlaA_1fumA
1qlaB_1c1yB
1qniA_1ibzA
1qnoA_1eceA
1qnoA_1eceA
1qq4A_2hrvA
1qqp1_2mev1
1qqp2_1pov1
1qqp3_1mec3
1qqp3_1mec3
1qqp3_1mec3
1qs1A_1g24A
1quqA_1quqB
1r2fA_1xsm
1r69_1b0nA
1rcb_3inkC
1rcb_3inkC
1rsy_1a25B
1rtm1_1qo3C
1rzl_1fk3A
1sacA_1b09C
1sbp_1wod
1sbp_1wod
1scjB_1b64
1shkA_1ng1
1sluA_1fi8E
1smvA_2tbvA
1smvA_4sbvC
1smvA_4sbvC
1sro_1mjc
1sro_1mjc
1svpA_5ptp
1svy_2vil
1taq_5ktqA
1taxA_1xas
1taxA_1xas
1tfb_1c9bA
1tgxA_1cdtA
1tig_2ifeA
1tit_1wit
1tlk_1wit
1tlk_1wit
1trb_1f6mF
1trb_1f6mF
1trb_1f6mF
1tvdA_1bzqN
1tvxA_1a15A
1u2fA_1fjcA
1u9aA_1c4zD
1u9aA_1i7kB
1ulo_1cx1A
1vcaA_2fcbA
1vfrA_1nox
1vid_2admA
1vid_2dpmA
1vsgA_2vsgA
1wab_1deoA
1xbd_1ayoA
1xikA_1xsm
1xwl_1t7pA
1xwl_2kfzA
1xxaA_1b4aA
1yge_1byt
1zpdA_1qpbB
2abk_1ebmA
2bce_1acl
2cmd_1mldD
2cmd_3ldh
2cpl_1c5fC
2cpl_1c5fC
2cpl_2nul
2dhqA_1c9kB
2dhqA_1c9kB
2dkb_2gsaA
2dkb_2gsaA
2dkb_2gsaA
2dri_8abp
2eboA_1mof
2ercA_3mag
2fcbA_1iisC
2gar_1bxkA
2gmfA_1f6fA
2hbg_2vhbA
2hbg_2vhbA
2hbg_3sdhA
2hddA_1b8iA
2hrvA_1agjA
2i1b_1iltA
2if1_1d1rA
2if1_1d1rA
2ila_1abrB
2mev1_1tmf1
2nmbA_1shcA
2nsyA_1sur
2pgd_1pgjA
2pgd_1pgjA
2pii_1cc8A
2pkaA_1a7s
2pkaA_1aksA
2pkaA_1aksA
2prgA_3erdA
2qwc_1b9vA
2reb_1cr1A
2rn2_1ekeA
2rn2_1ekeA
2scuA_1drw
2scuB_1eucB
2scuB_1eucB
2scuB_1eucB
2tgi_1es7C
2thiA_1eu8A
2u2fA_1u2fA
3bct_1g3jC
3bct_1g3jC
3chy_1b00B
3chy_1b00B
3chy_1tmy
3chy_4tmyB
3cla_1nocB
3crd_3ygsP
3erdA_1ereB
3eugA_1lauE
3nul_1acf
3pte_1pmd
3seb_1enfA
3tgl_1dt5A
3tgl_1dt5A
3ullA_1kawB
3ullA_1kawB
3ullA_1kawB
581s11
581s15
581t14
581t14
581t17
5nul_1akt
5nul_1akt
6prcL_6prcM
BB11017
BB11024
BB11032
BB11032
BB11036
BB12001
BB12002
BB12007
BB12014
BB12015
BB12018
BB12019
BB12019
BB12022
BB12023
BB12024
BB12026
BB12028
BB12041
BB12041
BB12043
BB12044
BB20004
BB20006
BB20007
BB20009
BB20011
BB20019
BB20020
BB20022
BB20028
BB20030
BB20031
BB20032
BB20035
BB20038
BB20040
BB20041
BB30001
BB30006
BB30009
BB30010
BB30014
BB30019
BB30023
BB30026
BB30029
BB40005
BB40009
BB40009
BB40014
BB40017
BB40023
BB40028
BB40028
BB40035
BB40039
BB40043
BB40045
BB40045
BB40046
BB40046
BB50008
BB50010
BB50013
BB50016
BBS11003
BBS11008
BBS11008
BBS11012
BBS11016
BBS11017
BBS11018
BBS11021
BBS11023
BBS11026
BBS11027
BBS11031
BBS11031
BBS11031
BBS11032
BBS11033
BBS11033
BBS11035
BBS12001
BBS12010
BBS12013
BBS12015
BBS12016
BBS12020
BBS12021
BBS12022
BBS12023
BBS12028
BBS12031
BBS12034
BBS12037
BBS12037
BBS12042
BBS20007
BBS20011
BBS20012
BBS20013
BBS20015
BBS20017
BBS20018
BBS20019
BBS20022
BBS20026
BBS20026
BBS20028
BBS20030
BBS20032
BBS20032
BBS20033
BBS20035
BBS20035
BBS20038
BBS30005
BBS30007
BBS30010
BBS30012
BBS30015
BBS30018
BBS30021
BBS30027
BBS30030
BBS50002
BBS50006
