# Supplementary material for: MergeAlign: improving multiple sequence alignment performance by dynamic reconstruction of consensus multiple sequence alignments
Source: BMC Bioinformatics. 2012 May 30;13:117. doi: 10.1186/1471-2105-13-117 (PMC3413523; doi:10.1186/1471-2105-13-117)
Supplement: Additional file 3 — Mean F-score of training set for all 142 matrices of amino acid substitution. [file 1471-2105-13-117-S3.txt]

JOHM930101	0.6885
CROG050101	0.6872
PRLA000102	0.6867
KANM000101	0.6865
HENS920102	0.6864
HENS920103	0.6860
OVEJ920101	0.6849
BLOSUM62	0.6847
MUET020101	0.6842
BLOSUM80	0.6838
PRLA000101	0.6837
BLOSUM50	0.6836
BLOSUM90	0.6836
DOSZ010104	0.6828
MCLA710101	0.6821
DOSZ010103	0.6813
VTML200	0.6809
BLOSUM45	0.6800
CSEM940101	0.6797
GONG920101	0.6782
BENS940103	0.6772
BLAJ010101	0.6766
WEIL970101	0.6763
PAM70	0.6761
TUDE900101	0.6751
MUET020102	0.6749
PAM30	0.6736
MOHR870101	0.6734
DAYM780302	0.6731
LEVJ860101	0.6721
BENS940102	0.6706
LUTR910101	0.6692
ALTS910101	0.6686
MCLA720101	0.6677
QU_C930103	0.6666
JOND920103	0.6665
LUTR910107	0.6647
QUIB020101	0.6641
GRAR740104	0.6627
PAM250	0.6621
LUTR910109	0.6617
BENS940101	0.6617
OGAK980101	0.6597
FEND850101	0.6587
MUET010101	0.6580
LUTR910105	0.6572
NGPC000101	0.6539
LINK010101	0.6505
MIYT790101	0.6486
LUTR910102	0.6439
LUTR910108	0.6425
LUTR910106	0.6420
NAOD960101	0.6415
JOND940101	0.6376
BENS940104	0.6352
KOSJ950108	0.6320
KOSJ950106	0.6319
KOSJ950110	0.6312
KOSJ950107	0.6308
NIEK910101	0.6306
KOSJ950115	0.6306
LUTR910103	0.6306
KOSJ950112	0.6302
AZAE970102	0.6297
KOSJ950111	0.6295
MIYS930101	0.6288
KOSJ950114	0.6284
KOSJ950113	0.6283
KOSJ950105	0.6269
KOSJ950109	0.6269
AZAE970101	0.6266
KOSJ950103	0.6256
KOSJ950102	0.6256
NIEK910102	0.6247
DOSZ010102	0.6241
FITW660101	0.6236
KOSJ950104	0.6204
LUTR910104	0.6158
QU_C930101	0.6087
RISJ880101	0.6067
OVEJ920105	0.6065
KAPO950101	0.5997
OVEJ920102	0.5970
OVEJ920103	0.5958
QU_C930102	0.5949
OVEJ920104	0.5933
KOSJ950101	0.5894
KOLA920101	0.5759
WEIL970102	0.5548
SIMK990105	0.5514
GEOD900101	0.5434
RIER950101	0.4746
RUSR970102	0.4363
SIMK990103	0.4237
DOSZ010101	0.3919
SIMK990104	0.3754
MIYS990107	0.3302
KESO980102	0.3135
SIMK990102	0.2733
MOOG990101	0.2400
MIYS960102	0.2198
MIYS990106	0.2034
MIYS850103	0.2016
SIMK990101	0.1992
BETM990101	0.1966
MIRL960101	0.1862
KOLA930101	0.1713
BONM030103	0.1646
SKOJ000102	0.1535
TOBD000101	0.1524
BASU010101	0.1488
TOBD000102	0.1469
VENM980101	0.1277
SKOJ970101	0.1033
TANS760102	0.1031
ZHAC000105	0.1031
TANS760101	0.1016
BONM030105	0.1015
ZHAC000103	0.1014
SKOJ000101	0.0947
BONM030102	0.0917
ZHAC000104	0.0897
RUSR970101	0.0865
KESO980101	0.0858
MIYS960103	0.0791
ZHAC000102	0.0748
ZHAC000106	0.0745
THOP960101	0.0683
RUSR970103	0.0655
BRYS930101	0.0629
BONM030104	0.0594
MIYS850102	0.0583
BONM030101	0.0573
MIYS960101	0.0545
ZHAC000101	0.0538
LIWA970101	0.0503
MICC010101	0.0485
BONM030106	0.0472
GIAG010101	0.0389
MEHP950102	0.0342
MEHP950101	0.0307
MEHP950103	0.0285
