# Supplementary material for: MergeAlign: improving multiple sequence alignment performance by dynamic reconstruction of consensus multiple sequence alignments
Source: BMC Bioinformatics. 2012 May 30;13:117. doi: 10.1186/1471-2105-13-117 (PMC3413523; doi:10.1186/1471-2105-13-117)
Supplement: Additional file 4 — List of test set of benchmark alignments. [file 1471-2105-13-117-S4.txt]

_____8
____41
____46
____49
____60
____66
____82
____85
____86
____89
____94
____99
___108
___115
___119
___120
___126
___136
___145
___150
___160
___186
___248
___248
___294
___332
___351
___414
___468
___468
___471
___553
___587
___620
___669
___676
__10t9
__19s1
__24t4
__24t4
__24t7
__24t7
__24t7
__24t8
__24t8
__34s1
__34t3
__35t1
__43s3
__43s6
__52t1
__57s1
__57t4
__57t7
__66s3
__66t5
__75s2
__75t2
__75t2
__78t5
__78t7
__82s2
__82s2
__82s3
__82t5
__82t5
__82t7
__85t3
__86t9
__86t9
__86t9
__99t1
_104s7
_104s7
_10s10
_10t10
_120s1
_12s45
_12s45
_12s49
_12s57
_12s81
_12s83
_12s83
_12t82
_132t1
_134t2
_137s3
_137s3
_139s4
_139t6
_140t7
_140t7
_186t1
_200t2
_22s18
_22s24
_22s53
_22s53
_22t39
_22t42
_22t44
_22t47
_22t48
_22t50
_22t53
_22t56
_22t59
_249t2
_263t5
_263t5
_263t5
_294t3
_307s4
_341s4
_341s4
_354t1
_429s6
_491s3
_491s4
_491s4
_498t2
_525t1
_581s4
_655s1
104s13
104s14
104t18
12s103
12s107
12t109
12t116
136s16
136s19
136s22
136s32
136t15
136t15
136t25
136t29
136t30
1a02N_1a3qA
1a02N_1a3qA
1a04A_1ibjA
1a04A_3chy
1a0p_1a36A
1a1z_1d2zA
1a28A_2prgA
1a28A_2prgA
1a28A_3erdA
1a49A_1pkyC
1a4iA_1ee9A
1a4iA_1ee9A
1a53_1dvjA
1a53_1nsj
1a53_1qo2A
1a6m_1ash
1a6m_1ewaA
1a6m_1hlb
1a6m_2fal
1a6m_2gdm
1a6m_2gdm
1a7w_1aoiB
1a7w_1b67B
1a7w_1bh9B
1a8h_1qqtA
1a9nA_1dceA
1aba_1h75A
1abwA_1cqxA
1ac5_1auoA
1ad3A_1bpwA
1adjA_1atiA
1adjA_1httD
1ae9A_1aihA
1aerA_1aerB
1agdA_1bqsA
1ah1_1cid
1ah1_1kb5B
1ah9_1bkb
1ajqA_1cp9A
1ajsA_1ibjA
1alu_1i1rB
1am2_1at0
1am7A_3lzt
1amoA_1qfjA
1amoA_1qfjA
1amoA_1qfjA
1amoA_1rcf
1amp_1cx8B
1an8_1eu4A
1an9A_1c0pA
1aoeA_1vdrA
1aoeA_3dfr
1aoiB_1aoiD
1aoiC_1f66G
1aoiC_1f66G
1aoxA_1auq
1aoxA_1ido
1aoxA_1ido
1apyA_1ayyC
1aq0A_1eokA
1aq0A_1ghsB
1aqb_1avgI
1aquA_1fmlB
1aquA_1fmlB
1aqzA_1de3A
1aqzA_9rnt
1ash_1flp
1atg_1ixh
1atg_1mrp
1atzA_1auq
1atzA_2scuB
1auiB_1dguA
1auk_1fsu
1auq_1ido
1avaC_1wba
1awcA_2irfG
1awd_1ayfA
1awd_1ayfA
1ax4A_2dkb
1ax4A_2dkb
1aye_1qmuA
1aym2_1qqp2
1aym3_1b35A
1aym3_1rud3
1az9_1bn5
1azsA_1culB
1azsA_1culB
1b0nA_1r69
1b16A_1bdb
1b16A_1bsvA
1b34B_1i8fA
1b34B_1i8fA
1b35A_2mev1
1b5l_1rmi
1b64_1fjfJ
1b6cB_1ia8A
1b6g_1cqwA
1b6rA_1gsoA
1b6tA_1f9aA
1b7eA_1f3iA
1b7fA_1b64
1b7gO_1gcuA
1b7gO_1gcuA
1b8aA_1aszA
1b8aA_1lylA
1b8gA_1bjwA
1b8gA_1iaxA
1b8gA_1iaxA
1b9yC_1a0rP
1ba1_1dkgD
1bak_1btkA
1bak_1dynA
1bak_1dynA
1bak_1faoA
1bb9_2semA
1bbhA_1jafB
1bcfA_1eumA
1bcfA_1eumA
1bcfA_2fha
1bdb_1e6wA
1be3A_1be3B
1be3A_1hr6A
1bf2_1ehaA
1bg2_1f9tA
1bh9B_1jfiB
1bh9B_1tafA
1bh9B_1tafA
1bi0_1fx7B
1bj7_1obpA
1bjwA_1bw0A
1bk5A_1ialA
1bkjA_1f5vA
1bkjA_1vfrA
1bkjA_1vfrA
1bkpA_1tlcA
1bkrA_1bhdA
1bmdA_1b8pA
1bmfG_1mabG
1bmfG_1mabG
1bn5_1c24A
1bn5_1c24A
1bn6A_1cv2A
1boy_1a21A
1bpi_1brcI
1bpv_1bquA
1bpwA_1eyyA
1bqcA_7a3hA
1bqcA_7a3hA
1bqg_1ec7B
1bqg_1ec7B
1bqg_1mucA
1bquA_1bj8
1br9_1jc7A
1bs0A_1b8gA
1bs0A_1b8gA
1bs0A_1b8gA
1bsvA_1xel
1btkA_1dynA
1btkA_1pls
1btl_1omeB
1btl_1skf
1btl_1skf
1btn_1mai
1btn_1pls
1bu2A_1vin
1burA_1rusB
1bv1_3pmgA
1bvwA_1tml
1bvwA_1tml
1bvzA_7taa
1bw0A_1d2fA
1bw9A_1qorA
1bykA_1gca
1bykA_1tlfA
1bykA_1tlfA
1bykA_2dri
1byuA_1ctqA
1bywA_1drmA
1c3oB_1qdlB
1c4xA_1jfrA
1c53_2dvh
1c9kB_1cbuC
1c9kB_1g5rA
1cczA_1fltX
1cczA_1fltX
1cczA_1hngB
1cczA_1tlk
1cd8_1wit
1cdkA_1apmE
1cdkA_1csn
1cdkA_1hcl
1ceqA_3ldh
1ceqA_3ldh
1cewI_1eqkA
1cf9A_1g2iA
1cg2A_1cx8B
1cg2A_1cx8B
1cg5B_1flp
1cg5B_1flp
1chkA_1l92
1cid_1qa9A
1cipA_1ctqA
1cipA_1ctqA
1cipA_1hurA
1cjxA_1qipA
1ckv_1g10A
1clc_1tf4A
1clqA_1nozB
1cof_1cnuA
1cof_1cnuA
1cpcA_2hbg
1cpq_256bA
1cqkA_1iakA
1cr5A_1qcsA
1cs6A_1fltX
1ctj_2mtaC
1ctn_1d2kA
1cvjB_2u1a
1cvsC_1wit
1cvsC_1wit
1cvsC_1wit
1cx8B_1xjo
1cxlA_7taa
1cxqA_1b9dA
1cy5A_3ygsP
1cydA_1e6wA
1cydA_1enp
1cydA_1fjhB
1cydA_1h5qL
1cydA_1oaa
1cydA_1oaa
1cydA_1ybvA
1cydA_2ae2B
1cyo_1cxyA
1cyo_1cxyA
1czfA_1rmg
1d1rA_2if1
1d2iA_1es8A
1d2kA_1e9lA
1d2sA_1sacA
1d2zA_1d2zB
1d2zA_1ngr
1d2zB_1ngr
1d3bA_1d3bB
1d3bB_1i8fA
1d4tA_1csyA
1d4vA_1extA
1d4vB_2tnfA
1d5rA_1fpzA
1d6jA_1f48A
1d9eA_1fx6B
1d9eA_1qr7A
1dapA_1dssG
1dapA_1dssG
1dapA_1hyhA
1dapA_1hyhA
1dapA_1hyhA
1db3A_1bg6
1db3A_1bg6
1dciA_1ef8A
1dciA_2dubF
1dcs_1bk0
1ddbA_2bidA
1dekA_1gky
1dekA_1gky
1deoA_1wab
1derA_1a6dA
1dg9A_1d2aB
1dg9A_1jfvA
1dhn_1b9lA
1dhpA_1nal3
1dhr_1ybvA
1dhr_1ybvA
1dhx_1ruxA
1di1A_1ps1A
1di6A_1ihcA
1dk4A_1inp
1dk5A_1aow
1dklA_1qfxA
1dl2A_1hcuA
1dl5A_1fbnA
1dl5A_1vid
1dl5A_1xvaA
1dleA_1svpA
1dlyA_2gdm
1dokA_1tvxA
1dpsA_1qghA
1dptA_1otgA
1dptA_1otgA
1dpuA_1qbjA
1dqaA_1qaxA
1dqaA_1qaxA
1dqrA_2pgi
1dqwA_1dvjA
1dqyA_1ei9A
1drmA_1ew0A
1drw_1id1A
1drw_1ofgA
1dtyA_2gsaA
1dulA_1hq1A
1dvjA_1ho1A
1dvjA_2tpsA
1dxy_1gdhA
1dxy_2dldA
1dykA_1a3k
1dz3A_1iow
1e0cA_1rhs
1e2xA_1qbjA
1e32A_1e69B
1e4fT_1g99A
1e4fT_1g99A
1e54A_2omf
1e69B_1f2tA
1e69B_1gajA
1e69B_1qhlA
1e6bA_1aw9
1e6wA_1fds
1e6wA_1oaa
1e70M_1qvbA
1e8xA_1e8zA
1e8xA_1e8zA
1ea1A_1bu7A
1eagA_1smrA
1eagA_3pep
1eaiC_1ate
1ecfB_1gdoA
1eemA_1gnwA
1efuB_1tfe
1efvA_1mjhA
1eg7A_1hyqA
1ehyA_1qo7A
1ejeA_1axj
1ejhA_1ap8
1elqA_2dkb
1enp_1qsgA
1enp_1ybvA
1epaA_1np1A
1eq3A_1pinA
1eqkA_1cewI
1erv_1thx
1esc_1eny
1esl_1h8uA
1etb1_1gkeC
1etb1_1gkeC
1evsA_1lki
1ewaA_2fal
1extA_1d4vA
1eyrA_1ga8A
1f13A_1g0dA
1f2nA_1smvA
1f4tA_1rom
1f4tA_1rom
1f53A_1g6eA
1f5qB_1guxB
1f94A_3ebx
1f9aA_1hybA
1faoA_1dynA
1faoA_1fhxA
1faoA_1fhxA
1fdr_1qfjA
1fftC_1ocrC
1fggA_1fgxA
1fggA_1fgxA
1fgkA_1csn
1fgkA_1fgiB
1fgxA_1g8oA
1fh6A_1fh6G
1fi2A_1caxB
1fj7A_1cvjB
1fj7A_1cvjB
1fjcA_1cvjB
1fjfL_1fjfQ
1fjhB_1eq2A
1fknA_1smrA
1fknA_2rmpA
1flp_1ithA
1fm5A_1htn
1fm5A_1htn
1fmb_2hpeA
1fmk_1hcl
1fqtA_1rie
1fr9A_1h7eA
1frb_1qrqA
1fshA_1hstA
1ft9A_2cgpA
1fukA_1qvaA
1fvkA_1bed
1fwkA_1fi4A
1fzgD_2eboA
1g0rA_1qg8A
1g4uS_1ytw
1g4uS_1ytw
1g55A_6mhtA
1g5rA_1g6oA
1g5rA_1g6oA
1g5rA_1g8yA
1g6gA_1qu5A
1g6q2_1f3lA
1g8fA_1cozA
1g8oA_1qg8A
1ga8A_1fgxA
1gaxA_1ile
1gdhA_1psdA
1ghj_1iyu
1gky_1nksA
1gnwA_1pgtA
1gnwA_1pgtA
1gp1A_1jfuA
1gpl_1bu8A
1gsa_2hgsA
1h70A_1jdw
1h75A_1kte
1h8uA_1htn
1h8uA_1htn
1h8uA_1qddA
1h8uA_1qddA
1h97A_2hbg
1han_1eirA
1han_1eirA
1hcl_1csn
1he2A_1qrrA
1hgeB_1flcB
1hlb_1dlyA
1hmcB_1jli
1hp4A_1qba
1hqoA_1gnwA
1hqoA_1pgtA
1hssA_1bea
1htn_1rdo1
1htn_1rtm1
1hx1B_2a3dA
1hyhA_1hygB
1hyhA_1hygB
1hyhA_2cmd
1hyt_1ezm
1hyt_1hs6A
1i1jA_1ckaA
1i6wA_1jfrA
1i6wA_1jfrA
1iakA_1tlk
1ibjA_1bs0A
1ibjA_1bs0A
1ibzA_1kcw
1ibzA_1rcy
1ibzA_1rcy
1ibzA_1rcy
1igtB_1fe8J
1igtB_1fe8J
1ii5A_1lst
1ijqA_1qlgA
1imbA_1qgxA
1imbA_1qgxA
1irp_2irtA
1itbB_2ncm
1ithA_2fal
1ixh_1pot
1jdc_1amy
1jfuA_1prxA
1jhnA_1led
1jhnA_1led
1jk0A_1xikA
1jk0A_1xikA
1jotA_1c3nA
1jotA_1vmoA
1jp4A_1qgxA
1k89_1bw9A
1kb5B_1nkr
1kb5B_1nkr
1krs_1b8aA
1krs_1lylA
1kum_1cxlA
1kwaA_1kwaB
1kwaA_1qauA
1kwaA_1qauA
1lam_1ecpA
1larA_1d5rA
1larA_2shpA
1larA_2shpA
1lay_1at3A
1lay_1at3A
1lbd_2lbd
1lckA_1griA
1lcl_1sacA
1lfdA_2rgf
1lis_1gakA
1lt3A_1xtcA
1lxa_1qreA
1lxa_2xat
1lxa_2xat
1mai_1pls
1maz_1f16A
1mfmA_1xsoB
1mfmA_1xsoB
1mfmA_1xsoB
1mh1_2cmd
1mh1_2cmd
1mpgA_1mun
1mrp_1d9yA
1mrp_1d9yA
1msc_1qbeA
1mtyB_1mhyB
1mtyB_1mhyB
1mtyB_1qq8A
1mucA_2mnr
1mugA_3eugA
1mugA_3eugA
1nbcA_1tf4A
1nedA_1g3iJ
1nedA_1pmaP
1neu_1kacB
1nox_1bkjA
1nseA_1qomB
1nseA_1qomB
1nsgB_256bA
1nsgB_256bA
1nzyA_1dubE
1nzyA_1dubE
1oaa_1ybvA
1pcl_1qcxA
1pd21_1pgtA
1pedA_2ohxA
1pjr_1qvaA
1pjr_1qvaA
1pjr_1qvaA
1plc_2occB
1plq_1ge8A
1pls_1foeA
1psrA_1qlsA
1psrA_1qlsA
1pty_1ytw
1pty_1ytw
1pvc4_1ar94
1pvc4_1ar94
1pvl_7ahlA
1pvl_7ahlA
1qa9A_1tcrA
1qa9A_1tcrA
1qbzC_2ezoA
1qdlB_1i7qB
1qfoA_1tit
1qfoA_1vcaA
1qfoA_2fcbA
1qghA_2fha
1qgwC_1allA
1qhiA_1qhsA
1qhsA_3tmkA
1qhsA_3tmkA
1qhvA_1nobE
1qksA_1n50A
1qlaB_1c1yB
1qnxA_1cfe
1qorA_2ohxA
1qorA_2ohxA
1qoxN_1e70M
1qpxA_1bf8
1qq4A_2hrvA
1qq8A_1j77A
1qqp3_1mec3
1qrjB_1ak4C
1quqA_1quqB
1r69_1b0nA
1r69_1b0nA
1rcb_1lki
1rhoA_1ft3A
1rom_1jipA
1rthA_2rn2
1rtm1_1qo3C
1sayA_1hzzB
1sbp_1wod
1sbp_1wod
1sek_1psi
1skyE_1skyB
1smrA_2rmpA
1smvA_1c8nC
1sro_1mjc
1sur_2nsyA
1taq_5ktqA
1tcrA_1ah1
1tcrA_1qsfD
1tgxA_1cdtA
1tig_2ifeA
1tit_2ncm
1tlk_1wit
1tul_1dun
1tx4A_1f7cA
1u9aA_1i7kB
1ubpC_1a4mA
1uok_1bvzA
1urnA_1u2fA
1uteA_1qhwA
1vcaA_2fcbA
1vid_2dpmA
1vid_3mag
1vpsA_1dzlA
1vpsA_1dzlA
1wdcC_1br4B
1wer_1nf1A
1wer_1nf1A
1x11A_2nmbA
1xbd_1ayoA
1xikA_1qghA
1xvaA_2ercA
1xvaA_2ercA
1xwl_1t7pA
1xwl_2kfzA
1yer_1b63A
1yge_1byt
1yghA_1i21A
1yghA_1i21A
1yghA_1qsrA
1yghA_1qsrA
1ygs_1devA
1zxq_1ic1A
2afpA_1ixxB
2afpA_1ixxB
2bbvA_1f2nA
2cba_1koqB
2cblA_1psrA
2cmd_1mldD
2dkb_2gsaA
2eboA_1mof
2eboA_1mof
2er7E_2rmpA
2er7E_2rmpA
2er7E_2rmpA
2ercA_3mag
2fal_1ebt
2fal_3sdhA
2fcbA_1iisC
2gdm_1a6m
2gdm_2vhbA
2gdm_2vhbA
2hbg_2vhbA
2hbg_2vhbA
2hdhA_3hdhB
2hts_2irfG
2hts_2irfG
2if1_1d1rA
2ila_1hce
2lbd_2prgA
2mev1_1tmf1
2ohxA_3hudA
2pii_1cc8A
2pkaA_1a7s
2pkaA_1aksA
2pth_1c8bA
2rmpA_1avfA
2rn2_1ekeA
2scuB_1eucB
2thiA_1eu8A
2tnfA_1d4vB
2tpsA_1qpoA
2tysB_1tdj
2xat_3tdt
3chy_1tmy
3crd_3ygsP
3inkC_1irl
3nul_1ifqA
3pte_1skf
3sdhA_1sctF
3stdA_2std
3ullA_1kawB
3ullA_1prtF
4aahA_1flgB
4bcl_1ksaA
4mbp_1eljA
4mbp_1ezpA
4pgaA_1ho3A
581s10
581s10
581s14
581t13
581t13
581t14
581t17
588s27
588s27
5nul_1akt
5nul_1j9gA
620t11
620t12
6prcL_6prcM
6prcL_6prcM
BB11004
BB11005
BB11014
BB11023
BB11026
BB11028
BB11028
BB11030
BB11034
BB11034
BB11034
BB12001
BB12001
BB12004
BB12004
BB12005
BB12007
BB12007
BB12008
BB12010
BB12012
BB12016
BB12019
BB12021
BB12035
BB12036
BB12043
BB12043
BB20003
BB20004
BB20012
BB20012
BB20012
BB20013
BB20013
BB20014
BB20015
BB20016
BB20018
BB20020
BB20023
BB20024
BB20026
BB20029
BB20033
BB20036
BB20041
BB30001
BB30003
BB30006
BB30008
BB30009
BB30011
BB30012
BB30017
BB30017
BB30018
BB30018
BB30020
BB30022
BB30023
BB30030
BB40001
BB40002
BB40003
BB40005
BB40005
BB40005
BB40005
BB40008
BB40013
BB40014
BB40015
BB40019
BB40020
BB40021
BB40022
BB40024
BB40026
BB40026
BB40026
BB40034
BB40039
BB40040
BB40042
BB40046
BB40048
BB40048
BB40048
BB40049
BB50005
BB50007
BB50011
BB50013
BB50015
BB50015
BBS11001
BBS11002
BBS11003
BBS11004
BBS11012
BBS11015
BBS11016
BBS11017
BBS11019
BBS11023
BBS11023
BBS11024
BBS11026
BBS11028
BBS11031
BBS12001
BBS12002
BBS12003
BBS12003
BBS12004
BBS12005
BBS12005
BBS12007
BBS12008
BBS12010
BBS12010
BBS12014
BBS12016
BBS12017
BBS12020
BBS12028
BBS12030
BBS12030
BBS12031
BBS12033
BBS12034
BBS12034
BBS12035
BBS12040
BBS12041
BBS20003
BBS20004
BBS20005
BBS20005
BBS20008
BBS20009
BBS20011
BBS20013
BBS20016
BBS20017
BBS20022
BBS20036
BBS20036
BBS20041
BBS30002
BBS30003
BBS30005
BBS30005
BBS30005
BBS30005
BBS30006
BBS30006
BBS30010
BBS30011
BBS30019
BBS30020
BBS30021
BBS30022
BBS30023
BBS30024
BBS30027
BBS30029
BBS30029
BBS50002
BBS50003
BBS50006
BBS50008
BBS50008
BBS50012
BBS50015
