# Supplementary material for: MergeAlign: improving multiple sequence alignment performance by dynamic reconstruction of consensus multiple sequence alignments
Source: BMC Bioinformatics. 2012 May 30;13:117. doi: 10.1186/1471-2105-13-117 (PMC3413523; doi:10.1186/1471-2105-13-117)
Supplement: Additional file 5 — Results for all tests of multiple sequence alignment performance. [file 1471-2105-13-117-S5.xls]

## Sheet: Means
Matrix	FFT-NS-2				LINSI
	Column score	Precision	Recall	F-score	Column score	Precision	Recall	F-score
JOHM930101	0.6101	0.709	0.6917	0.699673	0.6522	0.7372	0.7312	0.735962
CROG050101	0.6152	0.714	0.6963	0.704522	0.6546	0.7401	0.7338	0.738833
PRLA000102	0.609	0.71	0.6912	0.699992	0.6549	0.7402	0.7337	0.738993
KANM000101	0.6122	0.713	0.6934	0.702539	0.6525	0.7389	0.7318	0.73754
HENS920102	0.6119	0.7134	0.6936	0.702818	0.651	0.7375	0.7305	0.736204
HENS920103	0.6087	0.709	0.69	0.698855	0.6476	0.733	0.7268	0.731705
OVEJ920101	0.6115	0.711	0.6931	0.701489	0.6521	0.7372	0.7315	0.73615
BLOSUM62	0.6121	0.7123	0.6939	0.702432	0.6509	0.7378	0.7309	0.736362
MUET020101	0.6088	0.7107	0.6906	0.699914	0.6523	0.7388	0.732	0.737436
BLOSUM80	0.6096	0.7105	0.6917	0.700431	0.6508	0.7362	0.7302	0.735113
PRLA000101	0.6075	0.709	0.6893	0.698441	0.6519	0.7381	0.7314	0.736834
BLOSUM50	0.6123	0.7117	0.6928	0.701689	0.6503	0.7374	0.7299	0.735926
BLOSUM90	0.6063	0.7072	0.6877	0.696776	0.6502	0.7358	0.7294	0.734483
DOSZ010104	0.6092	0.7106	0.6911	0.700149	0.653	0.7405	0.7334	0.739222
MCLA710101	0.6083	0.7086	0.6907	0.699019	0.6462	0.7317	0.7251	0.730485
DOSZ010103	0.6064	0.7143	0.6884	0.700363	0.6549	0.7441	0.7352	0.742305
VTML200	0.6069	0.7087	0.6888	0.698068	0.6537	0.7401	0.7329	0.738737
BLOSUM45	0.6071	0.7081	0.6887	0.697775	0.6509	0.7372	0.7303	0.735646
CSEM940101	0.603	0.7054	0.686	0.695058	0.6488	0.7354	0.7294	0.734059
GONG920101	0.604	0.7067	0.6856	0.69534	0.6476	0.7348	0.7271	0.733364
BENS940103	0.601	0.7032	0.6824	0.692078	0.6454	0.7329	0.7251	0.731576
BLAJ010101	0.6015	0.7035	0.6832	0.692659	0.6471	0.7338	0.7268	0.732521
WEIL970101	0.5942	0.703	0.6772	0.689071	0.6401	0.7295	0.7205	0.727661
PAM70	0.5954	0.6979	0.6776	0.686998	0.6432	0.7304	0.723	0.728932
TUDE900101	0.6017	0.7028	0.6846	0.693092	0.6441	0.7303	0.7238	0.729098
MUET020102	0.5999	0.7033	0.6823	0.692101	0.6441	0.7321	0.7236	0.730421
PAM30	0.5953	0.6961	0.6768	0.685828	0.641	0.7281	0.7211	0.726817
MOHR870101	0.5991	0.704	0.683	0.692751	0.6427	0.7322	0.724	0.730783
DAYM780302	0.5958	0.6982	0.6783	0.687552	0.6384	0.7251	0.7181	0.723768
LEVJ860101	0.5935	0.6963	0.6754	0.685151	0.639	0.7275	0.7192	0.725888
BENS940102	0.5909	0.6948	0.6726	0.682946	0.6414	0.7294	0.7211	0.727803
LUTR910101	0.5872	0.6941	0.6686	0.68046	0.6363	0.7249	0.7153	0.723226
ALTS910101	0.589	0.6915	0.6704	0.680239	0.6395	0.7286	0.7203	0.727048
MCLA720101	0.587	0.6911	0.6693	0.679348	0.6351	0.7238	0.7158	0.72227
QU_C930103	0.5827	0.6935	0.6667	0.67916	0.6393	0.7304	0.7211	0.728632
JOND920103	0.5887	0.6928	0.6704	0.680859	0.6381	0.7262	0.7175	0.724515
LUTR910107	0.5884	0.6947	0.6705	0.681781	0.6383	0.7269	0.7178	0.725292
QUIB020101	0.5841	0.6892	0.6668	0.677194	0.6372	0.7276	0.7186	0.725918
GRAR740104	0.5769	0.6836	0.6611	0.671587	0.6325	0.7225	0.714	0.721092
PAM250	0.5793	0.6847	0.6621	0.67252	0.6349	0.7244	0.7156	0.722764
LUTR910109	0.5828	0.6901	0.6651	0.676594	0.6326	0.721	0.712	0.719038
BENS940101	0.5867	0.6911	0.6684	0.678907	0.6349	0.7247	0.7161	0.723011
OGAK980101	0.5785	0.6894	0.6611	0.674064	0.6324	0.724	0.713	0.721857
FEND850101	0.5778	0.6833	0.6606	0.671152	0.6317	0.7213	0.7118	0.719368
MUET010101	0.5742	0.6902	0.658	0.672928	0.6281	0.7244	0.7101	0.721363
LUTR910105	0.5787	0.6865	0.6608	0.672625	0.6245	0.7136	0.7035	0.711599
NGPC000101	0.5764	0.6872	0.6589	0.672018	0.6261	0.7187	0.7064	0.716038
LINK010101	0.5803	0.6861	0.6623	0.673398	0.6249	0.7156	0.705	0.713623
MIYT790101	0.5718	0.6794	0.6558	0.666769	0.6276	0.7174	0.7086	0.715716
LUTR910102	0.5623	0.6723	0.6456	0.657966	0.614	0.707	0.6955	0.704686
LUTR910108	0.5602	0.6715	0.6425	0.655842	0.6094	0.7054	0.6917	0.702858
LUTR910106	0.56	0.6734	0.6442	0.657691	0.616	0.7096	0.6976	0.707173
NAOD960101	0.5565	0.6669	0.6429	0.654083	0.6198	0.7134	0.704	0.711727
JOND940101	0.5578	0.6718	0.6425	0.656017	0.6213	0.7152	0.7033	0.71307
BENS940104	0.5552	0.6616	0.6391	0.649531	0.6195	0.7103	0.7012	0.708528
KOSJ950108	0.5613	0.6688	0.645	0.655958	0.6048	0.6984	0.6852	0.695517
KOSJ950106	0.5558	0.664	0.6388	0.650402	0.6026	0.6955	0.6831	0.692892
KOSJ950110	0.5572	0.665	0.6404	0.651734	0.5987	0.6924	0.6798	0.690049
KOSJ950107	0.5574	0.6657	0.6413	0.652496	0.6001	0.6952	0.6824	0.692522
NIEK910101	0.5535	0.6611	0.6385	0.648859	0.6059	0.697	0.6884	0.695217
KOSJ950115	0.5589	0.6675	0.6429	0.654254	0.6013	0.6952	0.6824	0.692595
LUTR910103	0.5483	0.6649	0.6313	0.646679	0.6014	0.698	0.6837	0.695082
KOSJ950112	0.5583	0.6676	0.6424	0.653996	0.6014	0.6945	0.682	0.691815
AZAE970102	0.5415	0.6555	0.6274	0.64042	0.6085	0.7062	0.6942	0.703908
KOSJ950111	0.5572	0.6645	0.6403	0.651423	0.5998	0.6943	0.6809	0.691327
MIYS930101	0.5433	0.6518	0.6289	0.639571	0.6057	0.6992	0.6897	0.697434
KOSJ950114	0.5612	0.6697	0.6444	0.656089	0.6025	0.6956	0.683	0.692898
KOSJ950113	0.5542	0.6653	0.6382	0.650511	0.5993	0.6925	0.6795	0.689757
KOSJ950105	0.555	0.6633	0.6379	0.649636	0.5992	0.692	0.6798	0.689207
KOSJ950109	0.5542	0.6643	0.6385	0.650347	0.595	0.6891	0.6752	0.686061
AZAE970101	0.5394	0.6555	0.6241	0.638675	0.607	0.7052	0.6911	0.702448
KOSJ950103	0.5506	0.6617	0.6355	0.647472	0.5963	0.6919	0.6779	0.689189
KOSJ950102	0.548	0.6576	0.6316	0.643511	0.5976	0.6928	0.6786	0.689874
NIEK910102	0.5473	0.6563	0.6324	0.643413	0.6071	0.6988	0.6899	0.696969
DOSZ010102	0.5356	0.6472	0.6224	0.634019	0.6039	0.7016	0.6908	0.699399
FITW660101	0.542	0.6537	0.6267	0.639225	0.6095	0.7013	0.6911	0.699305
KOSJ950104	0.5475	0.6611	0.6315	0.644996	0.5899	0.6892	0.6721	0.685189
LUTR910104	0.5329	0.6524	0.6169	0.633047	0.5953	0.6938	0.6774	0.690488
QU_C930101	0.5251	0.6445	0.6109	0.626134	0.5944	0.6932	0.6785	0.690359
RISJ880101	0.5076	0.6362	0.5931	0.612809	0.5852	0.6934	0.6708	0.689262
OVEJ920105	0.5314	0.6436	0.6156	0.628402	0.5832	0.6795	0.6652	0.677125
KAPO950101	0.5054	0.6468	0.5865	0.612785	0.5835	0.6932	0.6642	0.687571
OVEJ920102	0.514	0.6348	0.5986	0.614949	0.5711	0.6733	0.6544	0.669506
OVEJ920103	0.505	0.6244	0.5887	0.604649	0.572	0.6717	0.6543	0.667764
QU_C930102	0.5038	0.6313	0.5894	0.608752	0.5815	0.6872	0.6668	0.683029
OVEJ920104	0.5057	0.6258	0.5897	0.605896	0.5759	0.6765	0.6571	0.672485
KOSJ950101	0.5115	0.6313	0.598	0.613131	0.5758	0.6763	0.659	0.672177
KOLA920101	0.4894	0.6135	0.5776	0.59405	0.5688	0.673	0.6554	0.669345
WEIL970102	0.456	0.5847	0.5444	0.56273	0.5433	0.649	0.6293	0.645035
SIMK990105	0.4539	0.5775	0.5399	0.557181	0.5438	0.6504	0.6324	0.64686
GEOD900101	0.4418	0.564	0.5271	0.544162	0.5326	0.6419	0.6217	0.637934

## Sheet: FFT-NS-2 column
	JOHM930101	CROG050101	PRLA000102	KANM000101	HENS920102	HENS920103	OVEJ920101	BLOSUM62	MUET020101	BLOSUM80	PRLA000101	BLOSUM50	BLOSUM90	DOSZ010104	MCLA710101	DOSZ010103	VTML200	BLOSUM45	CSEM940101	GONG920101	BENS940103	BLAJ010101	WEIL970101	PAM70	TUDE900101	MUET020102	PAM30	MOHR870101	DAYM780302	LEVJ860101	BENS940102	LUTR910101	ALTS910101	MCLA720101	QU_C930103	JOND920103	LUTR910107	QUIB020101	GRAR740104	PAM250	LUTR910109	BENS940101	OGAK980101	FEND850101	MUET010101	LUTR910105	NGPC000101	LINK010101	MIYT790101
_____8	0.258	0.409	0.409	0.409	0.415	0.415	0.491	0.415	0.478	0.415	0.409	0.409	0.415	0.409	0.409	0.409	0.478	0.314	0.409	0.409	0.409	0.264	0.409	0.132	0.409	0.459	0.113	0.258	0.113	0.491	0.258	0.17	0.164	0.252	0.447	0.264	0.126	0.239	0.403	0.119	0.233	0.258	0.27	0.314	0.264	0.164	0.308	0.145	0.296
____41	0.219	0.32	0.305	0.227	0.289	0.148	0.219	0.148	0.328	0.328	0.32	0.312	0.133	0.305	0.336	0.375	0.328	0.148	0.297	0.32	0.398	0.312	0.406	0.172	0.305	0.438	0.188	0.297	0.188	0.266	0.438	0.188	0.188	0.0469	0.203	0.43	0.188	0.367	0.281	0.367	0.445	0.438	0.25	0.359	0.336	0.188	0.203	0.133	0.172
____46	0.0615	0.108	0.0308	0.0308	0.0923	0.0923	0.0615	0.0615	0	0.0923	0.0308	0	0.0923	0	0.0308	0.262	0	0	0.154	0	0	0	0.0154	0.0923	0.0308	0	0.0923	0.0462	0	0	0	0.0308	0	0.0308	0.0308	0	0.0308	0.0308	0.0615	0	0	0	0.0308	0	0.0769	0.0308	0.138	0.0308	0.123
____49	0.0872	0.0308	0.0308	0.0205	0.0205	0.0205	0.113	0.0205	0.0256	0.0205	0.0308	0.0205	0.0205	0.0205	0.0205	0.0103	0.113	0	0.0308	0.0154	0.0462	0.0308	0.0308	0.0205	0.0308	0.0564	0.0205	0.0205	0.0205	0.0308	0.041	0	0.0205	0.0205	0	0.0103	0	0.0154	0.0103	0.0103	0.0103	0.0205	0.0103	0.0308	0.0205	0	0.00513	0.0205	0.0205
____60	0.494	0.398	0.337	0.337	0.41	0.41	0.494	0.446	0.494	0.422	0.337	0.422	0.41	0.398	0.494	0.482	0.446	0.349	0.361	0.398	0.398	0.373	0.229	0.349	0.41	0.434	0.494	0.482	0.506	0.349	0.482	0.289	0.193	0.41	0.349	0.482	0.301	0.386	0.337	0.0964	0.446	0.422	0.506	0.434	0.337	0.422	0.373	0.313	0.205
____66	0.154	0.146	0.163	0.146	0.154	0.154	0.146	0.203	0.154	0.138	0.163	0.154	0.276	0.154	0.13	0.138	0.154	0.114	0.146	0.154	0.163	0.146	0.122	0.146	0.138	0.146	0.13	0.154	0.13	0.244	0.13	0.146	0.146	0.138	0.138	0.146	0.13	0.146	0.138	0.13	0.13	0.228	0.13	0.13	0.146	0.13	0.114	0.114	0.122
____82	0.00676	0.216	0.0946	0.0946	0.00676	0.00676	0.00676	0.0946	0.0135	0.101	0.0676	0.0676	0.00676	0.0946	0.0946	0	0.0135	0.142	0.128	0.0203	0.00676	0.0743	0.00676	0	0.189	0.00676	0.0878	0.135	0.00676	0.189	0.00676	0.027	0.00676	0.0608	0	0.00676	0.00676	0.0676	0.149	0.00676	0.108	0	0.0135	0.00676	0.0135	0.0203	0.0676	0.0743	0
____85	0.519	0.443	0.538	0.547	0.519	0.519	0.509	0.594	0.519	0.547	0.538	0.519	0.575	0.5	0.453	0.462	0.509	0.519	0.509	0.585	0.585	0.509	0.557	0.604	0.453	0.528	0.604	0.472	0.575	0.443	0.509	0.557	0.538	0.481	0.557	0.509	0.575	0.575	0.604	0.509	0.557	0.585	0.594	0.462	0.481	0.557	0.443	0.519	0.462
____86	0.529	0.504	0.613	0.538	0.538	0.538	0.529	0.538	0.622	0.538	0.529	0.538	0.538	0.538	0.613	0.58	0.622	0.538	0.58	0.597	0.622	0.664	0.613	0.521	0.571	0.538	0.496	0.504	0.538	0.454	0.563	0.563	0.521	0.597	0.58	0.588	0.563	0.555	0.588	0.563	0.496	0.597	0.403	0.529	0.546	0.597	0.445	0.555	0.521
____89	0.486	0.541	0.703	0.514	0.527	0.622	0.5	0.541	0.635	0.608	0.703	0.541	0.608	0.514	0.5	0.432	0.73	0.622	0.568	0.689	0.689	0.459	0.432	0.608	0.473	0.689	0.676	0.378	0.676	0.541	0.527	0.676	0.635	0.662	0.446	0.514	0.689	0.689	0.595	0.595	0.5	0.514	0.662	0.595	0.568	0.649	0.541	0.486	0.689
____94	0.975	0.975	0.975	0.975	0.992	0.992	0.992	0.975	0.975	0.975	0.975	0.975	0.992	0.975	0.975	0.992	0.975	0.975	0.992	0.975	0.975	0.992	0.975	0.975	0.992	0.975	0.975	0.983	0.975	0.975	0.975	0.992	0.975	0.975	0.975	0.975	0.992	0.975	0.975	0.975	0.975	0.975	0.992	0.934	0.967	0.975	0.967	0.975	0.975
____99	0.568	0.696	0.696	0.696	0.696	0.696	0.568	0.696	0.696	0.696	0.696	0.696	0.696	0.696	0.624	0.696	0.568	0.68	0.688	0.656	0.552	0.696	0.528	0.56	0.568	0.584	0.672	0.696	0.688	0.648	0.544	0.512	0.448	0.288	0.408	0.504	0.52	0.656	0.272	0.352	0.648	0.512	0.696	0.4	0.496	0.344	0.496	0.664	0.208
___108	0.429	0.475	0.444	0.399	0.455	0.475	0.429	0.429	0.475	0.455	0.444	0.455	0.414	0.429	0.434	0.46	0.475	0.455	0.444	0.46	0.444	0.359	0.439	0.404	0.419	0.475	0.414	0.424	0.409	0.424	0.399	0.359	0.369	0.409	0.394	0.364	0.359	0.434	0.429	0.379	0.394	0.419	0.369	0.394	0.288	0.348	0.328	0.394	0.434
___115	0.296	0.5	0.487	0.526	0.5	0.507	0.296	0.5	0.289	0.513	0.526	0.5	0.48	0.5	0.25	0.289	0.316	0.414	0.355	0.289	0.289	0.217	0.237	0.151	0.428	0.316	0.355	0.461	0.151	0.296	0.204	0.296	0.151	0.428	0.329	0.23	0.296	0.217	0.171	0.171	0.243	0.23	0.309	0.309	0.48	0.237	0.355	0.355	0.368
___119	0.427	0.427	0.507	0.545	0.427	0.498	0.427	0.412	0.351	0.536	0.45	0.398	0.389	0.559	0.365	0.531	0.493	0.341	0.545	0.464	0.464	0.351	0.408	0.483	0.417	0.493	0.384	0.431	0.455	0.46	0.521	0.303	0.341	0.365	0.436	0.521	0.289	0.464	0.441	0.498	0.341	0.502	0.403	0.417	0.441	0.199	0.374	0.379	0.408
___120	0.878	0.822	0.833	0.8	0.833	0.833	0.833	0.822	0.7	0.878	0.811	0.833	0.833	0.822	0.867	0.844	0.7	0.867	0.867	0.822	0.822	0.822	0.889	0.833	0.911	0.822	0.867	0.889	0.811	0.833	0.756	0.867	0.822	0.933	0.767	0.733	0.822	0.822	0.711	0.7	0.867	0.756	0.656	0.833	0.733	0.9	0.878	0.833	0.867
___126	0.182	0.178	0.246	0.212	0.191	0.191	0.174	0.191	0.208	0.191	0.242	0.191	0.191	0.178	0.225	0.216	0.199	0.208	0.225	0.191	0.195	0.161	0.258	0.216	0.119	0.186	0.191	0.182	0.182	0.225	0.246	0.119	0.174	0.144	0.157	0.199	0.186	0.178	0.284	0.195	0.208	0.233	0.186	0.254	0.212	0.089	0.212	0.119	0.178
___136	0.509	0.663	0.462	0.491	0.521	0.533	0.337	0.521	0.479	0.343	0.473	0.515	0.361	0.45	0.503	0.473	0.509	0.355	0.438	0.444	0.592	0.604	0.456	0.479	0.42	0.527	0.538	0.367	0.515	0.485	0.598	0.391	0.515	0.296	0.396	0.426	0.497	0.574	0.426	0.456	0.343	0.503	0.444	0.355	0.266	0.408	0.355	0.343	0.201
___145	0.939	0.939	0.939	0.939	0.939	0.939	0.939	0.939	0.939	0.939	0.939	0.939	0.939	0.939	0.939	0.939	0.939	0.939	0.939	0.939	0.939	0.939	0.939	0.939	0.939	0.939	0.939	0.939	0.939	0.939	0.939	0.939	0.939	0.939	0.939	0.939	0.939	0.939	0.939	0.939	0.939	0.939	0.939	0.939	0.939	0.939	0.939	0.939	0.939
___150	0.994	0.994	0.994	0.994	0.994	0.994	0.994	0.994	0.994	0.994	0.994	0.994	0.994	0.994	0.994	0.994	0.994	0.994	0.994	0.994	0.994	0.994	0.994	0.994	0.994	0.994	0.994	0.994	0.994	0.994	0.994	0.994	0.994	0.994	0.994	0.994	0.994	0.994	0.994	0.994	0.994	0.994	0.994	0.994	0.994	0.994	0.994	0.994	1
___160	1	1	1	1	1	1	1	1	1	1	1	1	1	1	1	0.996	1	1	1	1	1	1	1	1	1	0.996	1	1	1	0.996	1	1	1	1	1	0.996	1	1	0.996	0.996	1	0.996	1	0.996	0.996	1	1	1	1
___186	0.675	0.701	0.725	0.722	0.684	0.684	0.684	0.655	0.681	0.693	0.713	0.684	0.681	0.696	0.681	0.675	0.655	0.687	0.684	0.681	0.661	0.672	0.574	0.612	0.612	0.672	0.629	0.609	0.635	0.571	0.664	0.675	0.655	0.591	0.591	0.638	0.701	0.672	0.67	0.623	0.768	0.638	0.641	0.629	0.614	0.716	0.612	0.557	0.554
___248	0.821	0.842	0.811	0.853	0.853	0.858	0.847	0.832	0.837	0.842	0.811	0.853	0.858	0.832	0.795	0.858	0.842	0.858	0.768	0.847	0.847	0.758	0.784	0.784	0.8	0.837	0.779	0.826	0.779	0.832	0.847	0.811	0.779	0.863	0.726	0.811	0.789	0.853	0.795	0.795	0.832	0.837	0.832	0.737	0.858	0.826	0.837	0.784	0.811
___248	0.821	0.842	0.811	0.853	0.853	0.858	0.847	0.832	0.837	0.842	0.811	0.853	0.858	0.832	0.795	0.858	0.842	0.858	0.768	0.847	0.847	0.758	0.784	0.784	0.8	0.837	0.779	0.826	0.779	0.832	0.847	0.811	0.779	0.863	0.726	0.811	0.789	0.853	0.795	0.795	0.832	0.837	0.832	0.737	0.858	0.826	0.837	0.784	0.811
___294	0.731	0.716	0.68	0.69	0.695	0.695	0.716	0.695	0.695	0.695	0.68	0.716	0.695	0.731	0.706	0.69	0.695	0.711	0.624	0.68	0.69	0.746	0.685	0.68	0.716	0.706	0.701	0.629	0.68	0.761	0.675	0.726	0.68	0.731	0.761	0.68	0.721	0.68	0.69	0.69	0.69	0.68	0.701	0.675	0.685	0.701	0.685	0.685	0.69
___332	0.617	0.766	0.617	0.617	0.617	0.617	0.617	0.617	0.672	0.633	0.688	0.617	0.727	0.766	0.766	0.773	0.672	0.617	0.672	0.672	0.672	0.609	0.617	0.672	0.648	0.672	0.672	0.789	0.68	0.672	0.641	0.609	0.633	0.625	0.688	0.633	0.609	0.695	0.734	0.68	0.617	0.602	0.664	0.672	0.539	0.617	0.555	0.656	0.75
___351	0.5	0.571	0.718	0.624	0.447	0.424	0.5	0.565	0.612	0.429	0.653	0.571	0.553	0.624	0.418	0.588	0.641	0.547	0.547	0.629	0.629	0.647	0.565	0.506	0.553	0.576	0.506	0.5	0.506	0.424	0.641	0.476	0.506	0.518	0.441	0.406	0.6	0.576	0.588	0.506	0.582	0.429	0.559	0.594	0.329	0.559	0.5	0.494	0.541
___414	0.944	0.944	0.944	0.944	0.944	0.944	0.944	0.944	0.944	0.944	0.944	0.944	0.944	0.944	0.944	0.944	0.944	0.944	0.944	0.944	0.944	0.944	0.944	0.944	0.944	0.944	0.944	0.944	0.944	0.944	0.944	0.889	0.944	0.944	0.889	0.944	0.889	0.944	0.944	0.944	0.889	0.944	0.944	0.87	0.944	0.926	0.944	0.889	0.926
___468	0.961	0.961	0.961	0.967	0.954	0.954	0.961	0.954	0.974	0.974	0.948	0.974	0.954	0.961	0.98	0.987	0.961	0.954	0.961	0.974	0.974	0.967	0.961	0.935	0.954	0.98	0.928	0.961	0.961	0.974	0.974	0.948	0.974	0.974	0.961	0.98	0.954	0.961	0.961	0.974	0.961	0.974	0.967	0.967	0.954	0.967	0.974	0.954	0.961
___468	0.961	0.961	0.961	0.967	0.954	0.954	0.961	0.954	0.974	0.974	0.948	0.974	0.954	0.961	0.98	0.987	0.961	0.954	0.961	0.974	0.974	0.967	0.961	0.935	0.954	0.98	0.928	0.961	0.961	0.974	0.974	0.948	0.974	0.974	0.961	0.98	0.954	0.961	0.961	0.974	0.961	0.974	0.967	0.967	0.954	0.967	0.974	0.954	0.961
___471	0.962	0.962	0.962	0.971	0.962	0.962	0.962	0.971	0.971	0.962	0.962	0.971	0.962	0.971	0.962	0.962	0.962	0.971	0.971	0.971	0.971	0.962	0.99	0.971	0.971	0.952	0.971	0.971	0.971	0.962	0.971	0.962	0.971	0.952	0.952	0.971	0.962	0.942	0.952	0.971	0.971	0.971	0.971	0.971	0.971	0.952	0.971	0.952	0.971
___553	0.795	0.826	0.803	0.788	0.833	0.826	0.795	0.833	0.795	0.826	0.826	0.826	0.826	0.826	0.788	0.826	0.795	0.818	0.788	0.795	0.795	0.795	0.811	0.795	0.826	0.795	0.811	0.742	0.826	0.879	0.826	0.773	0.795	0.788	0.712	0.826	0.773	0.826	0.659	0.795	0.803	0.818	0.795	0.78	0.788	0.758	0.78	0.758	0.659
___587	0.948	0.948	0.922	0.948	0.948	0.948	0.948	0.948	0.948	0.948	0.922	0.948	0.948	0.922	0.948	0.922	0.948	0.948	0.948	0.922	0.922	0.922	0.948	0.948	0.948	0.922	0.948	0.948	0.948	0.922	0.922	0.948	0.948	0.948	0.948	0.922	0.948	0.922	0.922	0.922	0.948	0.922	0.948	0.922	0.948	0.948	0.948	0.948	0.922
___620	0.869	0.854	0.838	0.854	0.854	0.854	0.877	0.831	0.854	0.854	0.792	0.854	0.854	0.846	0.862	0.885	0.846	0.854	0.877	0.862	0.862	0.846	0.854	0.854	0.854	0.862	0.869	0.877	0.877	0.869	0.869	0.862	0.877	0.862	0.815	0.892	0.862	0.869	0.846	0.885	0.854	0.854	0.838	0.792	0.838	0.854	0.823	0.831	0.854
___669	1	1	0.93	1	0.947	1	1	0.947	1	0.947	0.93	1	1	0.754	0.754	0.93	1	1	0.789	1	1	0.947	0.456	1	0.789	1	0.947	0.789	0.947	0.789	1	1	1	0.789	0.456	0.965	1	1	0.754	1	0.947	0.965	0.947	0.789	0.667	0.965	0.684	1	0.789
___676	1	1	1	1	1	1	1	1	1	1	1	1	1	1	1	1	1	1	1	1	1	1	1	1	1	1	1	1	1	1	1	1	1	1	1	1	1	1	1	1	1	1	1	1	1	1	1	1	1
__10t9	0.899	0.906	0.913	0.906	0.906	0.906	0.913	0.906	0.899	0.913	0.913	0.906	0.832	0.906	0.913	0.826	0.906	0.906	0.826	0.899	0.899	0.94	0.792	0.832	0.772	0.906	0.832	0.772	0.832	0.779	0.906	0.906	0.899	0.846	0.799	0.906	0.906	0.96	0.899	0.872	0.906	0.906	0.846	0.852	0.886	0.872	0.893	0.839	0.866
__19s1	0.216	0.235	0.333	0.196	0.176	0.176	0.196	0.157	0.235	0.343	0.333	0.176	0.176	0.235	0.176	0.0294	0.235	0.176	0.0294	0.235	0.235	0.216	0.176	0.235	0.186	0.235	0.235	0.0294	0.235	0.176	0.235	0.147	0.0294	0.186	0.294	0.225	0.176	0.235	0.235	0.0294	0.0294	0.235	0.176	0.225	0.0392	0.235	0.0392	0.176	0.235
__24t4	1	1	1	1	1	1	1	1	1	1	1	1	1	1	1	1	1	1	1	1	1	1	1	1	1	1	1	1	1	1	1	1	1	1	1	1	1	1	1	1	1	1	1	1	1	1	1	1	1
__24t4	1	1	1	1	1	1	1	1	1	1	1	1	1	1	1	1	1	1	1	1	1	1	1	1	1	1	1	1	1	1	1	1	1	1	1	1	1	1	1	1	1	1	1	1	1	1	1	1	1
__24t7	0.765	0.765	0.755	0.765	0.765	0.765	0.765	0.765	0.765	0.765	0.806	0.765	0.765	0.735	0.765	0.765	0.765	0.765	0.755	0.765	0.837	0.837	0.765	0.827	0.755	0.837	0.755	0.755	0.755	0.806	0.837	0.776	0.765	0.765	0.735	0.786	0.776	0.755	0.745	0.765	0.765	0.837	0.776	0.765	0.765	0.765	0.765	0.765	0.673
__24t7	0.765	0.765	0.755	0.765	0.765	0.765	0.765	0.765	0.765	0.765	0.806	0.765	0.765	0.735	0.765	0.765	0.765	0.765	0.755	0.765	0.837	0.837	0.765	0.827	0.755	0.837	0.755	0.755	0.755	0.806	0.837	0.776	0.765	0.765	0.735	0.786	0.776	0.755	0.745	0.765	0.765	0.837	0.776	0.765	0.765	0.765	0.765	0.765	0.673
__24t7	0.765	0.765	0.755	0.765	0.765	0.765	0.765	0.765	0.765	0.765	0.806	0.765	0.765	0.735	0.765	0.765	0.765	0.765	0.755	0.765	0.837	0.837	0.765	0.827	0.755	0.837	0.755	0.755	0.755	0.806	0.837	0.776	0.765	0.765	0.735	0.786	0.776	0.755	0.745	0.765	0.765	0.837	0.776	0.765	0.765	0.765	0.765	0.765	0.673
__24t8	0.862	0.792	0.777	0.8	0.677	0.677	0.854	0.685	0.838	0.8	0.777	0.8	0.677	0.777	0.677	0.715	0.785	0.685	0.654	0.854	0.823	0.677	0.677	0.869	0.677	0.754	0.677	0.631	0.677	0.785	0.738	0.785	0.892	0.746	0.654	0.846	0.785	0.754	0.738	0.877	0.8	0.738	0.754	0.762	0.7	0.692	0.762	0.8	0.715
__24t8	0.862	0.792	0.777	0.8	0.677	0.677	0.854	0.685	0.838	0.8	0.777	0.8	0.677	0.777	0.677	0.715	0.785	0.685	0.654	0.854	0.823	0.677	0.677	0.869	0.677	0.754	0.677	0.631	0.677	0.785	0.738	0.785	0.892	0.746	0.654	0.846	0.785	0.754	0.738	0.877	0.8	0.738	0.754	0.762	0.7	0.692	0.762	0.8	0.715
__34s1	1	1	1	1	1	1	1	1	1	1	1	1	1	1	1	1	1	1	1	1	1	1	1	1	1	1	1	1	1	1	1	1	1	1	1	1	1	1	1	1	1	1	1	1	1	1	1	1	1
__34t3	1	1	1	1	1	1	1	1	1	1	1	1	1	1	1	1	1	1	1	0.932	0.932	1	1	1	1	0.932	1	1	1	1	0.932	0.92	1	0.955	0.92	0.932	0.92	0.932	1	0.92	1	0.932	1	0.955	0.841	1	0.886	1	1
__35t1	0.956	0.974	0.974	0.956	0.956	0.956	0.974	0.956	0.956	0.956	0.974	0.956	0.956	0.956	0.938	0.974	0.956	0.956	0.934	0.956	0.956	0.964	0.912	0.96	0.96	0.956	0.96	0.96	0.96	0.967	0.956	0.96	0.96	0.916	0.938	0.956	0.96	0.974	0.938	0.96	0.96	0.923	0.971	0.96	0.88	0.953	0.883	0.96	0.949
__43s3	1	1	1	1	1	1	1	1	1	1	1	1	1	1	1	1	1	1	1	1	1	1	1	1	1	1	1	1	1	1	1	1	1	1	1	1	1	1	1	1	1	1	1	1	1	1	1	1	1
__43s6	0.96	0.964	0.96	0.964	0.964	0.964	0.964	0.964	0.96	0.96	0.96	0.964	0.96	0.956	0.972	0.964	0.96	0.964	0.952	0.96	0.96	0.948	0.96	0.968	0.968	0.96	0.968	0.968	0.956	0.972	0.96	0.936	0.968	0.956	0.924	0.932	0.936	0.912	0.856	0.972	0.924	0.94	0.944	0.944	0.952	0.928	0.964	0.964	0.94
__52t1	0.941	0.941	1	1	0.941	0.941	0.941	0.941	0.941	0.941	1	0.941	0.941	1	0.941	1	0.941	0.941	1	0.941	0.941	0.941	0.941	0.941	0.941	0.941	0.941	1	0.941	1	0.963	1	0.941	0.941	0.941	0.963	1	0.963	1	0.941	0.941	0.963	0.941	1	0.941	0.941	0.941	0.941	1
__57s1	0.789	0.773	0.778	0.778	0.778	0.778	0.789	0.778	0.778	0.778	0.762	0.778	0.778	0.778	0.811	0.778	0.778	0.778	0.892	0.784	0.789	0.778	0.714	0.789	0.8	0.773	0.816	0.805	0.816	0.805	0.784	0.778	0.789	0.805	0.708	0.708	0.778	0.789	0.778	0.708	0.762	0.784	0.773	0.714	0.762	0.768	0.762	0.778	0.892
__57t4	0.788	0.778	0.767	0.783	0.757	0.804	0.81	0.804	0.804	0.783	0.825	0.783	0.804	0.847	0.788	0.751	0.783	0.783	0.804	0.783	0.783	0.735	0.714	0.783	0.767	0.762	0.81	0.757	0.804	0.762	0.783	0.783	0.783	0.81	0.64	0.783	0.783	0.757	0.757	0.757	0.751	0.783	0.852	0.767	0.799	0.757	0.746	0.783	0.751
__57t7	0.0157	0.0157	0.0157	0.0157	0.0209	0.0157	0.0157	0.0157	0.0157	0.0157	0.0157	0.0209	0.0157	0.0209	0.0157	0.0157	0.0209	0.0209	0.0157	0.0209	0.0209	0.0157	0.0262	0.0209	0.0157	0.0209	0.0157	0.0157	0.0157	0.0157	0.0209	0.0157	0.0209	0.0209	0.0157	0.0157	0.0157	0.0209	0.0157	0.0209	0.0157	0.0157	0.0209	0.0157	0.0157	0.0262	0.0209	0.0157	0.0157
__66s3	0.655	0.645	0.664	0.636	0.636	0.636	0.655	0.636	0.655	0.636	0.673	0.618	0.636	0.645	0.655	0.655	0.627	0.636	0.664	0.645	0.636	0.655	0.636	0.527	0.636	0.655	0.527	0.682	0.527	0.682	0.6	0.655	0.527	0.655	0.482	0.6	0.582	0.518	0.636	0.555	0.618	0.518	0.673	0.6	0.5	0.645	0.618	0.655	0.527
__66t5	0.447	0.33	0.447	0.476	0.447	0.33	0.447	0.33	0.33	0.33	0.447	0.447	0.33	0.33	0.447	0.408	0.447	0.33	0.408	0.447	0.447	0.379	0.33	0.33	0.33	0.447	0.33	0.33	0.33	0.408	0.495	0.379	0.447	0.33	0.33	0.447	0.379	0.447	0.447	0.495	0.33	0.447	0.33	0.33	0.33	0.33	0.33	0.33	0.35
__75s2	0.797	0.797	0.719	0.797	0.797	0.797	0.797	0.797	0.797	0.797	0.797	0.797	0.797	0.797	0.797	0.75	0.797	0.797	0.688	0.797	0.703	0.688	0.734	0.797	0.703	0.719	0.75	0.766	0.766	0.781	0.703	0.797	0.797	0.75	0.688	0.703	0.797	0.797	0.781	0.625	0.688	0.656	0.688	0.719	0.672	0.641	0.75	0.719	0.75
__75t2	0.583	0.6	0.65	0.7	0.533	0.517	0.5	0.6	0.65	0.517	0.65	0.533	0.517	0.6	0.567	0.45	0.65	0.5	0.6	0.65	0.617	0.5	0.483	0.533	0.583	0.65	0.533	0.483	0.533	0.617	0.683	0.583	0.6	0.633	0.3	0.683	0.583	0.65	0.433	0.517	0.633	0.7	0.5	0.467	0.567	0.467	0.6	0.567	0.567
__75t2	0.583	0.6	0.65	0.7	0.533	0.517	0.5	0.6	0.65	0.517	0.65	0.533	0.517	0.6	0.567	0.45	0.65	0.5	0.6	0.65	0.617	0.5	0.483	0.533	0.583	0.65	0.533	0.483	0.533	0.617	0.683	0.583	0.6	0.633	0.3	0.683	0.583	0.65	0.433	0.517	0.633	0.7	0.5	0.467	0.567	0.467	0.6	0.567	0.567
__78t5	0.987	0.987	0.987	0.987	0.987	0.987	0.987	0.987	0.987	0.987	0.987	0.987	0.987	0.987	0.987	0.987	0.987	0.987	0.987	0.987	0.987	0.987	0.987	0.987	0.987	0.987	0.987	0.987	0.987	0.987	0.987	0.974	0.987	0.987	0.974	0.987	0.974	0.987	0.98	0.987	0.987	0.987	0.987	0.987	0.98	0.987	0.98	0.987	0.987
__78t7	0.841	0.834	0.841	0.834	0.834	0.834	0.841	0.841	0.841	0.834	0.841	0.841	0.834	0.834	0.834	0.695	0.841	0.841	0.815	0.834	0.834	0.801	0.702	0.841	0.815	0.841	0.841	0.801	0.841	0.781	0.834	0.808	0.841	0.715	0.834	0.841	0.828	0.781	0.868	0.801	0.815	0.841	0.669	0.675	0.828	0.821	0.828	0.669	0.801
__82s2	0.89	0.89	0.864	0.881	0.881	0.881	0.89	0.881	0.881	0.881	0.856	0.881	0.881	0.881	0.89	0.653	0.881	0.873	0.89	0.89	0.89	0.881	0.881	0.89	0.89	0.771	0.907	0.822	0.907	0.89	0.881	0.924	0.907	0.89	0.864	0.89	0.932	0.746	0.653	0.907	0.864	0.881	0.746	0.89	0.881	0.881	0.881	0.881	0.771
__82s2	0.89	0.89	0.864	0.881	0.881	0.881	0.89	0.881	0.881	0.881	0.856	0.881	0.881	0.881	0.89	0.653	0.881	0.873	0.89	0.89	0.89	0.881	0.881	0.89	0.89	0.771	0.907	0.822	0.907	0.89	0.881	0.924	0.907	0.89	0.864	0.89	0.932	0.746	0.653	0.907	0.864	0.881	0.746	0.89	0.881	0.881	0.881	0.881	0.771
__82s3	0.852	0.902	0.861	0.91	0.918	0.902	0.861	0.902	0.852	0.918	0.861	0.918	0.918	0.852	0.918	0.893	0.852	0.852	0.893	0.852	0.852	0.844	0.828	0.852	0.902	0.852	0.918	0.918	0.852	0.852	0.869	0.852	0.852	0.918	0.852	0.869	0.852	0.852	0.803	0.852	0.918	0.861	0.852	0.951	0.885	0.902	0.885	0.852	0.885
__82t5	0.677	0.701	0.748	0.732	0.724	0.724	0.685	0.724	0.724	0.724	0.717	0.724	0.724	0.74	0.748	0.535	0.724	0.717	0.724	0.764	0.764	0.654	0.622	0.717	0.732	0.654	0.717	0.638	0.717	0.74	0.709	0.74	0.724	0.677	0.646	0.677	0.764	0.622	0.543	0.732	0.748	0.685	0.622	0.709	0.669	0.732	0.654	0.724	0.63
__82t5	0.677	0.701	0.748	0.732	0.724	0.724	0.685	0.724	0.724	0.724	0.717	0.724	0.724	0.74	0.748	0.535	0.724	0.717	0.724	0.764	0.764	0.654	0.622	0.717	0.732	0.654	0.717	0.638	0.717	0.74	0.709	0.74	0.724	0.677	0.646	0.677	0.764	0.622	0.543	0.732	0.748	0.685	0.622	0.709	0.669	0.732	0.654	0.724	0.63
__82t7	0.458	0.481	0.511	0.489	0.45	0.466	0.466	0.481	0.519	0.496	0.489	0.466	0.473	0.473	0.511	0.344	0.496	0.489	0.511	0.511	0.511	0.443	0.359	0.473	0.511	0.412	0.435	0.42	0.489	0.504	0.489	0.496	0.466	0.45	0.473	0.489	0.519	0.382	0.336	0.519	0.519	0.405	0.389	0.466	0.405	0.351	0.427	0.489	0.389
__85t3	0.979	0.979	0.979	0.979	0.979	0.979	0.979	0.979	0.979	0.979	0.979	0.979	0.979	0.979	0.979	0.979	0.979	0.979	0.979	0.979	0.979	0.979	0.979	0.979	0.979	0.979	0.979	0.979	0.979	0.969	0.979	0.979	0.979	0.979	0.979	0.979	0.979	0.979	0.969	0.979	0.979	0.979	0.979	0.979	0.979	0.979	0.979	0.979	0.979
__86t9	0.98	0.98	0.98	0.98	0.98	0.98	0.98	0.98	0.98	0.98	0.98	0.98	0.98	0.98	0.98	0.98	0.98	0.98	0.98	0.98	0.98	0.98	0.98	0.98	0.98	0.98	0.98	0.98	0.98	0.98	0.98	0.98	0.98	0.98	0.98	0.98	0.98	0.97	0.98	0.98	0.98	0.98	0.98	0.98	0.98	0.98	0.98	0.98	0.98
__86t9	0.98	0.98	0.98	0.98	0.98	0.98	0.98	0.98	0.98	0.98	0.98	0.98	0.98	0.98	0.98	0.98	0.98	0.98	0.98	0.98	0.98	0.98	0.98	0.98	0.98	0.98	0.98	0.98	0.98	0.98	0.98	0.98	0.98	0.98	0.98	0.98	0.98	0.97	0.98	0.98	0.98	0.98	0.98	0.98	0.98	0.98	0.98	0.98	0.98
__86t9	0.98	0.98	0.98	0.98	0.98	0.98	0.98	0.98	0.98	0.98	0.98	0.98	0.98	0.98	0.98	0.98	0.98	0.98	0.98	0.98	0.98	0.98	0.98	0.98	0.98	0.98	0.98	0.98	0.98	0.98	0.98	0.98	0.98	0.98	0.98	0.98	0.98	0.97	0.98	0.98	0.98	0.98	0.98	0.98	0.98	0.98	0.98	0.98	0.98
__99t1	0.912	0.912	0.912	0.912	0.912	0.912	0.912	0.912	0.912	0.912	0.912	0.912	0.912	0.912	0.888	0.928	0.912	0.936	0.928	0.88	0.88	0.912	0.696	0.912	0.904	0.912	0.904	0.928	0.912	0.872	0.88	0.928	0.888	0.664	0.624	0.68	0.904	0.88	0.648	0.84	0.872	0.704	0.912	0.888	0.712	0.904	0.728	0.888	0.648
_104s7	1	1	1	1	1	1	1	1	1	1	1	1	1	1	1	1	1	1	1	1	1	1	1	1	1	1	1	1	1	1	1	1	1	1	1	1	1	1	1	1	1	1	1	1	1	1	1	1	1
_104s7	1	1	1	1	1	1	1	1	1	1	1	1	1	1	1	1	1	1	1	1	1	1	1	1	1	1	1	1	1	1	1	1	1	1	1	1	1	1	1	1	1	1	1	1	1	1	1	1	1
_10s10	0.748	0.65	0.632	0.638	0.65	0.656	0.748	0.656	0.656	0.656	0.632	0.638	0.656	0.65	0.656	0.644	0.638	0.65	0.65	0.638	0.656	0.65	0.669	0.748	0.73	0.638	0.748	0.65	0.748	0.638	0.65	0.748	0.748	0.748	0.613	0.742	0.742	0.748	0.73	0.663	0.644	0.644	0.73	0.632	0.656	0.742	0.644	0.773	0.687
_10t10	0.723	0.723	0.73	0.736	0.736	0.736	0.723	0.75	0.743	0.669	0.723	0.723	0.736	0.75	0.682	0.689	0.723	0.723	0.764	0.723	0.723	0.743	0.703	0.764	0.554	0.676	0.757	0.77	0.77	0.642	0.723	0.682	0.743	0.662	0.682	0.73	0.669	0.689	0.73	0.743	0.655	0.723	0.743	0.77	0.723	0.682	0.743	0.757	0.757
_120s1	0.92	0.92	0.92	0.898	0.92	0.92	0.92	0.92	0.92	0.92	0.898	0.92	0.92	0.92	0.92	0.943	0.92	0.898	0.966	0.92	0.92	0.92	0.966	0.92	0.909	0.92	0.92	0.966	0.92	0.92	0.943	0.875	0.92	0.92	0.92	0.932	0.875	0.92	0.909	0.92	0.966	0.932	0.864	0.92	0.92	0.955	0.92	0.909	0.92
_12s45	1	1	1	1	1	1	1	1	1	1	1	1	1	1	1	1	1	1	1	1	1	1	1	1	1	1	1	1	1	1	1	1	1	1	1	1	1	1	1	1	1	1	1	1	1	1	1	1	1
_12s45	1	1	1	1	1	1	1	1	1	1	1	1	1	1	1	1	1	1	1	1	1	1	1	1	1	1	1	1	1	1	1	1	1	1	1	1	1	1	1	1	1	1	1	1	1	1	1	1	1
_12s49	0.942	0.933	0.942	0.933	0.933	0.933	0.933	0.933	0.942	0.925	0.942	0.925	0.933	0.942	0.942	0.933	0.942	0.925	0.942	0.942	0.942	0.942	0.925	0.933	0.942	0.942	0.925	0.975	0.933	0.942	0.942	0.925	0.933	0.933	0.958	0.942	0.925	0.933	0.942	0.917	0.925	0.925	0.95	0.942	0.925	0.933	0.933	0.925	0.942
_12s57	0.934	0.934	0.934	0.934	0.934	0.934	0.934	0.934	0.934	0.934	0.934	0.934	0.934	0.934	0.942	0.959	0.934	0.934	0.909	0.917	0.917	0.942	0.934	0.967	0.95	0.934	0.934	0.909	0.934	0.967	0.917	0.967	0.95	0.942	0.967	0.934	0.967	0.909	0.934	0.917	0.909	0.917	0.909	0.967	0.942	0.95	0.942	0.95	0.917
_12s81	1	1	1	1	1	1	1	1	1	1	1	1	1	1	1	1	1	1	1	0.935	0.935	1	1	1	1	1	1	1	1	1	0.935	1	0.935	1	1	0.935	1	0.935	1	0.935	1	0.935	1	1	1	1	1	1	1
_12s83	0.965	0.965	0.991	0.965	0.965	0.965	0.965	0.965	0.965	0.965	0.991	0.965	0.965	0.974	0.965	0.982	0.965	0.965	0.965	0.965	0.965	0.974	0.991	0.965	0.965	0.965	0.965	0.974	0.965	0.965	0.947	0.965	0.974	0.974	0.991	0.965	0.965	0.965	0.991	0.965	0.974	0.965	0.947	0.965	0.982	1	0.974	0.965	0.939
_12s83	0.965	0.965	0.991	0.965	0.965	0.965	0.965	0.965	0.965	0.965	0.991	0.965	0.965	0.974	0.965	0.982	0.965	0.965	0.965	0.965	0.965	0.974	0.991	0.965	0.965	0.965	0.965	0.974	0.965	0.965	0.947	0.965	0.974	0.974	0.991	0.965	0.965	0.965	0.991	0.965	0.974	0.965	0.947	0.965	0.982	1	0.974	0.965	0.939
_12t82	0.99	0.99	0.99	0.99	0.99	0.99	0.99	0.99	0.99	0.99	0.99	0.99	0.99	0.99	0.99	0.99	0.99	0.99	0.99	0.99	0.99	0.99	0.99	0.99	0.99	0.99	0.99	0.99	0.99	0.99	0.99	0.99	0.99	0.99	0.99	0.99	0.99	0.99	0.99	0.99	0.99	0.99	0.99	0.99	0.99	0.99	0.99	0.99	0.99
_132t1	0.78	0.812	0.753	0.78	0.78	0.78	0.78	0.785	0.78	0.753	0.753	0.812	0.817	0.758	0.812	0.758	0.812	0.817	0.742	0.801	0.801	0.785	0.753	0.78	0.78	0.796	0.78	0.742	0.78	0.774	0.763	0.817	0.78	0.817	0.753	0.763	0.833	0.817	0.763	0.79	0.806	0.758	0.785	0.753	0.763	0.806	0.769	0.812	0.742
_134t2	1	1	1	1	1	1	1	1	1	1	1	1	1	1	1	1	1	1	1	1	1	1	1	1	1	1	1	1	1	1	1	1	1	1	0.943	1	1	1	1	1	1	0.951	1	1	0.951	1	0.951	1	1
_137s3	1	1	1	1	1	1	1	1	1	1	1	1	1	1	1	1	1	1	1	1	1	1	1	1	1	1	1	1	1	1	1	1	1	1	1	1	1	1	1	1	1	1	1	1	1	1	1	1	1
_137s3	1	1	1	1	1	1	1	1	1	1	1	1	1	1	1	1	1	1	1	1	1	1	1	1	1	1	1	1	1	1	1	1	1	1	1	1	1	1	1	1	1	1	1	1	1	1	1	1	1
_139s4	1	1	1	1	1	1	1	1	1	1	1	1	1	1	1	1	1	1	1	1	1	0.952	1	1	1	1	1	1	1	1	1	1	1	1	1	1	1	1	1	1	1	1	1	0.943	1	1	1	1	1
_139t6	0.982	0.982	0.982	0.982	0.982	0.982	0.982	0.982	0.982	0.982	0.991	0.982	0.982	0.982	0.982	0.982	0.982	0.982	0.982	0.982	0.982	0.939	0.982	0.982	0.982	0.982	0.982	0.93	0.982	0.991	0.982	0.982	0.982	0.982	0.982	0.982	0.982	0.982	0.991	0.982	0.982	0.982	0.982	0.895	0.982	0.982	0.982	0.982	0.982
_140t7	0.888	0.882	0.864	0.882	0.888	0.882	0.888	0.87	0.864	0.87	0.905	0.888	0.864	0.882	0.846	0.935	0.882	0.882	0.882	0.882	0.882	0.882	0.799	0.87	0.935	0.882	0.87	0.882	0.87	0.888	0.882	0.87	0.87	0.882	0.911	0.87	0.87	0.834	0.876	0.852	0.876	0.864	0.888	0.888	0.846	0.87	0.822	0.941	0.876
_140t7	0.888	0.882	0.864	0.882	0.888	0.882	0.888	0.87	0.864	0.87	0.905	0.888	0.864	0.882	0.846	0.935	0.882	0.882	0.882	0.882	0.882	0.882	0.799	0.87	0.935	0.882	0.87	0.882	0.87	0.888	0.882	0.87	0.87	0.882	0.911	0.87	0.87	0.834	0.876	0.852	0.876	0.864	0.888	0.888	0.846	0.87	0.822	0.941	0.876
_186t1	0.997	0.997	0.994	0.997	0.997	0.997	0.997	0.997	0.997	0.997	0.994	0.997	0.997	0.997	0.997	0.988	0.997	0.997	0.994	0.997	0.997	0.997	0.994	0.994	0.997	0.997	0.997	1	0.997	0.997	0.997	0.997	0.994	0.994	0.991	0.997	0.997	0.997	0.994	0.997	1	0.997	0.991	0.997	0.994	1	0.994	0.994	0.994
_200t2	0.912	0.871	0.891	0.893	0.871	0.893	0.897	0.895	0.882	0.871	0.882	0.893	0.912	0.882	0.899	0.854	0.882	0.884	0.891	0.876	0.876	0.903	0.888	0.895	0.897	0.882	0.914	0.914	0.89	0.886	0.89	0.863	0.884	0.865	0.867	0.861	0.876	0.869	0.811	0.89	0.888	0.884	0.873	0.873	0.914	0.893	0.912	0.882	0.845
_22s18	0.943	0.943	0.943	0.943	0.943	0.943	0.943	0.943	0.943	0.943	0.943	0.943	0.943	0.943	0.943	0.943	0.943	0.943	0.943	0.943	0.943	0.943	0.943	0.943	0.943	0.943	0.943	0.943	0.943	0.943	0.943	0.943	0.943	0.943	0.943	0.943	0.943	0.943	0.943	0.943	0.943	0.943	0.943	0.943	0.943	0.943	0.943	0.943	0.943
_22s24	0.99	0.99	0.99	0.99	0.99	0.99	0.99	0.99	0.99	0.99	0.99	0.99	0.99	0.99	0.99	0.99	0.99	0.99	0.99	0.99	0.99	0.99	0.99	0.99	0.99	0.99	0.99	0.99	0.99	0.99	0.99	0.99	0.99	0.99	0.99	0.99	0.99	0.98	0.99	0.99	0.99	0.99	0.99	0.99	0.99	0.99	0.99	0.99	0.99
_22s53	0.308	0.295	0.269	0.231	0.295	0.308	0.308	0.231	0.308	0.295	0.295	0.231	0.231	0.308	0.192	0.308	0.308	0.231	0.231	0.231	0.231	0.115	0.308	0.308	0.231	0.308	0.308	0.295	0.308	0.231	0.0769	0.154	0.115	0.231	0.308	0.0769	0.154	0.231	0.115	0.0385	0.103	0.0769	0.192	0.115	0.295	0.231	0.295	0.154	0.308
_22s53	0.308	0.295	0.269	0.231	0.295	0.308	0.308	0.231	0.308	0.295	0.295	0.231	0.231	0.308	0.192	0.308	0.308	0.231	0.231	0.231	0.231	0.115	0.308	0.308	0.231	0.308	0.308	0.295	0.308	0.231	0.0769	0.154	0.115	0.231	0.308	0.0769	0.154	0.231	0.115	0.0385	0.103	0.0769	0.192	0.115	0.295	0.231	0.295	0.154	0.308
_22t39	0.865	0.865	0.865	0.865	0.865	0.865	0.865	0.865	0.865	0.865	0.865	0.865	0.865	0.865	0.865	0.865	0.865	0.865	0.865	0.865	0.865	0.865	0.865	0.865	0.865	0.865	0.865	0.865	0.865	0.865	0.865	0.865	0.865	0.865	0.865	0.865	0.865	0.865	0.865	0.865	0.865	0.865	0.865	0.865	0.865	0.865	0.865	0.865	0.865
_22t42	0.89	0.89	0.85	0.89	0.89	0.89	0.89	0.89	0.89	0.89	0.89	0.86	0.89	0.95	0.92	0.85	0.89	0.89	0.81	0.89	0.89	0.88	0.88	0.89	0.89	0.89	0.89	0.79	0.89	0.85	0.89	0.89	0.89	0.89	0.78	0.85	0.89	0.87	0.89	0.76	0.79	0.85	0.83	0.78	0.75	0.76	0.77	0.89	0.83
_22t44	0.798	0.798	0.798	0.798	0.798	0.798	0.798	0.798	0.798	0.798	0.798	0.798	0.798	0.798	0.798	0.798	0.798	0.798	0.798	0.798	0.798	0.798	0.798	0.798	0.798	0.798	0.798	0.798	0.798	0.798	0.798	0.798	0.798	0.798	0.798	0.798	0.798	0.788	0.798	0.798	0.798	0.798	0.798	0.798	0.798	0.798	0.798	0.798	0.779
_22t47	0.804	0.794	0.794	0.577	0.784	0.835	0.649	0.794	0.691	0.835	0.794	0.711	0.825	0.66	0.619	0.577	0.691	0.794	0.546	0.866	0.691	0.794	0.443	0.742	0.608	0.536	0.742	0.526	0.711	0.845	0.742	0.835	0.742	0.526	0.753	0.742	0.804	0.691	0.608	0.753	0.773	0.567	0.753	0.464	0.608	0.784	0.588	0.433	0.588
_22t48	0.63	0.648	0.685	0.648	0.602	0.602	0.639	0.602	0.639	0.602	0.704	0.602	0.602	0.685	0.639	0.602	0.676	0.602	0.611	0.611	0.611	0.667	0.611	0.648	0.583	0.611	0.602	0.667	0.611	0.676	0.676	0.528	0.648	0.602	0.574	0.676	0.602	0.62	0.62	0.676	0.611	0.676	0.639	0.676	0.546	0.657	0.611	0.583	0.63
_22t50	0.769	0.74	0.76	0.76	0.76	0.76	0.721	0.76	0.76	0.76	0.76	0.75	0.74	0.75	0.615	0.75	0.76	0.74	0.587	0.76	0.76	0.74	0.769	0.779	0.606	0.76	0.76	0.75	0.769	0.596	0.788	0.644	0.779	0.663	0.558	0.788	0.74	0.74	0.75	0.798	0.74	0.788	0.74	0.731	0.577	0.654	0.587	0.615	0.779
_22t53	0.355	0.4	0.345	0.364	0.382	0.382	0.391	0.336	0.345	0.345	0.336	0.364	0.355	0.364	0.455	0.409	0.355	0.391	0.236	0.345	0.336	0.364	0.345	0.373	0.391	0.373	0.373	0.445	0.391	0.382	0.445	0.382	0.4	0.409	0.409	0.4	0.409	0.436	0.436	0.427	0.273	0.427	0.536	0.345	0.155	0.418	0.445	0.327	0.318
_22t56	0.304	0.312	0.304	0.339	0.348	0.348	0.366	0.304	0.33	0.312	0.304	0.357	0.304	0.295	0.366	0.375	0.321	0.312	0.321	0.339	0.339	0.33	0.259	0.366	0.33	0.357	0.384	0.295	0.259	0.304	0.375	0.366	0.366	0.411	0.232	0.348	0.384	0.393	0.429	0.357	0.384	0.366	0.5	0.25	0.161	0.339	0.321	0.321	0.17
_22t59	0	0	0.037	0	0	0.0617	0.037	0.0494	0.0617	0	0	0	0	0.0617	0.111	0	0.0617	0	0	0	0	0	0.0864	0.111	0	0	0.111	0	0	0	0	0	0.0617	0	0	0	0	0	0.037	0	0.0123	0	0.037	0	0	0	0	0	0
_249t2	0.826	0.821	0.83	0.843	0.843	0.843	0.83	0.843	0.83	0.83	0.83	0.83	0.843	0.809	0.83	0.843	0.83	0.83	0.783	0.83	0.826	0.821	0.838	0.821	0.821	0.834	0.843	0.83	0.847	0.834	0.83	0.8	0.826	0.796	0.86	0.847	0.787	0.843	0.838	0.8	0.847	0.847	0.843	0.766	0.847	0.783	0.838	0.809	0.809
_263t5	0.66	0.635	0.669	0.582	0.654	0.605	0.671	0.66	0.582	0.66	0.637	0.675	0.658	0.692	0.575	0.662	0.607	0.584	0.726	0.645	0.658	0.652	0.709	0.626	0.671	0.622	0.588	0.667	0.607	0.713	0.567	0.616	0.628	0.626	0.607	0.616	0.616	0.631	0.624	0.631	0.58	0.599	0.614	0.703	0.631	0.618	0.65	0.645	0.58
_263t5	0.66	0.635	0.669	0.582	0.654	0.605	0.671	0.66	0.582	0.66	0.637	0.675	0.658	0.692	0.575	0.662	0.607	0.584	0.726	0.645	0.658	0.652	0.709	0.626	0.671	0.622	0.588	0.667	0.607	0.713	0.567	0.616	0.628	0.626	0.607	0.616	0.616	0.631	0.624	0.631	0.58	0.599	0.614	0.703	0.631	0.618	0.65	0.645	0.58
_263t5	0.66	0.635	0.669	0.582	0.654	0.605	0.671	0.66	0.582	0.66	0.637	0.675	0.658	0.692	0.575	0.662	0.607	0.584	0.726	0.645	0.658	0.652	0.709	0.626	0.671	0.622	0.588	0.667	0.607	0.713	0.567	0.616	0.628	0.626	0.607	0.616	0.616	0.631	0.624	0.631	0.58	0.599	0.614	0.703	0.631	0.618	0.65	0.645	0.58
_294t3	0.911	0.911	0.888	0.888	0.905	0.894	0.894	0.911	0.877	0.894	0.905	0.916	0.905	0.877	0.877	0.866	0.877	0.894	0.855	0.877	0.877	0.905	0.849	0.866	0.855	0.877	0.877	0.883	0.899	0.894	0.866	0.899	0.86	0.86	0.816	0.838	0.899	0.883	0.849	0.877	0.933	0.838	0.922	0.821	0.788	0.933	0.821	0.894	0.771
_307s4	0.985	0.985	0.985	0.985	0.985	0.985	0.985	0.985	0.985	0.985	0.985	0.985	0.985	0.985	0.982	0.982	0.985	0.989	0.982	0.982	0.982	0.985	0.985	0.985	0.982	0.982	0.985	0.982	0.985	0.985	0.982	0.989	0.985	0.982	0.985	0.982	0.985	0.982	0.985	0.982	0.985	0.982	0.982	0.982	0.989	0.985	0.989	0.989	0.982
_341s4	0.959	0.959	0.959	0.959	0.959	0.959	0.959	0.959	0.959	0.959	0.959	0.959	0.959	0.959	0.959	0.965	0.959	0.959	0.959	0.959	0.959	0.959	0.959	0.959	0.959	0.959	0.959	0.959	0.959	0.959	0.959	0.965	0.959	0.965	0.959	0.959	0.959	0.959	0.959	0.959	0.959	0.959	0.959	0.959	0.965	0.959	0.965	0.959	0.959
_341s4	0.959	0.959	0.959	0.959	0.959	0.959	0.959	0.959	0.959	0.959	0.959	0.959	0.959	0.959	0.959	0.965	0.959	0.959	0.959	0.959	0.959	0.959	0.959	0.959	0.959	0.959	0.959	0.959	0.959	0.959	0.959	0.965	0.959	0.965	0.959	0.959	0.959	0.959	0.959	0.959	0.959	0.959	0.959	0.959	0.965	0.959	0.965	0.959	0.959
_354t1	0.993	0.993	0.993	0.993	0.993	0.993	0.986	0.993	0.986	0.993	0.993	0.993	0.993	0.993	0.993	0.993	0.986	0.986	0.993	0.993	0.993	0.986	0.986	0.986	0.993	0.986	0.986	0.993	0.986	0.993	0.993	0.993	0.986	0.986	0.993	0.993	0.993	0.993	0.993	0.986	0.993	0.986	0.993	0.993	0.993	0.993	0.993	0.993	0.993
_429s6	1	1	1	1	1	1	1	1	1	1	1	1	1	1	1	1	1	1	1	1	1	1	1	1	1	1	1	1	1	1	1	1	1	1	1	1	1	1	0.948	1	1	1	1	0.966	1	1	1	1	1
_491s3	0.885	0.891	0.914	0.885	0.902	0.902	0.902	0.902	0.908	0.891	0.897	0.891	0.856	0.862	0.891	0.874	0.908	0.874	0.874	0.891	0.885	0.874	0.839	0.902	0.862	0.879	0.885	0.833	0.885	0.839	0.782	0.828	0.839	0.856	0.845	0.736	0.839	0.747	0.828	0.805	0.885	0.764	0.879	0.753	0.954	0.879	0.943	0.845	0.856
_491s4	0.959	0.959	0.959	0.959	0.959	0.959	0.959	0.959	0.959	0.959	0.959	0.959	0.959	0.959	0.959	0.959	0.959	0.959	0.959	0.959	0.959	0.965	0.895	0.965	0.953	0.942	0.965	0.959	0.965	0.959	0.965	0.959	0.965	0.953	0.953	0.965	0.959	0.959	0.959	0.965	0.942	0.965	0.959	0.901	0.907	0.965	0.907	0.907	0.959
_491s4	0.959	0.959	0.959	0.959	0.959	0.959	0.959	0.959	0.959	0.959	0.959	0.959	0.959	0.959	0.959	0.959	0.959	0.959	0.959	0.959	0.959	0.965	0.895	0.965	0.953	0.942	0.965	0.959	0.965	0.959	0.965	0.959	0.965	0.953	0.953	0.965	0.959	0.959	0.959	0.965	0.942	0.965	0.959	0.901	0.907	0.965	0.907	0.907	0.959
_498t2	0.904	0.904	0.883	0.904	0.947	0.947	0.947	0.904	0.883	0.904	0.883	0.798	0.947	0.904	0.883	0.883	0.883	0.798	0.691	0.904	0.915	0.777	0.83	0.83	0.83	0.862	0.83	0.83	0.83	0.83	0.809	0.809	0.83	0.883	0.84	0.809	0.809	0.862	0.691	0.755	0.926	0.809	0.883	0.904	0.83	0.691	0.872	0.787	0.915
_525t1	1	1	1	1	1	1	1	1	1	1	1	1	1	1	1	1	1	1	1	1	1	1	1	1	1	1	1	1	1	1	1	1	1	1	1	1	1	1	1	1	1	1	1	1	1	1	1	1	1
_581s4	1	1	1	1	1	1	1	1	1	1	1	1	1	1	1	1	1	1	1	1	1	1	1	1	1	1	1	1	1	1	1	1	1	1	1	1	1	1	1	1	1	1	1	1	1	1	1	1	1
_655s1	1	1	1	1	1	1	1	1	1	1	1	1	1	1	1	1	1	1	1	1	1	1	1	1	1	1	1	1	1	1	1	1	1	1	1	1	1	1	1	1	1	1	1	1	1	1	1	1	1
104s13	1	1	1	1	1	1	1	1	1	1	1	1	1	1	1	1	1	1	1	1	1	1	1	1	1	1	1	1	1	1	1	1	1	1	1	1	1	1	0.932	1	1	1	1	1	1	1	1	1	1
104s14	1	1	1	1	1	1	1	1	1	1	1	1	1	1	1	1	1	1	1	1	1	1	1	1	1	1	1	1	1	1	1	1	1	1	1	1	1	1	1	1	1	1	1	1	1	1	1	1	1
104t18	1	1	1	1	1	1	1	1	1	1	1	1	1	1	1	1	1	1	1	1	1	1	1	1	1	1	1	1	1	1	1	1	1	1	1	1	1	1	1	1	1	1	1	1	1	1	1	1	1
12s103	0.876	0.876	0.86	0.86	0.822	0.86	0.884	0.86	0.876	0.876	0.86	0.86	0.876	0.868	0.868	0.822	0.853	0.884	0.86	0.86	0.853	0.829	0.837	0.86	0.853	0.837	0.86	0.868	0.86	0.868	0.86	0.868	0.86	0.845	0.884	0.837	0.822	0.822	0.814	0.845	0.837	0.876	0.86	0.853	0.829	0.853	0.829	0.853	0.806
12s107	0.861	0.87	0.843	0.861	0.843	0.843	0.861	0.861	0.861	0.835	0.843	0.843	0.843	0.861	0.835	0.852	0.852	0.87	0.835	0.861	0.861	0.887	0.843	0.852	0.843	0.861	0.843	0.87	0.843	0.861	0.87	0.878	0.843	0.852	0.878	0.861	0.878	0.861	0.852	0.878	0.878	0.87	0.87	0.861	0.861	0.87	0.87	0.852	0.826
12t109	0.843	0.852	0.826	0.835	0.826	0.826	0.835	0.835	0.817	0.817	0.8	0.835	0.826	0.852	0.826	0.843	0.826	0.852	0.8	0.817	0.817	0.843	0.835	0.809	0.809	0.843	0.826	0.826	0.826	0.843	0.826	0.852	0.809	0.843	0.852	0.826	0.852	0.809	0.809	0.826	0.843	0.817	0.843	0.835	0.843	0.852	0.843	0.826	0.791
12t116	0.511	0.511	0.586	0.436	0.414	0.496	0.511	0.436	0.451	0.451	0.586	0.436	0.511	0.436	0.504	0.353	0.429	0.451	0.489	0.436	0.429	0.609	0.496	0.504	0.489	0.429	0.481	0.308	0.481	0.376	0.436	0.459	0.504	0.466	0.368	0.429	0.436	0.414	0.564	0.489	0.414	0.444	0.383	0.451	0.338	0.421	0.323	0.383	0.511
136s16	1	1	1	1	1	1	1	1	1	1	1	1	1	1	1	1	1	1	1	1	1	1	1	1	1	1	1	1	1	1	1	1	1	1	1	1	1	1	1	1	1	1	1	1	1	1	1	1	1
136s19	0.993	0.993	0.993	0.993	0.993	0.993	0.993	0.993	0.993	0.993	0.993	0.993	0.993	0.993	0.993	0.993	0.993	0.993	0.993	0.993	0.993	0.993	0.993	0.993	0.993	0.993	0.993	0.993	0.993	0.993	0.993	0.993	0.993	0.993	0.993	0.993	0.993	0.993	0.993	0.993	0.993	0.993	0.993	0.993	0.993	0.993	0.993	0.993	0.993
136s22	0.959	0.959	0.959	0.959	0.959	0.959	0.959	0.959	0.959	0.959	0.959	0.959	0.959	0.953	0.959	0.959	0.959	0.959	0.959	0.959	0.959	0.959	0.966	0.959	0.953	0.959	0.959	0.959	0.959	0.959	0.959	0.959	0.959	0.959	0.966	0.959	0.959	0.959	0.959	0.959	0.959	0.959	0.953	0.959	0.959	0.959	0.959	0.959	0.959
136s32	0.316	0.561	0.342	0.284	0.426	0.303	0.31	0.426	0.29	0.329	0.31	0.426	0.368	0.503	0.342	0.374	0.29	0.284	0.303	0.284	0.361	0.484	0.361	0.4	0.355	0.29	0.348	0.29	0.381	0.348	0.271	0.31	0.406	0.342	0.277	0.368	0.303	0.348	0.271	0.471	0.439	0.4	0.348	0.277	0.355	0.406	0.284	0.29	0.265
136t15	0.987	0.987	0.873	0.873	0.873	0.873	0.987	0.873	0.987	0.873	0.873	0.9	0.873	0.987	0.853	0.973	0.873	0.9	0.88	0.987	0.987	0.987	0.887	0.987	0.893	0.987	0.987	0.98	0.98	0.98	0.9	0.98	0.987	0.86	0.887	0.9	0.987	0.987	0.833	0.987	0.987	0.9	0.873	0.873	0.88	0.9	0.9	0.98	0.82
136t15	0.987	0.987	0.873	0.873	0.873	0.873	0.987	0.873	0.987	0.873	0.873	0.9	0.873	0.987	0.853	0.973	0.873	0.9	0.88	0.987	0.987	0.987	0.887	0.987	0.893	0.987	0.987	0.98	0.98	0.98	0.9	0.98	0.987	0.86	0.887	0.9	0.987	0.987	0.833	0.987	0.987	0.9	0.873	0.873	0.88	0.9	0.9	0.98	0.82
136t25	0.831	0.831	0.831	0.824	0.804	0.824	0.811	0.824	0.824	0.824	0.831	0.824	0.824	0.784	0.824	0.811	0.824	0.804	0.811	0.804	0.804	0.831	0.811	0.824	0.804	0.831	0.824	0.764	0.824	0.743	0.824	0.865	0.824	0.824	0.676	0.818	0.865	0.818	0.73	0.824	0.824	0.824	0.655	0.73	0.764	0.831	0.764	0.831	0.73
136t29	0.883	0.883	0.857	0.903	0.825	0.916	0.909	0.903	0.903	0.916	0.857	0.903	0.916	0.825	0.916	0.831	0.825	0.903	0.825	0.831	0.825	0.838	0.766	0.903	0.825	0.786	0.916	0.779	0.909	0.805	0.831	0.799	0.903	0.857	0.844	0.831	0.812	0.825	0.883	0.909	0.779	0.831	0.818	0.903	0.864	0.903	0.792	0.864	0.903
136t30	0.841	0.65	0.605	0.605	0.605	0.605	0.841	0.605	0.65	0.605	0.611	0.624	0.796	0.65	0.777	0.637	0.605	0.624	0.771	0.65	0.65	0.809	0.561	0.841	0.777	0.65	0.841	0.611	0.834	0.834	0.822	0.739	0.841	0.745	0.58	0.822	0.758	0.841	0.72	0.847	0.586	0.822	0.573	0.803	0.739	0.777	0.592	0.809	0.752
1a02N_1a3qA	0.727	0.767	0.816	0.796	0.755	0.788	0.747	0.747	0.747	0.755	0.767	0.755	0.833	0.767	0.739	0.747	0.759	0.747	0.771	0.747	0.739	0.747	0.796	0.718	0.771	0.763	0.751	0.731	0.739	0.731	0.763	0.8	0.747	0.771	0.743	0.759	0.771	0.816	0.694	0.739	0.727	0.751	0.78	0.755	0.747	0.506	0.767	0.792	0.69
1a02N_1a3qA	0.727	0.767	0.816	0.796	0.755	0.788	0.747	0.747	0.747	0.755	0.767	0.755	0.833	0.767	0.739	0.747	0.759	0.747	0.771	0.747	0.739	0.747	0.796	0.718	0.771	0.763	0.751	0.731	0.739	0.731	0.763	0.8	0.747	0.771	0.743	0.759	0.771	0.816	0.694	0.739	0.727	0.751	0.78	0.755	0.747	0.506	0.767	0.792	0.69
1a04A_1ibjA	0.119	0.0952	0.119	0.113	0.0893	0.0893	0.131	0.0952	0.0893	0.137	0	0.137	0.0893	0.155	0.155	0.0476	0.0833	0.0952	0.179	0.0833	0.0833	0.0893	0.0893	0.0536	0.107	0.0833	0.143	0.131	0.143	0.149	0.119	0.0952	0.0595	0	0.107	0.185	0.0952	0.107	0.0655	0.119	0.0893	0.113	0.0893	0	0.0179	0.0476	0	0	0
1a04A_3chy	0.885	0.877	0.877	0.869	0.869	0.869	0.885	0.877	0.877	0.885	0.885	0.877	0.869	0.877	0.861	0.91	0.885	0.877	0.861	0.885	0.885	0.885	0.91	0.861	0.877	0.877	0.803	0.902	0.918	0.877	0.877	0.893	0.861	0.877	0.828	0.877	0.885	0.844	0.869	0.861	0.885	0.877	0.877	0.902	0.861	0.893	0.795	0.811	0.885
1a0p_1a36A	0.227	0.13	0.139	0.134	0.063	0.16	0.118	0.134	0.113	0.063	0.139	0.105	0.147	0.105	0.239	0.113	0.122	0.16	0.231	0.109	0.118	0.239	0.063	0.206	0.223	0.109	0.0504	0.0546	0.21	0.063	0.063	0.0756	0.223	0.214	0.227	0.122	0.0798	0.172	0.227	0.223	0.105	0.126	0.101	0.139	0.172	0	0.164	0.0546	0.0966
1a1z_1d2zA	0.321	0.449	0.551	0.103	0.449	0.269	0.321	0.449	0.564	0.128	0.449	0.423	0.449	0.449	0.321	0.628	0.564	0.423	0.449	0.462	0.59	0.487	0	0.321	0.321	0.436	0.538	0.449	0.423	0.231	0.564	0.321	0	0.321	0.321	0.538	0.449	0.513	0.128	0	0.269	0.513	0.192	0.103	0.321	0.333	0.423	0.385	0.0897
1a28A_2prgA	0.788	0.779	0.687	0.774	0.765	0.751	0.77	0.724	0.7	0.696	0.719	0.802	0.765	0.622	0.756	0.71	0.733	0.696	0.691	0.76	0.765	0.608	0.645	0.668	0.705	0.733	0.682	0.631	0.673	0.682	0.627	0.627	0.728	0.654	0.71	0.636	0.641	0.641	0.668	0.599	0.714	0.553	0.553	0.668	0.7	0.599	0.553	0.562	0.622
1a28A_2prgA	0.788	0.779	0.687	0.774	0.765	0.751	0.77	0.724	0.7	0.696	0.719	0.802	0.765	0.622	0.756	0.71	0.733	0.696	0.691	0.76	0.765	0.608	0.645	0.668	0.705	0.733	0.682	0.631	0.673	0.682	0.627	0.627	0.728	0.654	0.71	0.636	0.641	0.641	0.668	0.599	0.714	0.553	0.553	0.668	0.7	0.599	0.553	0.562	0.622
1a28A_3erdA	0.921	0.913	0.921	0.921	0.917	0.904	0.917	0.926	0.908	0.908	0.926	0.878	0.913	0.878	0.921	0.904	0.917	0.908	0.952	0.917	0.921	0.886	0.908	0.9	0.917	0.904	0.86	0.921	0.904	0.9	0.878	0.904	0.895	0.917	0.908	0.873	0.865	0.834	0.86	0.83	0.917	0.878	0.799	0.834	0.825	0.917	0.725	0.913	0.93
1a49A_1pkyC	0.962	0.96	0.967	0.955	0.96	0.96	0.96	0.958	0.955	0.96	0.965	0.955	0.96	0.955	0.946	0.951	0.96	0.951	0.953	0.96	0.955	0.965	0.941	0.946	0.958	0.96	0.951	0.96	0.948	0.955	0.946	0.962	0.96	0.955	0.955	0.955	0.965	0.948	0.958	0.958	0.948	0.955	0.948	0.951	0.951	0.958	0.955	0.953	0.953
1a4iA_1ee9A	0.919	0.911	0.904	0.919	0.9	0.885	0.919	0.919	0.915	0.922	0.904	0.904	0.907	0.9	0.915	0.904	0.922	0.9	0.874	0.911	0.896	0.915	0.904	0.919	0.87	0.93	0.922	0.881	0.911	0.922	0.904	0.881	0.911	0.911	0.915	0.915	0.896	0.911	0.811	0.926	0.881	0.907	0.9	0.919	0.93	0.878	0.941	0.878	0.833
1a4iA_1ee9A	0.919	0.911	0.904	0.919	0.9	0.885	0.919	0.919	0.915	0.922	0.904	0.904	0.907	0.9	0.915	0.904	0.922	0.9	0.874	0.911	0.896	0.915	0.904	0.919	0.87	0.93	0.922	0.881	0.911	0.922	0.904	0.881	0.911	0.911	0.915	0.915	0.896	0.911	0.811	0.926	0.881	0.907	0.9	0.919	0.93	0.878	0.941	0.878	0.833
1a53_1dvjA	0.082	0.246	0.153	0.301	0.393	0.41	0.153	0.29	0.35	0.273	0.197	0.18	0.246	0.213	0.306	0.311	0.361	0.235	0.0874	0.306	0.104	0.153	0.071	0.202	0.279	0.104	0.279	0.158	0.257	0.082	0.175	0.12	0.169	0.366	0.0765	0.131	0.191	0.18	0.235	0.126	0.268	0.393	0.137	0.355	0.251	0.104	0.372	0.082	0.219
1a53_1nsj	0	0.213	0.0874	0.224	0.24	0.071	0	0.208	0.191	0.224	0.071	0.23	0.24	0.0765	0.208	0.235	0.224	0.208	0.202	0.24	0.224	0.23	0	0	0	0.202	0	0.268	0	0	0.268	0	0.202	0	0.158	0.273	0.169	0.257	0.224	0.169	0.191	0.251	0.257	0	0.115	0.131	0.213	0.0273	0.213
1a53_1qo2A	0.587	0.571	0.625	0.609	0.587	0.571	0.625	0.587	0.5	0.571	0.63	0.587	0.598	0.533	0.652	0.565	0.522	0.592	0.679	0.402	0.402	0.489	0.446	0.364	0.614	0.467	0.505	0.598	0.543	0.63	0.451	0.451	0.418	0.587	0.505	0.44	0.527	0.391	0.511	0.413	0.576	0.386	0.527	0.386	0.554	0.603	0.592	0.533	0.315
1a6m_1ash	0.725	0.725	0.855	0.841	0.804	0.841	0.855	0.841	0.841	0.804	0.841	0.841	0.768	0.717	0.732	0.862	0.957	0.841	0.754	0.971	0.971	0.717	0.529	0.674	0.746	0.862	0.667	0.783	0.862	0.949	0.884	0.841	0.652	0.833	0.768	0.616	0.841	0.906	0.71	0.826	0.71	0.63	0.739	0.768	0.529	0.717	0.529	0.667	0.826
1a6m_1ewaA	0.854	0.777	0.708	0.754	0.777	0.754	0.823	0.777	0.815	0.862	0.792	0.754	0.769	0.646	0.769	0.754	0.777	0.731	0.708	0.777	0.746	0.915	0.754	0.715	0.746	0.862	0.592	0.585	0.592	0.723	0.731	0.723	0.7	0.746	0.608	0.738	0.723	0.685	0.8	0.7	0.769	0.731	0.654	0.754	0.631	0.662	0.715	0.6	0.654
1a6m_1hlb	0.952	0.952	0.897	0.945	0.945	0.945	0.952	0.945	0.945	0.945	0.897	0.945	0.945	0.952	0.952	0.952	0.945	0.952	0.91	0.945	0.945	0.959	0.952	0.945	0.952	0.945	0.945	0.952	0.945	0.883	0.931	0.945	0.945	0.959	0.883	0.931	0.945	0.945	0.959	0.945	0.945	0.931	0.945	0.897	0.897	0.952	0.897	0.952	0.931
1a6m_2fal	0.951	0.958	0.951	0.972	0.951	0.951	0.972	0.972	0.972	0.951	0.951	0.825	0.951	0.965	0.944	0.846	0.874	0.958	0.825	0.888	0.888	0.965	0.769	0.958	0.965	0.972	0.958	0.839	0.958	0.797	0.888	0.748	0.888	0.748	0.678	0.972	0.874	0.881	0.979	0.804	0.755	0.972	0.979	0.776	0.783	0.979	0.783	0.958	0.874
1a6m_2gdm	0.973	0.973	0.946	0.973	0.946	0.973	0.973	0.973	0.973	0.946	0.973	0.946	0.946	0.973	0.973	0.973	0.973	0.952	0.973	0.973	0.973	0.973	0.939	0.973	0.973	0.973	0.973	0.932	0.973	0.891	0.973	0.918	0.973	0.973	0.939	0.714	0.918	0.973	0.932	0.925	0.905	0.721	0.946	0.701	0.898	0.973	0.946	0.946	0.891
1a6m_2gdm	0.973	0.973	0.946	0.973	0.946	0.973	0.973	0.973	0.973	0.946	0.973	0.946	0.946	0.973	0.973	0.973	0.973	0.952	0.973	0.973	0.973	0.973	0.939	0.973	0.973	0.973	0.973	0.932	0.973	0.891	0.973	0.918	0.973	0.973	0.939	0.714	0.918	0.973	0.932	0.925	0.905	0.721	0.946	0.701	0.898	0.973	0.946	0.946	0.891
1a7w_1aoiB	0.912	0.882	0.912	0.912	0.912	0.912	0.912	0.912	0.912	0.912	0.912	0.912	0.912	0.912	0.912	0.912	0.912	0.912	0.912	0.897	0.897	0.912	0.912	0.912	0.912	0.897	0.912	0.882	0.912	0.838	0.912	0.897	0.912	0.912	0.676	0.912	0.897	0.912	0.838	0.912	0.868	0.912	0.868	0.618	0.559	0.912	0.515	0.912	0.912
1a7w_1b67B	0.954	0.954	0.954	0.954	0.954	1	0.954	1	0.954	0.954	0.954	0.954	1	0.954	0.954	0.954	0.954	1	0.954	0.954	0.954	0.954	0.954	1	1	0.954	1	0.954	1	0.954	0.954	1	1	0.954	0.954	0.954	1	0.954	0.954	1	1	0.954	1	1	0.954	1	0.954	1	0.954
1a7w_1bh9B	0.897	0.853	0.794	0.794	0.809	0.882	0.926	0.853	0.882	0.882	0.868	0.897	0.912	0.853	0.912	0.838	0.853	0.853	0.838	0.882	0.824	0.838	0.735	0.912	0.853	0.809	0.926	0.824	0.926	0.779	0.75	0.824	0.912	0.412	0.838	0.853	0.882	0.721	0.926	0.882	0.926	0.853	0.662	0.912	0.676	0.926	0.824	0.853	0.868
1a8h_1qqtA	0.887	0.857	0.859	0.871	0.904	0.885	0.893	0.898	0.889	0.898	0.846	0.863	0.885	0.84	0.871	0.848	0.836	0.867	0.879	0.838	0.836	0.859	0.832	0.889	0.867	0.859	0.9	0.838	0.9	0.848	0.838	0.859	0.887	0.842	0.852	0.822	0.834	0.828	0.883	0.848	0.818	0.838	0.908	0.893	0.822	0.883	0.82	0.852	0.836
1a9nA_1dceA	0.0902	0.639	0.656	0.639	0.631	0.0984	0.508	0.73	0.041	0.672	0.656	0.5	0.246	0	0.697	0.934	0	0.631	0.148	0.951	0.951	0.615	0	0.164	0.402	0.656	0.131	0.467	0	0.418	0.639	0.721	0	0.59	0.426	0.639	0.59	0.811	0.533	0.426	0.713	0.5	0	0.156	0.762	0.762	0.41	0.59	0.754
1aba_1h75A	0.565	0.826	0.754	0.783	0.783	0.681	0.739	0.681	0.841	0.841	0.754	0.667	0.565	0.681	0.681	0.783	0.754	0.783	0.565	0.797	0.797	0.623	0.667	0.725	0.58	0.797	0.725	0.551	0.725	0.594	0.812	0.681	0.725	0.667	0.435	0.478	0.725	0.638	0.826	0.725	0.652	0.638	0.652	0.812	0.652	0.71	0.623	0.725	0.71
1abwA_1cqxA	0.412	0.417	0.357	0.402	0.402	0.397	0.417	0.412	0.417	0.397	0.352	0.402	0.402	0.342	0.347	0.422	0.412	0.412	0.347	0.432	0.432	0.367	0.347	0.417	0.347	0.216	0.412	0.347	0.412	0.221	0.432	0.377	0.422	0.291	0.317	0.417	0.367	0.216	0.342	0.357	0.347	0.422	0.372	0.261	0.216	0.377	0.402	0.231	0.216
1ac5_1auoA	0.299	0.368	0.27	0.235	0.225	0.23	0.255	0.24	0.24	0.27	0.24	0.255	0.225	0.23	0.235	0.25	0.255	0.206	0.48	0.265	0.265	0.225	0.368	0.235	0.27	0.23	0.23	0.426	0.23	0.279	0.147	0.284	0.211	0.23	0.397	0.162	0.157	0.24	0.451	0.235	0.24	0.162	0.24	0.235	0.328	0.216	0.358	0.221	0.407
1ad3A_1bpwA	0.857	0.874	0.867	0.886	0.884	0.872	0.85	0.898	0.872	0.877	0.872	0.879	0.874	0.877	0.867	0.862	0.879	0.889	0.845	0.869	0.874	0.884	0.884	0.872	0.835	0.872	0.879	0.877	0.872	0.923	0.869	0.847	0.872	0.828	0.826	0.869	0.85	0.818	0.814	0.862	0.816	0.816	0.845	0.68	0.852	0.811	0.852	0.877	0.816
1adjA_1atiA	0.382	0.382	0.346	0.37	0.358	0.367	0.367	0.37	0.346	0.355	0.349	0.373	0.376	0.352	0.352	0.272	0.303	0.37	0.401	0.309	0.312	0.312	0.318	0.315	0.376	0.291	0.404	0.272	0.361	0.37	0.257	0.355	0.281	0.333	0.26	0.297	0.315	0.269	0.245	0.278	0.373	0.284	0.266	0.242	0.318	0.336	0.358	0.309	0.257
1adjA_1httD	0.969	0.966	0.96	0.96	0.966	0.966	0.972	0.966	0.966	0.969	0.96	0.966	0.966	0.96	0.966	0.926	0.957	0.96	0.949	0.915	0.918	0.955	0.96	0.957	0.938	0.915	0.955	0.96	0.955	0.96	0.915	0.966	0.915	0.932	0.957	0.955	0.966	0.915	0.946	0.912	0.952	0.906	0.957	0.943	0.923	0.963	0.918	0.935	0.918
1ae9A_1aihA	0.622	0.622	0.784	0.642	0.642	0.561	0.655	0.568	0.676	0.696	0.784	0.581	0.514	0.669	0.669	0.541	0.649	0.649	0.595	0.669	0.804	0.703	0.52	0.439	0.595	0.622	0.432	0.541	0.419	0.432	0.527	0.642	0.486	0.432	0.676	0.574	0.635	0.642	0.601	0.662	0.682	0.608	0.696	0.432	0.608	0.676	0.432	0.649	0.649
1aerA_1aerB	0.963	0.963	0.963	0.963	0.963	0.963	0.963	0.963	0.963	0.963	0.963	0.963	0.963	0.963	0.963	0.963	0.963	0.963	0.963	0.963	0.963	0.963	0.963	0.963	0.963	0.963	0.963	0.963	0.963	0.963	0.963	0.963	0.963	0.963	0.963	0.963	0.963	0.963	0.963	0.963	0.963	0.963	0.963	0.963	0.963	0.963	0.963	0.963	0.963
1agdA_1bqsA	0.0489	0	0	0	0	0	0	0	0	0	0	0.0707	0	0	0.038	0	0	0.0272	0	0	0.0489	0.0489	0	0	0	0.0489	0	0	0.234	0	0	0	0	0	0	0	0.0489	0.0489	0	0	0	0.0707	0.114	0.125	0.0707	0.0924	0	0.0109	0
1ah1_1cid	0.289	0.316	0.228	0.263	0.526	0.316	0.263	0.263	0.316	0.175	0.175	0.263	0.184	0.175	0.149	0.175	0.316	0.175	0.149	0.456	0.43	0.342	0.175	0.316	0.175	0.316	0.316	0.175	0.254	0.175	0.254	0.246	0.175	0.175	0.175	0.175	0.149	0.149	0.14	0.412	0.175	0.149	0.14	0.175	0.175	0.175	0.149	0.175	0.0351
1ah1_1kb5B	0.422	0.468	0.495	0.44	0.477	0.477	0.505	0.477	0.477	0.523	0.459	0.477	0.422	0.468	0.394	0.376	0.477	0.385	0.339	0.477	0.459	0.394	0.413	0.367	0.514	0.505	0.431	0.505	0.404	0.431	0.468	0.367	0.394	0.358	0.404	0.505	0.385	0.505	0.376	0.257	0.45	0.505	0.413	0.275	0.486	0.33	0.578	0.431	0.33
1ah9_1bkb	0	0	0	0	0.0156	0.0156	0	0	0	0.0156	0	0	0.0156	0.0156	0.0156	0.0156	0	0.0156	0	0	0	0.0156	0	0	0	0	0.141	0	0.141	0	0	0	0	0	0	0	0	0	0	0	0	0	0	0	0	0	0.0625	0	0
1ajqA_1cp9A	1	1	1	1	1	1	1	1	1	1	1	1	1	1	1	1	1	1	1	1	1	1	1	1	1	1	1	1	1	1	1	1	1	1	1	1	1	1	1	1	1	1	1	1	1	1	1	1	1
1ajsA_1ibjA	0.287	0.284	0.172	0.185	0.284	0.3	0.182	0.314	0.307	0.251	0.172	0.221	0.304	0.297	0.333	0.3	0.284	0.257	0.195	0.271	0.32	0.261	0.304	0.254	0.347	0.29	0.254	0.403	0.254	0.172	0.254	0.119	0.254	0.304	0.195	0.218	0.307	0.271	0.356	0.238	0.238	0.221	0.215	0.281	0.142	0.218	0.0891	0.0396	0.343
1alu_1i1rB	0.954	0.954	0.954	0.954	0.954	0.954	0.954	0.954	0.954	0.954	0.954	0.954	0.954	0.954	0.954	0.954	0.954	0.954	0.875	0.954	0.954	0.941	0.875	0.954	0.875	0.954	0.954	0.954	0.954	0.954	0.954	0.954	0.954	0.954	0.928	0.954	0.954	0.954	0.868	0.954	0.954	0.954	0.875	0.954	0.928	0.954	0.928	0.954	0.875
1am2_1at0	0.47	0.485	0.485	0.537	0.545	0.507	0.478	0.582	0.515	0.56	0.485	0.567	0.485	0.567	0.59	0.373	0.545	0.575	0.448	0.53	0.597	0.418	0.493	0.313	0.582	0.59	0.351	0.478	0.47	0.507	0.619	0.597	0.582	0.328	0.567	0.567	0.507	0.567	0.567	0.545	0.537	0.448	0.425	0.455	0.507	0.485	0.44	0.366	0.552
1am7A_3lzt	0.327	0.238	0.188	0.248	0.386	0.168	0.257	0.208	0.347	0.248	0.248	0.188	0.238	0.109	0.327	0.257	0.238	0.188	0.178	0.198	0.198	0.228	0.277	0.109	0.119	0.178	0.119	0.109	0.198	0.198	0.168	0.178	0.109	0.337	0.109	0.119	0.178	0.188	0.198	0.178	0.119	0.188	0.277	0.168	0.248	0.119	0.257	0.297	0.119
1amoA_1qfjA	0.662	0.676	0.704	0.648	0.722	0.681	0.676	0.657	0.681	0.671	0.648	0.681	0.727	0.616	0.616	0.644	0.667	0.681	0.727	0.667	0.667	0.593	0.597	0.597	0.639	0.625	0.671	0.616	0.727	0.681	0.565	0.565	0.62	0.62	0.579	0.56	0.616	0.583	0.537	0.528	0.537	0.491	0.431	0.519	0.551	0.449	0.597	0.398	0.565
1amoA_1qfjA	0.662	0.676	0.704	0.648	0.722	0.681	0.676	0.657	0.681	0.671	0.648	0.681	0.727	0.616	0.616	0.644	0.667	0.681	0.727	0.667	0.667	0.593	0.597	0.597	0.639	0.625	0.671	0.616	0.727	0.681	0.565	0.565	0.62	0.62	0.579	0.56	0.616	0.583	0.537	0.528	0.537	0.491	0.431	0.519	0.551	0.449	0.597	0.398	0.565
1amoA_1qfjA	0.662	0.676	0.704	0.648	0.722	0.681	0.676	0.657	0.681	0.671	0.648	0.681	0.727	0.616	0.616	0.644	0.667	0.681	0.727	0.667	0.667	0.593	0.597	0.597	0.639	0.625	0.671	0.616	0.727	0.681	0.565	0.565	0.62	0.62	0.579	0.56	0.616	0.583	0.537	0.528	0.537	0.491	0.431	0.519	0.551	0.449	0.597	0.398	0.565
1amoA_1rcf	0.673	0.673	0.68	0.653	0.605	0.605	0.673	0.673	0.639	0.673	0.673	0.673	0.673	0.667	0.66	0.578	0.667	0.68	0.701	0.565	0.592	0.653	0.612	0.599	0.667	0.667	0.605	0.667	0.599	0.619	0.578	0.558	0.578	0.463	0.524	0.592	0.558	0.238	0.163	0.245	0.585	0.524	0.333	0.306	0.347	0.272	0.259	0.694	0.347
1amp_1cx8B	0.621	0.58	0.614	0.591	0.659	0.614	0.489	0.655	0.564	0.64	0.591	0.595	0.629	0.606	0.655	0.534	0.625	0.625	0.735	0.5	0.583	0.655	0.708	0.595	0.674	0.557	0.595	0.727	0.61	0.576	0.587	0.697	0.629	0.538	0.572	0.568	0.663	0.553	0.663	0.587	0.644	0.617	0.542	0.595	0.462	0.636	0.591	0.652	0.72
1an8_1eu4A	0.948	0.819	0.896	0.808	0.803	0.886	0.85	0.87	0.736	0.751	0.756	0.839	0.839	0.772	0.736	0.632	0.642	0.788	0.741	0.627	0.606	0.798	0.902	0.845	0.808	0.596	0.834	0.715	0.865	0.725	0.736	0.684	0.736	0.782	0.824	0.736	0.767	0.58	0.663	0.798	0.668	0.762	0.689	0.674	0.715	0.927	0.808	0.829	0.725
1an9A_1c0pA	0.897	0.68	0.561	0.652	0.552	0.533	0.712	0.483	0.646	0.577	0.558	0.89	0.567	0.561	0.58	0.549	0.542	0.558	0.63	0.63	0.687	0.646	0.567	0.561	0.583	0.542	0.677	0.498	0.652	0.558	0.552	0.627	0.63	0.542	0.831	0.859	0.596	0.655	0.549	0.639	0.608	0.621	0.571	0.702	0.586	0.498	0.533	0.483	0.545
1aoeA_1vdrA	0.827	0.82	0.78	0.833	0.82	0.8	0.787	0.8	0.82	0.833	0.82	0.833	0.787	0.787	0.833	0.74	0.78	0.8	0.693	0.74	0.72	0.713	0.593	0.733	0.8	0.76	0.853	0.74	0.733	0.733	0.713	0.707	0.78	0.793	0.747	0.733	0.633	0.78	0.747	0.56	0.673	0.627	0.687	0.76	0.713	0.78	0.747	0.773	0.68
1aoeA_3dfr	0.852	0.865	0.813	0.768	0.877	0.832	0.852	0.826	0.768	0.8	0.794	0.845	0.813	0.787	0.826	0.852	0.806	0.819	0.8	0.819	0.819	0.794	0.839	0.852	0.871	0.781	0.832	0.787	0.813	0.832	0.697	0.806	0.806	0.858	0.832	0.819	0.787	0.755	0.813	0.729	0.826	0.761	0.826	0.787	0.69	0.839	0.8	0.806	0.826
1aoiB_1aoiD	0.725	0.637	0.7	0.688	0.787	0.637	0.738	0.738	0.675	0.725	0.7	0.787	0.637	0.7	0.625	0.762	0.675	0.787	0.762	0.675	0.738	0.713	0.787	0.775	0.762	0.675	0.625	0.762	0.625	0.613	0.675	0.762	0.7	0.738	0.725	0.688	0.775	0.688	0.625	0.7	0.725	0.688	0.7	0.438	0.762	0.787	0.762	0.625	0.738
1aoiC_1f66G	0.962	0.962	0.962	0.962	0.962	0.962	0.962	0.962	0.962	0.962	0.962	0.962	0.962	0.962	0.962	0.962	0.962	0.962	0.962	0.923	0.962	0.962	0.971	0.962	0.962	0.962	0.962	0.962	0.962	0.962	0.962	0.962	0.962	0.962	0.933	0.962	0.962	0.952	0.913	0.923	0.962	0.962	0.971	0.933	0.962	0.962	0.962	0.962	0.962
1aoiC_1f66G	0.962	0.962	0.962	0.962	0.962	0.962	0.962	0.962	0.962	0.962	0.962	0.962	0.962	0.962	0.962	0.962	0.962	0.962	0.962	0.923	0.962	0.962	0.971	0.962	0.962	0.962	0.962	0.962	0.962	0.962	0.962	0.962	0.962	0.962	0.933	0.962	0.962	0.952	0.913	0.923	0.962	0.962	0.971	0.933	0.962	0.962	0.962	0.962	0.962
1aoxA_1auq	0.922	0.933	0.933	0.911	0.933	0.911	0.944	0.911	0.899	0.922	0.933	0.911	0.922	0.922	0.922	0.899	0.922	0.933	0.905	0.922	0.922	0.922	0.899	0.922	0.911	0.916	0.916	0.933	0.899	0.916	0.916	0.927	0.916	0.916	0.922	0.916	0.883	0.872	0.894	0.916	0.883	0.911	0.927	0.905	0.838	0.883	0.849	0.777	0.922
1aoxA_1ido	0.826	0.803	0.848	0.848	0.826	0.803	0.826	0.837	0.826	0.826	0.826	0.803	0.831	0.826	0.826	0.792	0.826	0.803	0.82	0.837	0.837	0.837	0.803	0.837	0.837	0.837	0.837	0.803	0.837	0.815	0.815	0.831	0.815	0.809	0.848	0.809	0.803	0.803	0.82	0.837	0.809	0.792	0.815	0.803	0.826	0.809	0.843	0.792	0.848
1aoxA_1ido	0.826	0.803	0.848	0.848	0.826	0.803	0.826	0.837	0.826	0.826	0.826	0.803	0.831	0.826	0.826	0.792	0.826	0.803	0.82	0.837	0.837	0.837	0.803	0.837	0.837	0.837	0.837	0.803	0.837	0.815	0.815	0.831	0.815	0.809	0.848	0.809	0.803	0.803	0.82	0.837	0.809	0.792	0.815	0.803	0.826	0.809	0.843	0.792	0.848
1apyA_1ayyC	0.928	0.906	0.95	0.899	0.928	0.935	0.921	0.899	0.899	0.928	0.95	0.906	0.928	0.928	0.928	0.928	0.95	0.942	0.957	0.942	0.95	0.942	0.928	0.914	0.921	0.95	0.942	0.935	0.942	0.921	0.942	0.914	0.914	0.942	0.871	0.892	0.906	0.914	0.906	0.878	0.914	0.942	0.906	0.95	0.964	0.964	0.928	0.964	0.914
1aq0A_1eokA	0.0822	0.0822	0.0776	0.0822	0.0822	0.0822	0.0594	0.0822	0.0822	0.0822	0.0639	0.0822	0.0822	0.0776	0.0776	0	0.0776	0.0822	0	0.0776	0.0776	0.0502	0.128	0.0776	0.128	0.0776	0.0822	0.1	0.0822	0.0228	0.0776	0.0822	0.0822	0.0228	0.0822	0.0822	0.0822	0.0822	0	0.0776	0.0822	0.0776	0.0228	0.0183	0.0228	0.0822	0.0228	0.0502	0.0411
1aq0A_1ghsB	0.974	0.957	0.96	0.957	0.957	0.96	0.967	0.96	0.967	0.96	0.957	0.967	0.96	0.964	0.964	0.974	0.974	0.957	0.967	0.957	0.964	0.957	0.98	0.974	0.967	0.954	0.97	0.97	0.977	0.964	0.95	0.95	0.97	0.96	0.967	0.98	0.947	0.95	0.977	0.967	0.96	0.977	0.977	0.97	0.97	0.96	0.967	0.967	0.95
1aqb_1avgI	0.203	0.355	0.406	0.333	0.362	0.377	0.362	0.319	0.312	0.312	0.362	0.377	0.449	0.348	0.478	0.377	0.312	0.377	0.283	0.384	0.37	0.362	0.319	0.428	0.355	0.362	0.384	0.377	0.428	0.435	0.348	0.391	0.42	0.333	0.355	0.348	0.362	0.319	0.333	0.42	0.493	0.413	0.326	0.37	0.377	0.42	0.37	0.413	0.377
1aquA_1fmlB	0.869	0.872	0.854	0.901	0.869	0.872	0.876	0.869	0.909	0.876	0.869	0.869	0.869	0.872	0.887	0.869	0.905	0.872	0.872	0.905	0.905	0.858	0.777	0.843	0.872	0.909	0.828	0.85	0.858	0.876	0.872	0.832	0.887	0.85	0.869	0.887	0.865	0.898	0.876	0.891	0.872	0.901	0.88	0.905	0.85	0.891	0.85	0.869	0.836
1aquA_1fmlB	0.869	0.872	0.854	0.901	0.869	0.872	0.876	0.869	0.909	0.876	0.869	0.869	0.869	0.872	0.887	0.869	0.905	0.872	0.872	0.905	0.905	0.858	0.777	0.843	0.872	0.909	0.828	0.85	0.858	0.876	0.872	0.832	0.887	0.85	0.869	0.887	0.865	0.898	0.876	0.891	0.872	0.901	0.88	0.905	0.85	0.891	0.85	0.869	0.836
1aqzA_1de3A	0.993	0.993	0.993	0.993	0.993	0.993	0.993	0.993	0.993	0.993	0.993	0.993	0.993	0.993	0.993	0.993	0.993	0.993	0.993	0.993	0.993	0.993	0.993	0.993	0.993	0.993	0.993	0.993	0.993	0.993	0.993	0.993	0.993	0.993	0.993	0.993	0.993	0.993	0.993	0.993	0.993	0.993	0.979	0.993	0.993	0.993	0.993	0.993	0.993
1aqzA_9rnt	0.586	0.556	0.576	0.535	0.576	0.545	0.576	0.535	0.566	0.535	0.586	0.556	0.545	0.525	0.596	0.545	0.576	0.576	0.545	0.707	0.707	0.707	0.525	0.596	0.465	0.576	0.586	0.505	0.687	0.566	0.697	0.697	0.646	0.535	0.535	0.677	0.535	0.737	0.646	0.758	0.505	0.677	0.576	0.697	0.657	0.626	0.646	0.535	0.545
1ash_1flp	0.485	0.471	0.507	0.537	0.493	0.441	0.507	0.441	0.566	0.441	0.537	0.441	0.426	0.353	0.353	0.493	0.566	0.331	0.375	0.507	0.566	0.566	0.279	0.272	0.434	0.64	0.338	0.324	0.346	0.25	0.493	0.324	0.36	0.316	0.382	0.654	0.507	0.507	0.309	0.449	0.434	0.64	0.353	0.39	0.235	0.537	0.294	0.368	0.324
1atg_1ixh	0.539	0.42	0.301	0.384	0.301	0.361	0.361	0.425	0.42	0.352	0.438	0.352	0.361	0.393	0.301	0.311	0.42	0.352	0.447	0.452	0.452	0.516	0.352	0.393	0.521	0.425	0.393	0.283	0.352	0.301	0.32	0.37	0.498	0.356	0.37	0.306	0.438	0.306	0.425	0.47	0.338	0.438	0.123	0.315	0.342	0.447	0.406	0.26	0.274
1atg_1mrp	0.926	0.876	0.851	0.884	0.818	0.851	0.926	0.893	0.777	0.81	0.851	0.785	0.818	0.884	0.884	0.843	0.818	0.81	0.876	0.777	0.793	0.843	0.835	0.876	0.826	0.769	0.868	0.884	0.868	0.909	0.868	0.851	0.868	0.727	0.744	0.86	0.934	0.876	0.86	0.86	0.826	0.868	0.793	0.81	0.76	0.785	0.76	0.769	0.843
1atzA_1auq	0.864	0.864	0.869	0.852	0.852	0.852	0.864	0.852	0.852	0.852	0.864	0.852	0.852	0.864	0.858	0.847	0.852	0.852	0.852	0.835	0.835	0.795	0.835	0.852	0.852	0.852	0.852	0.858	0.852	0.864	0.852	0.852	0.869	0.852	0.835	0.83	0.852	0.847	0.869	0.864	0.835	0.83	0.847	0.864	0.852	0.852	0.824	0.847	0.858
1atzA_2scuB	0	0	0.0407	0.106	0.0244	0.0813	0.0407	0.0976	0	0	0.0732	0.0325	0.0244	0	0	0.0163	0.065	0	0.0325	0.065	0.065	0	0.0407	0	0.0407	0.065	0	0.0407	0	0	0.106	0	0	0	0.0407	0	0	0.0407	0.0407	0	0.0407	0.0407	0.0407	0.0407	0	0	0.0407	0	0.0407
1auiB_1dguA	0.901	0.907	0.845	0.944	0.888	0.901	0.963	0.95	0.944	0.832	0.919	0.888	0.913	0.863	0.876	0.901	0.957	0.901	0.87	0.969	0.87	0.894	0.901	0.888	0.87	0.901	0.876	0.957	0.87	0.845	0.919	0.925	0.988	0.832	0.851	0.963	0.932	0.882	0.907	0.944	0.901	0.863	0.901	0.919	0.571	0.901	0.559	0.814	0.857
1auk_1fsu	0.766	0.804	0.792	0.73	0.785	0.776	0.754	0.776	0.778	0.785	0.773	0.783	0.783	0.78	0.804	0.742	0.785	0.73	0.773	0.785	0.785	0.766	0.721	0.8	0.785	0.74	0.814	0.766	0.809	0.811	0.785	0.714	0.819	0.723	0.783	0.747	0.783	0.726	0.728	0.726	0.745	0.733	0.661	0.73	0.776	0.742	0.754	0.764	0.69
1auq_1ido	0.826	0.82	0.82	0.797	0.814	0.814	0.82	0.814	0.808	0.814	0.826	0.814	0.814	0.814	0.814	0.738	0.814	0.814	0.797	0.727	0.785	0.791	0.75	0.808	0.82	0.721	0.808	0.802	0.808	0.82	0.779	0.721	0.797	0.698	0.721	0.791	0.733	0.779	0.721	0.721	0.814	0.791	0.762	0.773	0.767	0.733	0.686	0.663	0.727
1avaC_1wba	0.786	0.799	0.736	0.786	0.811	0.792	0.73	0.792	0.767	0.736	0.616	0.818	0.774	0.799	0.767	0.711	0.723	0.755	0.78	0.755	0.849	0.805	0.742	0.786	0.792	0.78	0.836	0.692	0.818	0.723	0.774	0.824	0.799	0.748	0.654	0.805	0.836	0.711	0.635	0.723	0.667	0.83	0.723	0.736	0.673	0.711	0.61	0.742	0.692
1awcA_2irfG	0.628	0.615	0.603	0.641	0.603	0.679	0.692	0.705	0.615	0.692	0.692	0.603	0.551	0.603	0.641	0.603	0.679	0.692	0.59	0.397	0.628	0.692	0.615	0.718	0.615	0.615	0.718	0.705	0.731	0.551	0.474	0.321	0.692	0.449	0.526	0.462	0.321	0.628	0.731	0.462	0.538	0.538	0.538	0.462	0.423	0.462	0.526	0.474	0.564
1awd_1ayfA	0.67	0.591	0.659	0.58	0.58	0.58	0.58	0.568	0.591	0.568	0.659	0.591	0.557	0.58	0.636	0.58	0.545	0.5	0.534	0.602	0.602	0.58	0.545	0.591	0.591	0.636	0.557	0.545	0.591	0.591	0.625	0.489	0.739	0.511	0.432	0.716	0.489	0.659	0.523	0.636	0.5	0.693	0.784	0.477	0.511	0.5	0.489	0.58	0.568
1awd_1ayfA	0.67	0.591	0.659	0.58	0.58	0.58	0.58	0.568	0.591	0.568	0.659	0.591	0.557	0.58	0.636	0.58	0.545	0.5	0.534	0.602	0.602	0.58	0.545	0.591	0.591	0.636	0.557	0.545	0.591	0.591	0.625	0.489	0.739	0.511	0.432	0.716	0.489	0.659	0.523	0.636	0.5	0.693	0.784	0.477	0.511	0.5	0.489	0.58	0.568
1ax4A_2dkb	0.357	0.354	0.357	0.394	0.304	0.331	0.296	0.344	0.32	0.302	0.344	0.283	0.307	0.315	0.352	0.352	0.217	0.325	0.28	0.222	0.212	0.362	0.257	0.278	0.22	0.206	0.233	0.437	0.262	0.257	0.323	0.267	0.193	0.291	0.307	0.251	0.259	0.167	0.31	0.302	0.267	0.31	0.27	0.317	0.32	0.164	0.341	0.153	0.209
1ax4A_2dkb	0.357	0.354	0.357	0.394	0.304	0.331	0.296	0.344	0.32	0.302	0.344	0.283	0.307	0.315	0.352	0.352	0.217	0.325	0.28	0.222	0.212	0.362	0.257	0.278	0.22	0.206	0.233	0.437	0.262	0.257	0.323	0.267	0.193	0.291	0.307	0.251	0.259	0.167	0.31	0.302	0.267	0.31	0.27	0.317	0.32	0.164	0.341	0.153	0.209
1aye_1qmuA	0.842	0.823	0.816	0.835	0.831	0.823	0.846	0.82	0.842	0.801	0.665	0.771	0.823	0.726	0.868	0.733	0.846	0.835	0.846	0.711	0.707	0.759	0.835	0.835	0.85	0.744	0.827	0.752	0.842	0.718	0.801	0.669	0.729	0.846	0.835	0.763	0.598	0.65	0.82	0.658	0.726	0.763	0.65	0.857	0.827	0.707	0.812	0.741	0.808
1aym2_1qqp2	0.795	0.85	0.785	0.83	0.815	0.85	0.795	0.775	0.805	0.84	0.825	0.85	0.85	0.8	0.86	0.82	0.76	0.815	0.795	0.76	0.76	0.73	0.84	0.745	0.81	0.77	0.735	0.84	0.73	0.785	0.755	0.74	0.74	0.825	0.755	0.745	0.785	0.755	0.815	0.73	0.815	0.76	0.84	0.755	0.795	0.83	0.85	0.83	0.76
1aym3_1b35A	0.202	0.385	0.337	0.25	0.288	0.332	0.284	0.269	0.356	0.298	0.442	0.216	0.226	0.298	0.284	0.255	0.284	0.245	0.389	0.269	0.288	0.279	0.312	0.308	0.385	0.279	0.264	0.38	0.279	0.226	0.274	0.207	0.197	0.308	0.25	0.274	0.144	0.231	0.298	0.308	0.279	0.356	0.351	0.264	0.288	0.245	0.24	0.236	0.38
1aym3_1rud3	0.983	0.996	1	0.987	0.987	0.996	0.966	0.987	0.987	0.996	0.975	0.996	0.987	0.996	0.996	0.996	0.987	0.987	0.996	0.983	0.983	0.97	0.992	0.992	0.996	0.983	0.992	0.987	0.992	1	0.983	0.97	0.983	0.992	0.983	0.987	0.979	0.97	0.992	0.983	0.97	0.987	0.979	0.987	0.975	0.979	0.97	0.992	0.987
1az9_1bn5	0.724	0.706	0.724	0.743	0.729	0.729	0.71	0.776	0.71	0.738	0.701	0.715	0.729	0.71	0.724	0.729	0.72	0.687	0.748	0.724	0.65	0.748	0.645	0.734	0.706	0.724	0.72	0.743	0.743	0.696	0.678	0.804	0.71	0.734	0.715	0.752	0.79	0.645	0.664	0.71	0.692	0.654	0.696	0.631	0.762	0.696	0.715	0.738	0.617
1azsA_1culB	0.915	0.853	0.859	0.898	0.853	0.853	0.893	0.853	0.91	0.853	0.864	0.853	0.853	0.904	0.91	0.864	0.91	0.847	0.881	0.904	0.921	0.881	0.881	0.904	0.825	0.915	0.921	0.842	0.91	0.887	0.91	0.915	0.904	0.898	0.831	0.915	0.915	0.876	0.864	0.887	0.915	0.915	0.904	0.915	0.859	0.859	0.893	0.887	0.87
1azsA_1culB	0.915	0.853	0.859	0.898	0.853	0.853	0.893	0.853	0.91	0.853	0.864	0.853	0.853	0.904	0.91	0.864	0.91	0.847	0.881	0.904	0.921	0.881	0.881	0.904	0.825	0.915	0.921	0.842	0.91	0.887	0.91	0.915	0.904	0.898	0.831	0.915	0.915	0.876	0.864	0.887	0.915	0.915	0.904	0.915	0.859	0.859	0.893	0.887	0.87
1b0nA_1r69	0.873	0.984	0.857	0.873	0.984	0.937	0.873	0.984	0.952	0.937	0.937	0.984	0.937	0.984	0.952	0.937	0.952	0.952	0.937	0.952	0.984	0.857	0.873	0.984	0.857	0.984	0.984	1	0.984	0.873	0.984	0.952	0.984	0.921	0.857	0.952	0.952	0.905	0.873	0.952	0.952	0.873	0.873	0.952	0.873	0.952	0.873	0.937	0.873
1b16A_1bdb	0.646	0.631	0.67	0.636	0.694	0.621	0.636	0.694	0.709	0.617	0.626	0.694	0.762	0.665	0.641	0.684	0.704	0.621	0.68	0.641	0.612	0.767	0.752	0.587	0.68	0.65	0.612	0.675	0.684	0.743	0.626	0.655	0.539	0.714	0.626	0.665	0.655	0.607	0.646	0.655	0.718	0.665	0.675	0.67	0.636	0.612	0.718	0.68	0.646
1b16A_1bsvA	0.465	0.524	0.465	0.506	0.506	0.482	0.471	0.482	0.471	0.471	0.465	0.518	0.476	0.494	0.506	0.482	0.541	0.512	0.635	0.506	0.482	0.541	0.506	0.429	0.518	0.506	0.459	0.618	0.512	0.465	0.512	0.3	0.312	0.5	0.529	0.506	0.418	0.465	0.353	0.447	0.459	0.488	0.365	0.529	0.529	0.376	0.494	0.488	0.524
1b34B_1i8fA	0.879	0.879	0.939	0.909	0.879	0.879	0.939	0.879	0.879	0.879	0.939	0.879	0.879	0.939	0.939	0.939	0.879	0.909	0.939	0.909	0.879	0.939	0.939	0.909	0.939	0.909	0.909	0.939	0.909	0.879	0.939	0.985	0.909	0.939	0.939	0.939	0.955	0.864	0.939	0.939	0.939	0.939	0.894	0.833	0.909	0.939	0.955	0.939	0.894
1b34B_1i8fA	0.879	0.879	0.939	0.909	0.879	0.879	0.939	0.879	0.879	0.879	0.939	0.879	0.879	0.939	0.939	0.939	0.879	0.909	0.939	0.909	0.879	0.939	0.939	0.909	0.939	0.909	0.909	0.939	0.909	0.879	0.939	0.985	0.909	0.939	0.939	0.939	0.955	0.864	0.939	0.939	0.939	0.939	0.894	0.833	0.909	0.939	0.955	0.939	0.894
1b35A_2mev1	0.0853	0.142	0.185	0.152	0.161	0.19	0.137	0.289	0.114	0.09	0.204	0.161	0.104	0.204	0.118	0.194	0.137	0.142	0.118	0.27	0.218	0.0948	0.109	0.128	0.147	0.104	0.166	0.156	0.09	0.0995	0.171	0.213	0.0569	0.123	0.194	0.0758	0.166	0.0711	0.114	0.166	0.104	0.118	0.128	0.0948	0.194	0.0711	0.156	0.0711	0.166
1b5l_1rmi	0.866	0.859	0.845	0.852	0.859	0.873	0.866	0.866	0.859	0.859	0.831	0.866	0.859	0.859	0.845	0.782	0.859	0.831	0.859	0.866	0.866	0.831	0.915	0.866	0.859	0.866	0.866	0.908	0.866	0.859	0.866	0.761	0.859	0.796	0.838	0.817	0.746	0.796	0.803	0.852	0.775	0.824	0.803	0.824	0.894	0.789	0.859	0.873	0.775
1b64_1fjfJ	0.44	0.44	0.253	0.44	0.333	0.44	0.32	0.333	0.44	0.267	0.267	0.387	0.32	0.2	0.587	0.347	0.267	0.28	0.4	0.2	0.213	0.373	0.187	0.267	0.28	0.467	0.107	0.24	0.107	0.493	0.213	0.28	0.213	0.107	0.32	0.213	0.373	0.333	0.24	0.48	0.107	0.213	0.32	0.227	0	0.16	0	0.107	0.28
1b6cB_1ia8A	0.743	0.776	0.768	0.806	0.789	0.759	0.743	0.692	0.726	0.785	0.734	0.743	0.755	0.743	0.772	0.705	0.776	0.768	0.738	0.743	0.747	0.751	0.743	0.713	0.759	0.726	0.705	0.793	0.688	0.675	0.629	0.764	0.717	0.713	0.768	0.709	0.722	0.709	0.667	0.743	0.755	0.722	0.688	0.624	0.717	0.755	0.709	0.755	0.734
1b6g_1cqwA	0.529	0.627	0.478	0.558	0.612	0.551	0.558	0.547	0.717	0.547	0.5	0.507	0.674	0.522	0.67	0.5	0.616	0.536	0.554	0.645	0.554	0.674	0.688	0.688	0.486	0.536	0.62	0.482	0.703	0.536	0.601	0.518	0.475	0.46	0.529	0.482	0.424	0.511	0.489	0.681	0.431	0.696	0.413	0.547	0.598	0.359	0.496	0.449	0.467
1b6rA_1gsoA	0.271	0.318	0.256	0.253	0.396	0.387	0.277	0.336	0.399	0.39	0.265	0.402	0.402	0.39	0.307	0.31	0.333	0.372	0.372	0.295	0.295	0.36	0.539	0.354	0.277	0.318	0.241	0.44	0.283	0.304	0.333	0.158	0.247	0.28	0.381	0.321	0.217	0.235	0.271	0.152	0.211	0.295	0.235	0.292	0.22	0.241	0.247	0.274	0.312
1b6tA_1f9aA	0.563	0.563	0.563	0.563	0.563	0.563	0.563	0.563	0.563	0.57	0.556	0.563	0.542	0.549	0.563	0.549	0.563	0.563	0.577	0.5	0.5	0.563	0.585	0.542	0.577	0.493	0.563	0.606	0.563	0.563	0.577	0.451	0.542	0.577	0.563	0.528	0.577	0.57	0.592	0.493	0.563	0.57	0.556	0.563	0.549	0.577	0.493	0.577	0.577
1b7eA_1f3iA	0.952	0.952	0.952	0.952	0.952	0.952	0.952	0.952	0.952	0.952	0.949	0.952	0.952	0.952	0.952	0.952	0.952	0.952	0.952	0.952	0.952	0.952	0.952	0.952	0.952	0.952	0.952	0.952	0.952	0.952	0.952	0.952	0.952	0.949	0.949	0.952	0.952	0.949	0.952	0.952	0.949	0.952	0.949	0.952	0.949	0.949	0.949	0.952	0.952
1b7fA_1b64	0	0	0	0	0	0	0	0	0	0	0	0	0	0	0	0	0	0	0.291	0.0633	0.354	0	0.19	0.38	0	0	0	0.342	0	0	0.0759	0.114	0.241	0	0.139	0.0633	0	0.405	0	0.139	0	0	0.0633	0.139	0.101	0	0.0886	0	0.443
1b7gO_1gcuA	0.295	0.175	0.218	0.15	0.239	0.179	0.162	0.167	0.214	0.184	0.239	0.179	0.179	0.214	0.184	0.235	0.128	0.239	0.188	0.192	0.192	0.218	0.231	0.0556	0.167	0.103	0.103	0.167	0.115	0.0684	0.094	0.171	0.047	0.218	0.274	0.0812	0.094	0.158	0.188	0.0983	0.179	0.094	0.201	0.0641	0.154	0.197	0.184	0.158	0.103
1b7gO_1gcuA	0.295	0.175	0.218	0.15	0.239	0.179	0.162	0.167	0.214	0.184	0.239	0.179	0.179	0.214	0.184	0.235	0.128	0.239	0.188	0.192	0.192	0.218	0.231	0.0556	0.167	0.103	0.103	0.167	0.115	0.0684	0.094	0.171	0.047	0.218	0.274	0.0812	0.094	0.158	0.188	0.0983	0.179	0.094	0.201	0.0641	0.154	0.197	0.184	0.158	0.103
1b8aA_1aszA	0.927	0.929	0.924	0.927	0.922	0.936	0.922	0.938	0.913	0.931	0.92	0.936	0.936	0.924	0.936	0.915	0.913	0.945	0.915	0.913	0.911	0.915	0.936	0.92	0.934	0.911	0.924	0.936	0.924	0.913	0.913	0.915	0.922	0.934	0.915	0.92	0.906	0.92	0.934	0.918	0.929	0.92	0.924	0.906	0.911	0.927	0.911	0.929	0.908
1b8aA_1lylA	0.895	0.834	0.806	0.857	0.901	0.895	0.86	0.837	0.783	0.883	0.804	0.878	0.857	0.824	0.827	0.814	0.786	0.847	0.865	0.798	0.811	0.857	0.837	0.852	0.883	0.786	0.821	0.842	0.839	0.867	0.816	0.895	0.814	0.898	0.816	0.809	0.898	0.778	0.837	0.852	0.793	0.796	0.819	0.824	0.811	0.855	0.842	0.844	0.827
1b8gA_1bjwA	0.826	0.801	0.785	0.812	0.782	0.798	0.809	0.809	0.82	0.801	0.834	0.787	0.804	0.798	0.809	0.809	0.82	0.773	0.834	0.798	0.798	0.829	0.815	0.831	0.793	0.79	0.843	0.793	0.848	0.796	0.793	0.793	0.818	0.743	0.801	0.804	0.718	0.834	0.787	0.815	0.782	0.787	0.713	0.782	0.76	0.76	0.749	0.696	0.773
1b8gA_1iaxA	0.973	0.99	0.981	0.981	0.976	0.981	0.985	0.976	0.988	0.966	0.966	0.985	0.968	0.966	0.981	0.968	0.966	0.985	0.966	0.968	0.968	0.959	0.99	0.978	0.981	0.981	0.973	0.981	0.985	0.973	0.966	0.964	0.981	0.981	0.981	0.966	0.964	0.954	0.968	0.968	0.976	0.966	0.973	0.968	0.985	0.988	0.988	0.981	0.971
1b8gA_1iaxA	0.973	0.99	0.981	0.981	0.976	0.981	0.985	0.976	0.988	0.966	0.966	0.985	0.968	0.966	0.981	0.968	0.966	0.985	0.966	0.968	0.968	0.959	0.99	0.978	0.981	0.981	0.973	0.981	0.985	0.973	0.966	0.964	0.981	0.981	0.981	0.966	0.964	0.954	0.968	0.968	0.976	0.966	0.973	0.968	0.985	0.988	0.988	0.981	0.971
1b9yC_1a0rP	0.994	0.994	0.994	0.994	0.994	0.994	0.994	0.994	0.994	0.994	0.994	0.994	0.994	0.994	0.994	0.994	0.994	0.994	0.994	0.994	0.994	0.994	0.994	0.994	0.994	0.994	0.994	0.994	0.994	0.994	0.994	0.994	0.994	0.994	0.994	0.994	0.994	0.994	0.994	0.994	0.994	0.994	0.994	0.994	0.994	0.994	0.994	0.994	0.994
1ba1_1dkgD	0.946	0.949	0.935	0.914	0.932	0.914	0.943	0.914	0.965	0.914	0.935	0.949	0.914	0.949	0.949	0.946	0.965	0.916	0.916	0.965	0.965	0.954	0.927	0.943	0.943	0.965	0.916	0.943	0.916	0.916	0.922	0.949	0.943	0.932	0.93	0.922	0.959	0.965	0.919	0.93	0.959	0.922	0.935	0.911	0.927	0.943	0.922	0.927	0.922
1bak_1btkA	0.509	0.688	0.634	0.705	0.75	0.75	0.634	0.768	0.786	0.768	0.562	0.518	0.607	0.679	0.741	0.732	0.616	0.795	0.527	0.491	0.696	0.5	0.598	0.616	0.812	0.786	0.625	0.679	0.643	0.616	0.768	0.67	0.643	0.643	0.429	0.625	0.545	0.812	0.634	0.589	0.714	0.741	0.455	0.545	0.438	0.545	0.58	0.589	0.634
1bak_1dynA	0.76	0.62	0.74	0.72	0.68	0.71	0.76	0.61	0.76	0.71	0.8	0.72	0.67	0.72	0.77	0.72	0.73	0.72	0.81	0.76	0.71	0.73	0.62	0.64	0.74	0.71	0.72	0.69	0.78	0.83	0.63	0.61	0.66	0.48	0.39	0.7	0.67	0.66	0.74	0.68	0.74	0.57	0.63	0.64	0.49	0.52	0.66	0.41	0.71
1bak_1dynA	0.76	0.62	0.74	0.72	0.68	0.71	0.76	0.61	0.76	0.71	0.8	0.72	0.67	0.72	0.77	0.72	0.73	0.72	0.81	0.76	0.71	0.73	0.62	0.64	0.74	0.71	0.72	0.69	0.78	0.83	0.63	0.61	0.66	0.48	0.39	0.7	0.67	0.66	0.74	0.68	0.74	0.57	0.63	0.64	0.49	0.52	0.66	0.41	0.71
1bak_1faoA	0.753	0.732	0.557	0.804	0.67	0.691	0.691	0.753	0.701	0.711	0.804	0.845	0.629	0.732	0.835	0.567	0.711	0.639	0.722	0.856	0.701	0.619	0.732	0.649	0.66	0.742	0.691	0.608	0.68	0.763	0.773	0.608	0.784	0.66	0.454	0.619	0.845	0.67	0.701	0.526	0.784	0.629	0.485	0.619	0.68	0.567	0.66	0.691	0.691
1bb9_2semA	0.845	0.845	0.948	0.828	0.862	0.931	0.897	0.862	0.862	0.948	0.862	0.948	0.931	0.862	0.845	0.879	0.828	0.862	0.897	0.845	0.862	0.897	0.897	0.914	0.948	0.862	0.879	0.897	0.914	0.862	0.897	0.897	0.897	0.879	0.862	0.879	0.845	0.897	0.914	0.845	0.845	0.845	0.897	0.828	0.862	0.862	0.897	0.897	0.914
1bbhA_1jafB	0.872	0.904	0.936	0.944	0.944	0.936	0.872	0.92	0.944	0.912	0.856	0.952	0.92	0.856	0.864	0.952	0.952	0.928	0.864	0.944	0.944	0.904	0.944	0.904	0.864	0.952	0.896	0.888	0.92	0.92	0.944	0.928	0.944	0.936	0.744	0.912	0.896	0.912	0.856	0.936	0.944	0.944	0.912	0.888	0.696	0.92	0.944	0.928	0.864
1bcfA_1eumA	0.961	0.961	1	1	0.855	0.862	0.776	0.961	0.816	0.961	0.882	0.961	0.961	0.77	0.855	0.862	0.895	0.882	0.822	1	0.704	0.868	0.829	0.763	0.875	0.704	0.836	0.783	0.836	0.816	0.711	0.75	0.77	0.829	0.803	0.697	0.75	0.664	0.592	0.625	0.757	0.711	0.77	0.625	0.638	0.757	0.783	0.882	0.618
1bcfA_1eumA	0.961	0.961	1	1	0.855	0.862	0.776	0.961	0.816	0.961	0.882	0.961	0.961	0.77	0.855	0.862	0.895	0.882	0.822	1	0.704	0.868	0.829	0.763	0.875	0.704	0.836	0.783	0.836	0.816	0.711	0.75	0.77	0.829	0.803	0.697	0.75	0.664	0.592	0.625	0.757	0.711	0.77	0.625	0.638	0.757	0.783	0.882	0.618
1bcfA_2fha	0.735	0.755	0.71	0.755	0.761	0.755	0.916	0.755	0.755	0.923	0.71	0.761	0.755	0.916	0.761	0.6	0.755	0.923	0.903	0.755	0.755	0.703	0.729	0.755	0.877	0.755	0.755	0.8	0.755	0.877	0.768	0.697	0.703	0.839	0.658	0.826	0.71	0.755	0.774	0.703	0.755	0.697	0.832	0.594	0.658	0.755	0.658	0.742	0.839
1bdb_1e6wA	0.841	0.828	0.863	0.927	0.884	0.884	0.837	0.837	0.867	0.888	0.785	0.888	0.867	0.807	0.82	0.871	0.927	0.888	0.833	0.871	0.888	0.815	0.888	0.888	0.858	0.893	0.85	0.841	0.82	0.79	0.815	0.906	0.824	0.923	0.854	0.858	0.888	0.76	0.837	0.858	0.888	0.824	0.833	0.768	0.91	0.858	0.85	0.897	0.811
1be3A_1be3B	0.9	0.868	0.863	0.859	0.893	0.888	0.89	0.883	0.834	0.885	0.859	0.856	0.89	0.841	0.829	0.876	0.832	0.893	0.841	0.837	0.834	0.859	0.824	0.832	0.9	0.832	0.812	0.873	0.812	0.841	0.832	0.854	0.834	0.859	0.837	0.817	0.866	0.841	0.837	0.841	0.873	0.817	0.861	0.837	0.812	0.893	0.78	0.844	0.81
1be3A_1hr6A	0.969	0.96	0.95	0.948	0.964	0.962	0.969	0.955	0.962	0.955	0.964	0.948	0.95	0.948	0.941	0.948	0.957	0.962	0.972	0.938	0.969	0.948	0.957	0.953	0.936	0.945	0.938	0.936	0.945	0.941	0.962	0.967	0.96	0.983	0.934	0.941	0.953	0.91	0.86	0.927	0.945	0.936	0.941	0.941	0.967	0.929	0.95	0.945	0.879
1bf2_1ehaA	0.643	0.711	0.553	0.691	0.671	0.728	0.629	0.733	0.677	0.643	0.601	0.694	0.73	0.722	0.688	0.691	0.688	0.683	0.598	0.64	0.643	0.64	0.666	0.654	0.581	0.654	0.635	0.654	0.624	0.635	0.699	0.626	0.654	0.587	0.624	0.598	0.708	0.657	0.607	0.612	0.581	0.604	0.61	0.528	0.671	0.567	0.59	0.596	0.618
1bg2_1f9tA	0.857	0.864	0.85	0.892	0.857	0.882	0.882	0.854	0.889	0.885	0.836	0.857	0.882	0.85	0.794	0.85	0.889	0.854	0.829	0.892	0.892	0.861	0.829	0.833	0.815	0.889	0.829	0.836	0.833	0.794	0.892	0.882	0.805	0.812	0.885	0.882	0.882	0.84	0.812	0.861	0.85	0.878	0.84	0.857	0.805	0.822	0.812	0.805	0.871
1bh9B_1jfiB	0.908	0.803	0.816	0.855	0.789	0.855	0.868	0.908	0.829	0.882	0.803	0.908	0.882	0.855	0.882	0.855	0.803	0.842	0.803	0.829	0.803	0.789	0.684	0.855	0.803	0.789	0.908	0.803	0.855	0.75	0.724	0.763	0.855	0.816	0.342	0.763	0.842	0.697	0.553	0.868	0.829	0.395	0.895	0.789	0.895	0.895	0.908	0.829	0.408
1bh9B_1tafA	0.567	0.716	0.746	0.597	0.552	0.552	0.806	0.552	0.597	0.552	0.851	0.597	0.552	0.582	0.552	0.582	0.612	0.597	0.567	0.851	0.612	0.597	0.358	0.567	0.731	0.821	0.567	0.716	0.567	0.567	0.567	0.343	0.567	0.403	0.746	0.567	0.358	0.716	0.791	0.567	0.388	0.567	0.373	0.358	0.478	0.507	0.463	0.418	0.791
1bh9B_1tafA	0.567	0.716	0.746	0.597	0.552	0.552	0.806	0.552	0.597	0.552	0.851	0.597	0.552	0.582	0.552	0.582	0.612	0.597	0.567	0.851	0.612	0.597	0.358	0.567	0.731	0.821	0.567	0.716	0.567	0.567	0.567	0.343	0.567	0.403	0.746	0.567	0.358	0.716	0.791	0.567	0.388	0.567	0.373	0.358	0.478	0.507	0.463	0.418	0.791
1bi0_1fx7B	0.64	0.64	0.64	0.64	0.64	0.64	0.64	0.64	0.64	0.64	0.64	0.64	0.64	0.64	0.64	0.64	0.64	0.64	0.64	0.64	0.64	0.64	0.64	0.64	0.64	0.64	0.64	0.654	0.64	0.64	0.64	0.64	0.64	0.64	0.64	0.64	0.64	0.64	0.64	0.64	0.64	0.64	0.64	0.64	0.64	0.64	0.64	0.64	0.64
1bj7_1obpA	0.932	0.94	0.88	0.65	0.821	0.897	0.94	0.897	0.863	0.897	0.923	0.821	0.932	0.94	0.761	0.769	0.88	0.897	0.692	0.821	0.821	0.692	0.342	0.812	0.521	0.863	0.932	0.667	0.812	0.735	0.838	0.667	0.761	0.906	0.538	0.573	0.735	0.581	0.684	0.923	0.821	0.65	0.35	0.564	0.624	0.684	0.624	0.573	0.726
1bjwA_1bw0A	0.917	0.896	0.898	0.914	0.912	0.912	0.917	0.914	0.922	0.906	0.901	0.914	0.912	0.925	0.901	0.92	0.925	0.912	0.888	0.914	0.917	0.89	0.88	0.856	0.869	0.922	0.856	0.901	0.856	0.874	0.898	0.882	0.858	0.866	0.885	0.885	0.898	0.936	0.885	0.896	0.872	0.842	0.848	0.829	0.783	0.816	0.762	0.824	0.807
1bk5A_1ialA	0.983	0.986	0.976	0.973	0.978	0.978	0.983	0.973	0.983	0.971	0.969	0.973	0.978	0.993	0.976	0.99	0.983	0.986	0.983	0.983	0.983	0.971	0.983	0.983	0.99	0.978	0.976	0.976	0.976	0.983	0.983	0.978	0.973	0.971	0.978	0.983	0.976	0.983	0.993	0.976	0.983	0.978	0.983	0.969	0.981	0.981	0.978	0.976	0.988
1bkjA_1f5vA	1	1	1	1	1	1	1	1	1	1	1	1	1	1	1	1	1	1	1	1	1	1	1	1	1	1	1	1	1	1	1	1	1	1	1	1	1	1	1	1	1	1	1	1	1	1	1	1	1
1bkjA_1vfrA	0.871	0.871	0.878	0.83	0.884	0.878	0.789	0.891	0.837	0.884	0.837	0.891	0.884	0.871	0.884	0.816	0.857	0.864	0.782	0.789	0.755	0.898	0.81	0.844	0.871	0.857	0.871	0.898	0.816	0.864	0.823	0.878	0.803	0.884	0.803	0.857	0.85	0.782	0.796	0.864	0.83	0.83	0.83	0.823	0.823	0.776	0.844	0.864	0.755
1bkjA_1vfrA	0.871	0.871	0.878	0.83	0.884	0.878	0.789	0.891	0.837	0.884	0.837	0.891	0.884	0.871	0.884	0.816	0.857	0.864	0.782	0.789	0.755	0.898	0.81	0.844	0.871	0.857	0.871	0.898	0.816	0.864	0.823	0.878	0.803	0.884	0.803	0.857	0.85	0.782	0.796	0.864	0.83	0.83	0.83	0.823	0.823	0.776	0.844	0.864	0.755
1bkpA_1tlcA	0.92	0.924	0.932	0.928	0.924	0.924	0.947	0.924	0.939	0.924	0.916	0.924	0.924	0.935	0.932	0.916	0.939	0.924	0.92	0.943	0.939	0.924	0.92	0.92	0.924	0.947	0.916	0.92	0.916	0.932	0.932	0.928	0.913	0.92	0.913	0.932	0.932	0.935	0.935	0.913	0.947	0.924	0.92	0.92	0.894	0.913	0.897	0.928	0.89
1bkrA_1bhdA	0.99	1	0.99	0.971	0.99	0.99	0.971	0.99	0.99	0.99	0.99	0.99	0.99	0.99	0.99	1	0.99	1	0.99	1	1	1	1	0.971	1	0.99	0.971	1	0.971	0.99	1	1	0.99	1	0.8	0.99	1	0.971	1	0.99	1	0.99	0.99	0.99	1	0.99	0.99	0.99	1
1bmdA_1b8pA	0.978	0.978	0.978	0.978	0.978	0.978	0.978	0.978	0.978	0.978	0.978	0.978	0.978	0.978	0.978	0.978	0.978	0.978	0.978	0.978	0.978	0.978	0.981	0.978	0.978	0.978	0.978	0.978	0.978	0.978	0.978	0.978	0.978	0.978	0.985	0.978	0.978	0.978	0.978	0.978	0.981	0.978	0.978	0.96	0.981	0.985	0.981	0.978	0.985
1bmfG_1mabG	0.949	0.949	0.949	0.949	0.949	0.949	0.949	0.949	0.949	0.949	0.949	0.949	0.949	0.949	0.949	0.949	0.949	0.949	0.949	0.949	0.949	0.949	0.949	0.949	0.949	0.949	0.949	0.949	0.949	0.949	0.949	0.949	0.949	0.949	0.949	0.949	0.949	0.949	0.949	0.949	0.949	0.949	0.949	0.949	0.949	0.949	0.949	0.949	0.949
1bmfG_1mabG	0.949	0.949	0.949	0.949	0.949	0.949	0.949	0.949	0.949	0.949	0.949	0.949	0.949	0.949	0.949	0.949	0.949	0.949	0.949	0.949	0.949	0.949	0.949	0.949	0.949	0.949	0.949	0.949	0.949	0.949	0.949	0.949	0.949	0.949	0.949	0.949	0.949	0.949	0.949	0.949	0.949	0.949	0.949	0.949	0.949	0.949	0.949	0.949	0.949
1bn5_1c24A	0.805	0.775	0.805	0.792	0.797	0.797	0.788	0.801	0.801	0.818	0.771	0.839	0.826	0.831	0.801	0.809	0.826	0.835	0.758	0.822	0.797	0.78	0.771	0.78	0.818	0.797	0.805	0.843	0.784	0.809	0.767	0.831	0.801	0.835	0.835	0.746	0.831	0.831	0.674	0.784	0.775	0.763	0.733	0.716	0.826	0.767	0.725	0.831	0.733
1bn5_1c24A	0.805	0.775	0.805	0.792	0.797	0.797	0.788	0.801	0.801	0.818	0.771	0.839	0.826	0.831	0.801	0.809	0.826	0.835	0.758	0.822	0.797	0.78	0.771	0.78	0.818	0.797	0.805	0.843	0.784	0.809	0.767	0.831	0.801	0.835	0.835	0.746	0.831	0.831	0.674	0.784	0.775	0.763	0.733	0.716	0.826	0.767	0.725	0.831	0.733
1bn6A_1cv2A	0.923	0.908	0.912	0.898	0.908	0.908	0.908	0.915	0.912	0.908	0.908	0.926	0.908	0.919	0.923	0.908	0.912	0.908	0.937	0.944	0.944	0.898	0.94	0.894	0.93	0.915	0.894	0.908	0.894	0.898	0.919	0.908	0.891	0.926	0.937	0.908	0.915	0.923	0.915	0.884	0.912	0.915	0.926	0.898	0.912	0.926	0.884	0.915	0.908
1boy_1a21A	0.974	0.974	0.974	0.974	0.974	0.974	0.974	0.974	0.974	0.974	0.974	0.974	0.974	0.974	0.974	0.974	0.974	0.974	0.974	0.974	0.974	0.974	0.974	0.974	0.974	0.974	0.974	0.974	0.974	0.974	0.974	0.974	0.974	0.974	0.974	0.974	0.974	0.974	0.974	0.974	0.974	0.974	0.974	0.974	0.974	0.974	0.974	0.974	0.974
1bpi_1brcI	1	1	1	1	1	1	1	1	1	1	1	1	1	1	1	1	1	1	1	1	1	1	1	1	1	1	1	1	1	1	1	1	1	1	1	1	1	1	1	1	1	1	1	1	1	1	1	1	1
1bpv_1bquA	0.644	0.495	0.327	0	0.604	0	0.644	0	0.673	0.653	0	0	0.505	0	0.574	0.772	0	0.505	0.436	0	0.228	0.327	0.584	0.713	0.475	0.228	0.713	0.297	0.515	0.634	0	0.228	0.614	0.475	0.238	0.644	0.644	0.317	0.554	0.535	0.228	0.673	0.752	0.723	0	0.416	0.683	0.396	0.495
1bpwA_1eyyA	0.765	0.831	0.842	0.822	0.804	0.801	0.772	0.792	0.806	0.82	0.806	0.822	0.783	0.772	0.779	0.799	0.806	0.79	0.726	0.804	0.801	0.737	0.712	0.719	0.692	0.801	0.804	0.751	0.799	0.749	0.799	0.733	0.724	0.687	0.813	0.724	0.811	0.799	0.63	0.767	0.824	0.806	0.767	0.724	0.728	0.836	0.788	0.694	0.671
1bqcA_7a3hA	0.711	0.692	0.711	0.681	0.669	0.684	0.692	0.665	0.696	0.669	0.665	0.684	0.681	0.677	0.684	0.707	0.696	0.681	0.658	0.703	0.7	0.696	0.654	0.692	0.681	0.696	0.669	0.738	0.669	0.703	0.673	0.711	0.684	0.684	0.658	0.669	0.741	0.711	0.646	0.662	0.608	0.707	0.696	0.684	0.692	0.677	0.597	0.646	0.738
1bqcA_7a3hA	0.711	0.692	0.711	0.681	0.669	0.684	0.692	0.665	0.696	0.669	0.665	0.684	0.681	0.677	0.684	0.707	0.696	0.681	0.658	0.703	0.7	0.696	0.654	0.692	0.681	0.696	0.669	0.738	0.669	0.703	0.673	0.711	0.684	0.684	0.658	0.669	0.741	0.711	0.646	0.662	0.608	0.707	0.696	0.684	0.692	0.677	0.597	0.646	0.738
1bqg_1ec7B	0.992	0.992	0.992	0.992	0.992	0.992	0.992	0.992	0.992	0.992	0.992	0.992	0.992	0.992	0.992	0.992	0.992	0.992	0.992	0.992	0.992	0.992	0.992	0.992	0.992	0.992	0.992	0.992	0.992	0.992	0.992	0.992	0.992	0.992	0.992	0.992	0.992	0.992	0.992	0.992	0.992	0.992	0.992	0.992	0.992	0.992	0.992	0.992	0.992
1bqg_1ec7B	0.992	0.992	0.992	0.992	0.992	0.992	0.992	0.992	0.992	0.992	0.992	0.992	0.992	0.992	0.992	0.992	0.992	0.992	0.992	0.992	0.992	0.992	0.992	0.992	0.992	0.992	0.992	0.992	0.992	0.992	0.992	0.992	0.992	0.992	0.992	0.992	0.992	0.992	0.992	0.992	0.992	0.992	0.992	0.992	0.992	0.992	0.992	0.992	0.992
1bqg_1mucA	0.748	0.771	0.684	0.788	0.817	0.716	0.823	0.823	0.684	0.82	0.696	0.794	0.759	0.791	0.745	0.716	0.701	0.838	0.841	0.675	0.675	0.733	0.899	0.757	0.913	0.655	0.916	0.797	0.919	0.806	0.687	0.638	0.745	0.855	0.835	0.699	0.664	0.736	0.672	0.675	0.739	0.719	0.632	0.597	0.841	0.62	0.843	0.887	0.562
1bquA_1bj8	0.953	0.953	0.953	0.953	0.953	0.953	0.953	0.953	0.953	0.953	0.953	0.953	0.953	0.953	0.953	0.953	0.953	0.953	0.953	0.953	0.953	0.953	0.953	0.953	0.953	0.953	0.953	0.953	0.953	0.953	0.953	0.953	0.953	0.953	0.953	0.953	0.953	0.953	0.953	0.953	0.953	0.953	0.953	0.953	0.953	0.953	0.953	0.953	0.953
1br9_1jc7A	0.234	0.279	0.216	0.252	0.0721	0.261	0.243	0.387	0	0.216	0.288	0.045	0	0.225	0.306	0.198	0.135	0.0541	0.198	0.0991	0.144	0.0541	0.144	0	0.261	0.135	0.0991	0.261	0	0.189	0.108	0.216	0	0.171	0.135	0.234	0.306	0.0901	0.351	0.216	0	0.27	0.225	0.108	0	0	0.153	0.153	0.234
1bs0A_1b8gA	0.427	0.356	0.425	0.35	0.345	0.345	0.373	0.407	0.43	0.41	0.419	0.356	0.365	0.313	0.456	0.299	0.365	0.365	0.499	0.368	0.365	0.379	0.399	0.39	0.45	0.402	0.345	0.336	0.345	0.405	0.422	0.325	0.393	0.336	0.422	0.442	0.37	0.373	0.342	0.45	0.396	0.248	0.336	0.41	0.376	0.393	0.265	0.427	0.393
1bs0A_1b8gA	0.427	0.356	0.425	0.35	0.345	0.345	0.373	0.407	0.43	0.41	0.419	0.356	0.365	0.313	0.456	0.299	0.365	0.365	0.499	0.368	0.365	0.379	0.399	0.39	0.45	0.402	0.345	0.336	0.345	0.405	0.422	0.325	0.393	0.336	0.422	0.442	0.37	0.373	0.342	0.45	0.396	0.248	0.336	0.41	0.376	0.393	0.265	0.427	0.393
1bs0A_1b8gA	0.427	0.356	0.425	0.35	0.345	0.345	0.373	0.407	0.43	0.41	0.419	0.356	0.365	0.313	0.456	0.299	0.365	0.365	0.499	0.368	0.365	0.379	0.399	0.39	0.45	0.402	0.345	0.336	0.345	0.405	0.422	0.325	0.393	0.336	0.422	0.442	0.37	0.373	0.342	0.45	0.396	0.248	0.336	0.41	0.376	0.393	0.265	0.427	0.393
1bsvA_1xel	0.79	0.81	0.769	0.8	0.786	0.786	0.793	0.779	0.766	0.786	0.769	0.807	0.786	0.717	0.776	0.779	0.766	0.807	0.783	0.769	0.769	0.776	0.755	0.766	0.783	0.772	0.759	0.776	0.79	0.766	0.779	0.752	0.766	0.79	0.8	0.772	0.755	0.752	0.786	0.766	0.762	0.79	0.659	0.824	0.745	0.745	0.7	0.71	0.762
1btkA_1dynA	0.67	0.602	0.718	0.709	0.65	0.68	0.544	0.718	0.65	0.68	0.748	0.68	0.689	0.67	0.699	0.738	0.65	0.641	0.66	0.757	0.757	0.65	0.65	0.631	0.728	0.728	0.534	0.67	0.456	0.748	0.718	0.641	0.689	0.592	0.641	0.718	0.728	0.553	0.505	0.505	0.718	0.738	0.515	0.65	0.68	0.786	0.689	0.602	0.612
1btkA_1pls	0.769	0.778	0.796	0.796	0.778	0.722	0.769	0.704	0.815	0.778	0.787	0.796	0.806	0.722	0.787	0.694	0.815	0.75	0.759	0.722	0.759	0.639	0.713	0.778	0.685	0.694	0.769	0.713	0.741	0.676	0.824	0.694	0.796	0.611	0.657	0.815	0.657	0.546	0.667	0.722	0.713	0.824	0.537	0.75	0.796	0.722	0.63	0.741	0.685
1btl_1omeB	0.936	0.94	0.94	0.94	0.936	0.932	0.94	0.945	0.945	0.936	0.936	0.936	0.936	0.932	0.932	0.945	0.94	0.936	0.94	0.94	0.94	0.932	0.94	0.932	0.936	0.94	0.936	0.936	0.932	0.94	0.945	0.945	0.94	0.936	0.94	0.94	0.945	0.94	0.94	0.936	0.936	0.94	0.945	0.94	0.94	0.945	0.94	0.945	0.94
1btl_1skf	0.521	0.539	0.543	0.621	0.539	0.557	0.525	0.571	0.534	0.575	0.543	0.553	0.557	0.525	0.521	0.543	0.539	0.543	0.548	0.553	0.553	0.461	0.543	0.507	0.534	0.534	0.525	0.575	0.507	0.502	0.548	0.543	0.53	0.603	0.598	0.484	0.511	0.548	0.534	0.447	0.434	0.507	0.507	0.452	0.466	0.443	0.58	0.589	0.443
1btl_1skf	0.521	0.539	0.543	0.621	0.539	0.557	0.525	0.571	0.534	0.575	0.543	0.553	0.557	0.525	0.521	0.543	0.539	0.543	0.548	0.553	0.553	0.461	0.543	0.507	0.534	0.534	0.525	0.575	0.507	0.502	0.548	0.543	0.53	0.603	0.598	0.484	0.511	0.548	0.534	0.447	0.434	0.507	0.507	0.452	0.466	0.443	0.58	0.589	0.443
1btn_1mai	0.489	0.467	0.348	0.446	0.5	0.587	0.554	0.576	0.663	0.609	0.489	0.489	0.587	0.489	0.511	0.587	0.641	0.576	0.522	0.467	0.543	0.522	0.467	0.576	0.522	0.5	0.511	0.457	0.511	0.446	0.543	0.576	0.565	0.478	0.467	0.446	0.511	0.446	0.402	0.533	0.5	0.391	0.467	0.641	0.467	0.293	0.261	0.489	0.543
1btn_1pls	0.793	0.793	0.793	0.87	0.75	0.848	0.783	0.75	0.826	0.924	0.75	0.848	0.793	0.88	0.696	0.815	0.891	0.793	0.859	0.75	0.826	0.859	0.848	0.772	0.717	0.815	0.728	0.902	0.652	0.761	0.88	0.848	0.837	0.75	0.793	0.804	0.826	0.815	0.902	0.717	0.793	0.75	0.663	0.652	0.717	0.804	0.717	0.793	0.793
1bu2A_1vin	0.731	0.762	0.771	0.785	0.762	0.726	0.785	0.726	0.713	0.762	0.758	0.816	0.762	0.731	0.731	0.753	0.713	0.762	0.767	0.601	0.601	0.587	0.758	0.717	0.74	0.605	0.722	0.735	0.767	0.771	0.677	0.682	0.677	0.798	0.731	0.704	0.686	0.646	0.726	0.691	0.695	0.673	0.7	0.767	0.735	0.682	0.668	0.691	0.767
1burA_1rusB	0.698	0.732	0.751	0.688	0.729	0.732	0.7	0.734	0.68	0.729	0.744	0.744	0.732	0.707	0.702	0.673	0.685	0.744	0.683	0.685	0.685	0.688	0.751	0.7	0.72	0.683	0.683	0.683	0.678	0.688	0.695	0.707	0.683	0.737	0.771	0.705	0.707	0.698	0.654	0.693	0.7	0.693	0.7	0.734	0.739	0.705	0.739	0.72	0.707
1bv1_3pmgA	0	0	0	0	0	0	0	0	0	0	0	0	0	0	0	0	0	0	0	0	0	0	0	0	0	0	0	0	0	0	0	0	0	0	0	0	0	0	0	0	0	0	0	0	0.274	0	0	0	0
1bvwA_1tml	0.719	0.672	0.642	0.657	0.723	0.726	0.741	0.682	0.668	0.668	0.668	0.734	0.723	0.759	0.748	0.672	0.657	0.668	0.686	0.657	0.642	0.682	0.712	0.741	0.73	0.599	0.752	0.759	0.752	0.635	0.726	0.679	0.763	0.708	0.675	0.675	0.679	0.664	0.657	0.719	0.675	0.763	0.624	0.642	0.69	0.602	0.682	0.693	0.697
1bvwA_1tml	0.719	0.672	0.642	0.657	0.723	0.726	0.741	0.682	0.668	0.668	0.668	0.734	0.723	0.759	0.748	0.672	0.657	0.668	0.686	0.657	0.642	0.682	0.712	0.741	0.73	0.599	0.752	0.759	0.752	0.635	0.726	0.679	0.763	0.708	0.675	0.675	0.679	0.664	0.657	0.719	0.675	0.763	0.624	0.642	0.69	0.602	0.682	0.693	0.697
1bvzA_7taa	0.778	0.686	0.746	0.729	0.754	0.664	0.749	0.71	0.722	0.722	0.722	0.722	0.703	0.744	0.691	0.766	0.768	0.761	0.766	0.737	0.746	0.713	0.72	0.676	0.715	0.669	0.676	0.756	0.679	0.725	0.696	0.734	0.732	0.698	0.72	0.698	0.739	0.684	0.727	0.684	0.662	0.659	0.671	0.749	0.71	0.621	0.669	0.691	0.705
1bw0A_1d2fA	0.849	0.875	0.844	0.807	0.821	0.798	0.83	0.884	0.83	0.793	0.815	0.849	0.827	0.83	0.804	0.807	0.844	0.852	0.838	0.79	0.795	0.79	0.81	0.861	0.784	0.79	0.804	0.761	0.818	0.798	0.818	0.756	0.81	0.787	0.756	0.759	0.815	0.795	0.77	0.756	0.767	0.761	0.807	0.764	0.776	0.778	0.778	0.744	0.741
1bw9A_1qorA	0.203	0.133	0.307	0.12	0.253	0.253	0.224	0.199	0.154	0.212	0.195	0.212	0.199	0.207	0.257	0.22	0.212	0.212	0.249	0.108	0.108	0.145	0.104	0.237	0.257	0.203	0.212	0.212	0.228	0.108	0.187	0.237	0.232	0.195	0.108	0.232	0.245	0.0871	0.108	0.174	0.162	0.145	0.241	0.162	0.029	0.137	0.0622	0.174	0.108
1bykA_1gca	0.727	0.858	0.791	0.866	0.791	0.83	0.743	0.85	0.814	0.81	0.834	0.763	0.834	0.771	0.779	0.834	0.826	0.858	0.798	0.704	0.723	0.818	0.747	0.747	0.838	0.715	0.787	0.767	0.747	0.834	0.747	0.723	0.719	0.81	0.66	0.676	0.609	0.759	0.755	0.696	0.775	0.711	0.581	0.684	0.676	0.743	0.866	0.68	0.759
1bykA_1tlfA	0.901	0.941	0.81	0.909	0.933	0.826	0.846	0.905	0.822	0.929	0.87	0.866	0.953	0.874	0.976	0.885	0.87	0.909	0.957	0.885	0.889	0.889	0.877	0.794	0.905	0.913	0.814	0.941	0.85	0.897	0.834	0.818	0.842	0.814	0.791	0.798	0.818	0.858	0.704	0.723	0.763	0.802	0.897	0.759	0.767	0.846	0.874	0.826	0.751
1bykA_1tlfA	0.901	0.941	0.81	0.909	0.933	0.826	0.846	0.905	0.822	0.929	0.87	0.866	0.953	0.874	0.976	0.885	0.87	0.909	0.957	0.885	0.889	0.889	0.877	0.794	0.905	0.913	0.814	0.941	0.85	0.897	0.834	0.818	0.842	0.814	0.791	0.798	0.818	0.858	0.704	0.723	0.763	0.802	0.897	0.759	0.767	0.846	0.874	0.826	0.751
1bykA_2dri	0.766	0.821	0.75	0.798	0.857	0.778	0.766	0.798	0.782	0.825	0.802	0.778	0.821	0.798	0.841	0.81	0.762	0.742	0.821	0.802	0.778	0.813	0.754	0.782	0.845	0.829	0.782	0.821	0.782	0.778	0.778	0.722	0.774	0.762	0.821	0.786	0.679	0.849	0.766	0.698	0.639	0.778	0.794	0.71	0.766	0.714	0.821	0.825	0.567
1byuA_1ctqA	0.841	0.868	0.868	0.874	0.848	0.848	0.848	0.874	0.874	0.854	0.874	0.841	0.848	0.821	0.841	0.848	0.874	0.868	0.821	0.874	0.874	0.848	0.881	0.841	0.868	0.881	0.848	0.907	0.841	0.881	0.874	0.881	0.841	0.868	0.841	0.881	0.881	0.881	0.841	0.854	0.848	0.861	0.881	0.874	0.801	0.901	0.861	0.901	0.881
1bywA_1drmA	0.798	0.778	0.788	0.798	0.768	0.768	0.818	0.798	0.838	0.758	0.838	0.828	0.828	0.737	0.758	0.788	0.818	0.808	0.747	0.848	0.818	0.657	0.778	0.808	0.859	0.838	0.788	0.727	0.798	0.727	0.818	0.818	0.808	0.758	0.727	0.808	0.788	0.768	0.596	0.798	0.808	0.788	0.717	0.758	0.768	0.768	0.798	0.818	0.788
1c3oB_1qdlB	0.861	0.85	0.85	0.894	0.85	0.85	0.906	0.85	0.85	0.85	0.861	0.861	0.85	0.833	0.883	0.9	0.894	0.85	0.872	0.85	0.85	0.883	0.9	0.839	0.889	0.861	0.839	0.839	0.844	0.85	0.911	0.856	0.839	0.844	0.844	0.9	0.85	0.894	0.9	0.767	0.856	0.878	0.822	0.894	0.9	0.889	0.783	0.728	0.894
1c4xA_1jfrA	0.55	0.5	0.5	0.539	0.533	0.489	0.444	0.456	0.528	0.494	0.472	0.628	0.483	0.583	0.528	0.561	0.522	0.489	0.528	0.511	0.483	0.478	0.439	0.517	0.494	0.544	0.622	0.539	0.511	0.506	0.572	0.45	0.572	0.439	0.5	0.533	0.45	0.494	0.539	0.489	0.456	0.428	0.55	0.417	0.55	0.561	0.433	0.478	0.589
1c53_2dvh	1	1	1	1	1	1	1	1	1	1	1	1	1	1	1	1	1	1	1	1	1	1	1	1	1	1	1	1	1	1	1	1	1	1	1	1	1	1	1	1	1	1	1	1	1	1	1	1	1
1c9kB_1cbuC	0.936	0.936	0.936	0.936	0.936	0.936	0.936	0.936	0.936	0.936	0.936	0.936	0.936	0.936	0.936	0.936	0.936	0.936	0.936	0.936	0.936	0.936	0.936	0.936	0.936	0.936	0.936	0.936	0.936	0.936	0.936	0.936	0.936	0.936	0.936	0.936	0.936	0.936	0.936	0.936	0.936	0.936	0.936	0.936	0.936	0.936	0.936	0.936	0.936
1c9kB_1g5rA	0.298	0.282	0.387	0.395	0.29	0.298	0.379	0.298	0.218	0.298	0.306	0.298	0.298	0.363	0.298	0.331	0.323	0.298	0.435	0.363	0.355	0.379	0.298	0.0484	0.298	0.339	0.177	0.581	0.258	0.387	0.371	0.0484	0.169	0.0887	0.21	0.339	0.395	0.0484	0.0403	0.339	0.315	0.315	0.282	0.331	0.0968	0.298	0.218	0.379	0.339
1cczA_1fltX	0.244	0.354	0.28	0.195	0.244	0.232	0.329	0.183	0.256	0.28	0.28	0.305	0.268	0.354	0.317	0.232	0.329	0.402	0.329	0.256	0.195	0.268	0.28	0.329	0.317	0.256	0.305	0.256	0.22	0.293	0.256	0.171	0.28	0.256	0.317	0.22	0.207	0.207	0	0.195	0.232	0.28	0.256	0.366	0.329	0.256	0.244	0.256	0.329
1cczA_1fltX	0.244	0.354	0.28	0.195	0.244	0.232	0.329	0.183	0.256	0.28	0.28	0.305	0.268	0.354	0.317	0.232	0.329	0.402	0.329	0.256	0.195	0.268	0.28	0.329	0.317	0.256	0.305	0.256	0.22	0.293	0.256	0.171	0.28	0.256	0.317	0.22	0.207	0.207	0	0.195	0.232	0.28	0.256	0.366	0.329	0.256	0.244	0.256	0.329
1cczA_1hngB	0.832	0.725	0.838	0.731	0.725	0.725	0.832	0.725	0.713	0.725	0.838	0.725	0.725	0.731	0.719	0.689	0.731	0.731	0.731	0.737	0.713	0.832	0.719	0.701	0.731	0.713	0.725	0.719	0.701	0.82	0.713	0.731	0.701	0.689	0.802	0.713	0.731	0.737	0.862	0.701	0.737	0.713	0.719	0.826	0.701	0.737	0.719	0.731	0.737
1cczA_1tlk	0.349	0.398	0.386	0.373	0.373	0.41	0.373	0.373	0.325	0.301	0.386	0.373	0.361	0.506	0.446	0.398	0.41	0.325	0.265	0.373	0.422	0.349	0.434	0.41	0.373	0.325	0.47	0.325	0.41	0.639	0.349	0.386	0.337	0.313	0.349	0.386	0.337	0.422	0.446	0.313	0.313	0.41	0.373	0.47	0.337	0.325	0.349	0.542	0.398
1cd8_1wit	0.725	0.67	0.659	0.802	0.615	0.637	0.56	0.659	0.538	0.626	0.484	0.813	0.495	0.648	0.385	0.626	0.462	0.44	0.637	0.407	0.396	0.714	0.714	0.648	0.725	0.56	0.758	0.352	0.681	0.648	0.626	0.473	0.604	0.67	0.604	0.462	0.538	0.516	0.571	0.473	0.516	0.516	0.473	0.56	0.747	0.604	0.363	0.56	0.308
1cdkA_1apmE	1	1	1	1	1	1	1	1	1	1	1	1	1	1	1	1	1	1	1	1	1	1	1	1	1	1	1	1	1	1	1	1	1	1	1	1	1	1	1	1	1	1	1	1	1	1	1	1	1
1cdkA_1csn	0.671	0.635	0.675	0.663	0.667	0.667	0.667	0.667	0.651	0.659	0.623	0.667	0.659	0.655	0.663	0.643	0.663	0.671	0.659	0.556	0.56	0.631	0.655	0.619	0.671	0.667	0.663	0.643	0.667	0.524	0.583	0.524	0.619	0.655	0.659	0.583	0.532	0.544	0.647	0.496	0.536	0.595	0.528	0.615	0.655	0.54	0.643	0.52	0.643
1cdkA_1hcl	0.76	0.756	0.752	0.779	0.752	0.752	0.756	0.76	0.771	0.752	0.783	0.767	0.76	0.787	0.744	0.771	0.775	0.76	0.76	0.76	0.756	0.764	0.767	0.767	0.752	0.779	0.779	0.818	0.764	0.771	0.756	0.682	0.767	0.756	0.748	0.756	0.705	0.76	0.752	0.748	0.752	0.756	0.713	0.736	0.721	0.744	0.744	0.756	0.767
1ceqA_3ldh	0.848	0.787	0.791	0.791	0.791	0.791	0.821	0.791	0.787	0.791	0.777	0.787	0.807	0.78	0.814	0.736	0.791	0.78	0.811	0.78	0.78	0.818	0.76	0.848	0.814	0.791	0.855	0.814	0.872	0.784	0.797	0.858	0.851	0.794	0.797	0.848	0.838	0.841	0.794	0.838	0.828	0.797	0.811	0.757	0.753	0.811	0.75	0.804	0.807
1ceqA_3ldh	0.848	0.787	0.791	0.791	0.791	0.791	0.821	0.791	0.787	0.791	0.777	0.787	0.807	0.78	0.814	0.736	0.791	0.78	0.811	0.78	0.78	0.818	0.76	0.848	0.814	0.791	0.855	0.814	0.872	0.784	0.797	0.858	0.851	0.794	0.797	0.848	0.838	0.841	0.794	0.838	0.828	0.797	0.811	0.757	0.753	0.811	0.75	0.804	0.807
1cewI_1eqkA	0.826	0.907	0.884	0.884	0.895	0.895	0.837	0.919	0.919	0.849	0.86	0.849	0.837	0.849	0.837	0.907	0.837	0.884	0.872	0.837	0.837	0.895	0.837	0.849	0.849	0.837	0.849	0.907	0.849	0.849	0.837	0.814	0.849	0.895	0.907	0.837	0.802	0.872	0.86	0.86	0.872	0.837	0.872	0.872	0.884	0.872	0.884	0.826	0.802
1cf9A_1g2iA	0.809	0.846	0.801	0.816	0.794	0.809	0.816	0.816	0.816	0.801	0.779	0.801	0.801	0.853	0.831	0.831	0.809	0.787	0.868	0.868	0.86	0.787	0.801	0.816	0.779	0.875	0.801	0.824	0.816	0.838	0.801	0.853	0.787	0.721	0.735	0.801	0.794	0.0882	0	0.824	0.816	0.824	0.794	0.801	0.669	0.801	0.779	0.787	0
1cg2A_1cx8B	0.382	0.343	0.322	0.339	0.373	0.378	0.386	0.335	0.322	0.326	0.429	0.378	0.339	0.335	0.322	0.348	0.326	0.451	0.335	0.335	0.335	0.412	0.352	0.322	0.373	0.335	0.33	0.305	0.318	0.326	0.343	0.446	0.313	0.382	0.335	0.309	0.421	0.33	0.18	0.159	0.215	0.356	0	0.137	0.442	0.382	0.519	0.369	0.0687
1cg2A_1cx8B	0.382	0.343	0.322	0.339	0.373	0.378	0.386	0.335	0.322	0.326	0.429	0.378	0.339	0.335	0.322	0.348	0.326	0.451	0.335	0.335	0.335	0.412	0.352	0.322	0.373	0.335	0.33	0.305	0.318	0.326	0.343	0.446	0.313	0.382	0.335	0.309	0.421	0.33	0.18	0.159	0.215	0.356	0	0.137	0.442	0.382	0.519	0.369	0.0687
1cg5B_1flp	0.603	0.489	0.595	0.489	0.542	0.412	0.603	0.542	0.603	0.489	0.595	0.489	0.489	0.489	0.42	0.588	0.603	0.489	0.389	0.595	0.603	0.603	0.458	0.473	0.496	0.595	0.489	0.496	0.489	0.405	0.527	0.458	0.412	0.359	0.389	0.672	0.595	0.595	0.412	0.534	0.603	0.672	0.473	0.542	0.328	0.542	0.511	0.496	0.45
1cg5B_1flp	0.603	0.489	0.595	0.489	0.542	0.412	0.603	0.542	0.603	0.489	0.595	0.489	0.489	0.489	0.42	0.588	0.603	0.489	0.389	0.595	0.603	0.603	0.458	0.473	0.496	0.595	0.489	0.496	0.489	0.405	0.527	0.458	0.412	0.359	0.389	0.672	0.595	0.595	0.412	0.534	0.603	0.672	0.473	0.542	0.328	0.542	0.511	0.496	0.45
1chkA_1l92	0.272	0.258	0.272	0.258	0.252	0.272	0.272	0.272	0.278	0.179	0.258	0.258	0.272	0.272	0.272	0.179	0.179	0.272	0.272	0.192	0.192	0.166	0.278	0.219	0.285	0.185	0.212	0.351	0.212	0.285	0.278	0.113	0.219	0.159	0.318	0.199	0.113	0.192	0.278	0.0662	0.192	0.278	0.219	0.245	0.225	0.113	0.305	0.192	0.278
1cid_1qa9A	0.633	0.173	0.184	0.173	0.296	0.153	0.153	0.184	0.173	0.153	0.173	0.163	0.153	0.153	0.153	0.337	0.235	0.163	0.204	0.173	0.235	0.265	0.459	0.173	0.255	0.173	0.184	0	0.306	0.153	0.184	0.173	0.184	0.173	0.173	0.214	0.173	0.173	0.184	0.163	0.153	0.194	0.163	0.296	0.347	0.184	0.184	0.122	0.296
1cipA_1ctqA	0.78	0.799	0.704	0.679	0.717	0.767	0.73	0.692	0.698	0.755	0.73	0.717	0.629	0.692	0.654	0.761	0.673	0.491	0.686	0.541	0.314	0.553	0.686	0.377	0.698	0.358	0.484	0.698	0.591	0.484	0.34	0.403	0.358	0.597	0.692	0.491	0.409	0.182	0.27	0.352	0.384	0.497	0.252	0.447	0.516	0.327	0.503	0.465	0.642
1cipA_1ctqA	0.78	0.799	0.704	0.679	0.717	0.767	0.73	0.692	0.698	0.755	0.73	0.717	0.629	0.692	0.654	0.761	0.673	0.491	0.686	0.541	0.314	0.553	0.686	0.377	0.698	0.358	0.484	0.698	0.591	0.484	0.34	0.403	0.358	0.597	0.692	0.491	0.409	0.182	0.27	0.352	0.384	0.497	0.252	0.447	0.516	0.327	0.503	0.465	0.642
1cipA_1hurA	0.752	0.732	0.732	0.745	0.732	0.732	0.678	0.745	0.718	0.732	0.732	0.732	0.738	0.671	0.698	0.732	0.698	0.732	0.651	0.698	0.658	0.752	0.671	0.685	0.644	0.711	0.785	0.651	0.785	0.691	0.671	0.725	0.738	0.584	0.617	0.685	0.738	0.664	0.517	0.765	0.544	0.685	0.477	0.577	0.591	0.483	0.557	0.745	0.725
1cjxA_1qipA	0	0.151	0	0.132	0.132	0.132	0	0.132	0	0	0.0566	0	0	0.0943	0.151	0.0818	0	0.132	0.151	0	0	0.0943	0.132	0.151	0.101	0	0.151	0.113	0.151	0.113	0.0189	0.138	0.0189	0.17	0.151	0	0	0	0.119	0.0189	0	0	0	0.0818	0.132	0	0.132	0	0.0755
1ckv_1g10A	0.677	0.677	0.677	0.677	0.677	0.677	0.677	0.677	0.677	0.677	0.677	0.677	0.677	0.677	0.677	0.677	0.677	0.677	0.677	0.677	0.677	0.677	0.677	0.677	0.677	0.677	0.677	0.677	0.677	0.677	0.677	0.677	0.677	0.677	0.677	0.677	0.677	0.626	0.697	0.677	0.677	0.677	0.677	0.646	0.677	0.677	0.677	0.677	0.677
1clc_1tf4A	0.732	0.687	0.677	0.712	0.684	0.749	0.679	0.739	0.714	0.712	0.669	0.707	0.724	0.739	0.689	0.707	0.669	0.664	0.719	0.677	0.644	0.677	0.714	0.707	0.677	0.624	0.704	0.684	0.732	0.767	0.619	0.581	0.694	0.699	0.714	0.634	0.682	0.662	0.684	0.662	0.717	0.694	0.589	0.649	0.747	0.684	0.729	0.699	0.627
1clqA_1nozB	0.943	0.943	0.943	0.943	0.943	0.943	0.943	0.943	0.943	0.943	0.943	0.943	0.943	0.943	0.94	0.943	0.943	0.943	0.943	0.943	0.943	0.94	0.94	0.943	0.943	0.943	0.943	0.94	0.943	0.94	0.943	0.943	0.943	0.94	0.943	0.943	0.943	0.943	0.94	0.943	0.943	0.943	0.943	0.943	0.943	0.943	0.943	0.943	0.943
1cof_1cnuA	0.985	0.985	0.985	0.977	0.985	0.985	0.985	0.985	0.985	0.985	0.985	0.977	0.985	0.977	0.985	0.985	0.985	0.985	0.985	0.985	0.977	0.977	0.969	0.985	0.985	0.977	0.985	0.992	0.985	0.977	0.985	0.992	0.985	0.985	0.985	0.977	0.992	0.977	0.985	0.977	0.977	0.977	0.985	0.985	0.992	0.947	0.969	0.969	0.985
1cof_1cnuA	0.985	0.985	0.985	0.977	0.985	0.985	0.985	0.985	0.985	0.985	0.985	0.977	0.985	0.977	0.985	0.985	0.985	0.985	0.985	0.985	0.977	0.977	0.969	0.985	0.985	0.977	0.985	0.992	0.985	0.977	0.985	0.992	0.985	0.985	0.985	0.977	0.992	0.977	0.985	0.977	0.977	0.977	0.985	0.985	0.992	0.947	0.969	0.969	0.985
1cpcA_2hbg	0.0397	0.0397	0.198	0.0476	0.0476	0.0476	0.0397	0.0397	0	0.0476	0.183	0.0397	0.0397	0.0476	0.0397	0.0476	0.0476	0	0	0.206	0.206	0.0873	0	0.0397	0	0.175	0.0397	0.0397	0.0397	0.0397	0	0	0.0635	0	0.159	0	0	0.143	0.0238	0.0635	0.0476	0	0.0714	0.0397	0.159	0	0.159	0.0397	0.0238
1cpq_256bA	0.728	0.874	0.874	0.874	0.874	0.874	0.728	0.874	0.786	0.65	0.854	0.786	0.874	0.845	0.68	0.854	0.67	0.874	0.738	0.728	0.718	0.786	0.592	0.689	0.417	0.728	0.689	0.864	0.66	0.67	0.728	0.689	0.66	0.67	0.825	0.816	0.786	0.748	0.718	0.631	0.602	0.816	0.689	0.447	0.68	0.689	0.845	0.592	0.515
1cqkA_1iakA	0.844	0.833	0.823	0.823	0.844	0.823	0.833	0.823	0.802	0.823	0.823	0.833	0.844	0.833	0.802	0.75	0.792	0.771	0.781	0.792	0.792	0.812	0.844	0.802	0.781	0.833	0.802	0.771	0.812	0.823	0.823	0.771	0.802	0.854	0.719	0.844	0.844	0.833	0.792	0.844	0.771	0.792	0.75	0.823	0.833	0.823	0.75	0.823	0.792
1cr5A_1qcsA	0.874	0.88	0.898	0.862	0.892	0.874	0.868	0.862	0.88	0.892	0.886	0.862	0.862	0.856	0.898	0.874	0.88	0.862	0.892	0.868	0.868	0.898	0.88	0.904	0.898	0.892	0.898	0.892	0.886	0.898	0.88	0.898	0.892	0.874	0.868	0.868	0.886	0.886	0.94	0.88	0.874	0.898	0.874	0.88	0.898	0.868	0.898	0.856	0.856
1cs6A_1fltX	0	0	0	0	0	0	0	0	0	0	0	0	0	0	0	0	0	0.27	0	0	0	0	0.0899	0	0	0	0	0.124	0	0	0	0	0	0	0	0	0	0	0	0	0	0	0	0	0	0	0	0	0
1ctj_2mtaC	0.612	0.718	0.6	0.729	0.718	0.647	0.612	0.753	0.6	0.718	0.635	0.753	0.753	0.765	0.718	0.694	0.635	0.753	0.741	0.518	0.518	0.741	0.612	0.553	0.765	0.576	0.647	0.635	0.553	0.659	0.565	0.718	0.659	0.765	0.6	0.588	0.612	0.588	0.753	0.729	0.482	0.6	0.541	0.706	0.706	0.635	0.424	0.706	0.529
1ctn_1d2kA	0.874	0.88	0.888	0.877	0.891	0.877	0.88	0.894	0.899	0.883	0.872	0.902	0.872	0.88	0.869	0.858	0.866	0.899	0.899	0.874	0.883	0.874	0.88	0.899	0.894	0.877	0.899	0.872	0.902	0.877	0.869	0.874	0.88	0.908	0.877	0.852	0.877	0.863	0.858	0.855	0.883	0.88	0.883	0.885	0.894	0.883	0.885	0.888	0.844
1cvjB_2u1a	0	0	0	0.905	0	0	0.946	0.959	0.973	0.959	0	0.932	0	0.973	0.784	0.973	0.959	0	0.959	0.932	0.946	0.973	0.932	0.959	0.973	0.946	0	0.311	0.973	0.986	0.986	0	0.973	0.905	0.851	0.973	0.905	0	0.892	0.973	0	0.973	0.838	0.973	0.932	0	0.797	0.824	0.959
1cvsC_1wit	0.764	0.775	0.809	0.798	0.719	0.719	0.663	0.787	0.697	0.73	0.719	0.708	0.73	0.764	0.697	0.787	0.764	0.708	0.775	0	0	0	0.787	0.764	0.809	0.82	0.742	0.798	0.674	0.775	0.753	0.64	0.697	0.629	0.742	0.663	0.629	0	0.742	0.618	0.674	0.663	0.663	0.831	0.64	0.708	0.73	0.629	0.708
1cvsC_1wit	0.764	0.775	0.809	0.798	0.719	0.719	0.663	0.787	0.697	0.73	0.719	0.708	0.73	0.764	0.697	0.787	0.764	0.708	0.775	0	0	0	0.787	0.764	0.809	0.82	0.742	0.798	0.674	0.775	0.753	0.64	0.697	0.629	0.742	0.663	0.629	0	0.742	0.618	0.674	0.663	0.663	0.831	0.64	0.708	0.73	0.629	0.708
1cvsC_1wit	0.764	0.775	0.809	0.798	0.719	0.719	0.663	0.787	0.697	0.73	0.719	0.708	0.73	0.764	0.697	0.787	0.764	0.708	0.775	0	0	0	0.787	0.764	0.809	0.82	0.742	0.798	0.674	0.775	0.753	0.64	0.697	0.629	0.742	0.663	0.629	0	0.742	0.618	0.674	0.663	0.663	0.831	0.64	0.708	0.73	0.629	0.708
1cx8B_1xjo	0.484	0.504	0.607	0.586	0.533	0.41	0.34	0.656	0.443	0.5	0.484	0.439	0.41	0.598	0.488	0.598	0.492	0.467	0.545	0.475	0.529	0.492	0.623	0.619	0.434	0.361	0.475	0.434	0.48	0.434	0.418	0.463	0.471	0.463	0.57	0.439	0.504	0.365	0.352	0.471	0.348	0.496	0.451	0.414	0.586	0.447	0.504	0.467	0.381
1cxlA_7taa	0.709	0.747	0.628	0.643	0.648	0.646	0.7	0.641	0.637	0.725	0.643	0.643	0.743	0.777	0.815	0.679	0.709	0.625	0.754	0.779	0.77	0.797	0.693	0.734	0.675	0.756	0.698	0.673	0.67	0.81	0.783	0.704	0.673	0.698	0.72	0.749	0.731	0.745	0.749	0.783	0.668	0.754	0.677	0.756	0.686	0.607	0.688	0.698	0.749
1cxqA_1b9dA	0.554	0.562	0.537	0.537	0.554	0.554	0.545	0.545	0.612	0.529	0.537	0.545	0.554	0.62	0.653	0.587	0.612	0.545	0.595	0.595	0.612	0.537	0.587	0.595	0.587	0.628	0.595	0.537	0.488	0.678	0.612	0.554	0.529	0.595	0.562	0.529	0.554	0.529	0.537	0.529	0.537	0.529	0.545	0.587	0.595	0.562	0.521	0.595	0.521
1cy5A_3ygsP	1	1	1	1	1	1	1	1	1	1	1	1	1	1	1	1	1	1	1	1	1	0.967	1	1	1	1	1	1	1	1	1	1	1	1	1	1	1	1	1	1	1	1	1	1	1	1	1	1	1
1cydA_1e6wA	0.862	0.884	0.879	0.857	0.897	0.897	0.857	0.884	0.897	0.897	0.875	0.866	0.915	0.884	0.888	0.897	0.884	0.884	0.857	0.857	0.857	0.879	0.839	0.888	0.875	0.848	0.893	0.897	0.893	0.839	0.871	0.857	0.893	0.884	0.866	0.888	0.862	0.821	0.804	0.915	0.875	0.866	0.884	0.862	0.848	0.862	0.893	0.862	0.786
1cydA_1enp	0.866	0.848	0.883	0.823	0.848	0.857	0.857	0.848	0.788	0.835	0.818	0.831	0.857	0.784	0.831	0.835	0.792	0.866	0.827	0.701	0.706	0.805	0.823	0.745	0.844	0.697	0.766	0.835	0.766	0.818	0.706	0.84	0.714	0.848	0.827	0.727	0.753	0.81	0.797	0.749	0.719	0.749	0.844	0.835	0.905	0.766	0.892	0.835	0.797
1cydA_1fjhB	0.695	0.811	0.789	0.753	0.721	0.711	0.737	0.721	0.711	0.753	0.8	0.763	0.647	0.758	0.753	0.726	0.689	0.653	0.711	0.7	0.679	0.811	0.826	0.732	0.795	0.674	0.732	0.747	0.732	0.763	0.668	0.653	0.732	0.726	0.826	0.7	0.653	0.711	0.721	0.632	0.642	0.647	0.758	0.684	0.779	0.768	0.795	0.826	0.721
1cydA_1h5qL	0.929	0.908	0.875	0.912	0.875	0.875	0.896	0.875	0.908	0.887	0.879	0.875	0.875	0.9	0.875	0.904	0.879	0.912	0.904	0.908	0.908	0.9	0.912	0.9	0.887	0.904	0.896	0.912	0.9	0.867	0.908	0.883	0.896	0.917	0.904	0.9	0.879	0.883	0.875	0.883	0.912	0.875	0.863	0.896	0.946	0.904	0.942	0.887	0.863
1cydA_1oaa	0.715	0.728	0.737	0.719	0.715	0.715	0.715	0.715	0.706	0.719	0.763	0.715	0.719	0.684	0.715	0.715	0.719	0.711	0.671	0.746	0.754	0.689	0.798	0.759	0.711	0.75	0.715	0.737	0.754	0.715	0.754	0.719	0.706	0.667	0.737	0.741	0.741	0.715	0.671	0.719	0.68	0.711	0.689	0.719	0.693	0.64	0.64	0.667	0.715
1cydA_1oaa	0.715	0.728	0.737	0.719	0.715	0.715	0.715	0.715	0.706	0.719	0.763	0.715	0.719	0.684	0.715	0.715	0.719	0.711	0.671	0.746	0.754	0.689	0.798	0.759	0.711	0.75	0.715	0.737	0.754	0.715	0.754	0.719	0.706	0.667	0.737	0.741	0.741	0.715	0.671	0.719	0.68	0.711	0.689	0.719	0.693	0.64	0.64	0.667	0.715
1cydA_1ybvA	0.852	0.819	0.814	0.814	0.848	0.852	0.895	0.844	0.823	0.848	0.819	0.844	0.848	0.89	0.903	0.869	0.827	0.84	0.814	0.823	0.819	0.886	0.899	0.844	0.852	0.823	0.907	0.84	0.907	0.882	0.852	0.882	0.861	0.899	0.869	0.814	0.882	0.882	0.869	0.823	0.903	0.895	0.873	0.89	0.861	0.903	0.895	0.903	0.802
1cydA_2ae2B	0.888	0.914	0.961	0.927	0.901	0.966	0.978	0.901	0.884	0.966	0.961	0.901	0.966	0.901	0.905	0.849	0.888	0.935	0.961	0.884	0.884	0.888	0.922	0.892	0.888	0.888	0.892	0.909	0.866	0.901	0.828	0.875	0.897	0.983	0.884	0.841	0.944	0.828	0.806	0.897	0.909	0.832	0.845	0.931	0.888	0.961	0.922	0.914	0.815
1cyo_1cxyA	0.987	0.987	0.987	0.987	0.987	0.987	0.974	0.987	0.987	0.987	0.987	0.987	0.987	0.974	0.974	0.987	0.987	0.987	0.987	0.987	0.987	0.974	1	0.987	0.987	0.987	0.974	1	0.987	0.974	0.987	0.987	0.987	0.974	0.974	0.974	0.987	0.987	1	0.974	0.987	0.935	0.987	0.987	0.987	0.987	0.974	0.974	0.987
1cyo_1cxyA	0.987	0.987	0.987	0.987	0.987	0.987	0.974	0.987	0.987	0.987	0.987	0.987	0.987	0.974	0.974	0.987	0.987	0.987	0.987	0.987	0.987	0.974	1	0.987	0.987	0.987	0.974	1	0.987	0.974	0.987	0.987	0.987	0.974	0.974	0.974	0.987	0.987	1	0.974	0.987	0.935	0.987	0.987	0.987	0.987	0.974	0.974	0.987
1czfA_1rmg	0.663	0.696	0.686	0.686	0.699	0.699	0.67	0.673	0.657	0.689	0.693	0.702	0.689	0.709	0.657	0.683	0.728	0.702	0.65	0.628	0.66	0.709	0.777	0.676	0.667	0.673	0.673	0.657	0.686	0.65	0.65	0.654	0.641	0.683	0.715	0.605	0.663	0.663	0.634	0.67	0.657	0.663	0.676	0.612	0.663	0.715	0.699	0.641	0.608
1d1rA_2if1	0.785	0.747	0.747	0.747	0.747	0.747	0.772	0.747	0.835	0.747	0.747	0.747	0.747	0.734	0.759	0.785	0.759	0.747	0.722	0.797	0.797	0.759	0.747	0.722	0.633	0.709	0.734	0.785	0.722	0.759	0.759	0.671	0.747	0.595	0.595	0.759	0.671	0.722	0.772	0.722	0.608	0.759	0.772	0.759	0.633	0.722	0.57	0.633	0.734
1d2iA_1es8A	0.918	0.918	0.918	0.918	0.918	0.918	0.918	0.918	0.918	0.918	0.918	0.918	0.918	0.918	0.918	0.918	0.918	0.918	0.918	0.918	0.918	0.918	0.918	0.918	0.918	0.918	0.918	0.918	0.918	0.918	0.918	0.918	0.918	0.918	0.918	0.918	0.918	0.918	0.918	0.918	0.918	0.918	0.918	0.918	0.918	0.918	0.918	0.918	0.918
1d2kA_1e9lA	0.826	0.829	0.838	0.855	0.808	0.855	0.861	0.814	0.811	0.82	0.841	0.847	0.844	0.838	0.832	0.867	0.814	0.835	0.799	0.879	0.873	0.785	0.823	0.826	0.823	0.891	0.835	0.826	0.805	0.82	0.805	0.799	0.838	0.82	0.808	0.796	0.826	0.867	0.814	0.782	0.903	0.796	0.861	0.805	0.861	0.855	0.841	0.817	0.799
1d2sA_1sacA	0.0629	0.17	0.377	0.157	0.208	0.201	0.245	0.157	0.176	0.201	0.201	0.189	0.245	0.233	0.157	0.208	0.201	0.283	0.314	0.0818	0.113	0.201	0.396	0.157	0.296	0.151	0.0629	0.22	0.182	0.226	0.145	0.182	0.164	0.27	0.22	0.201	0.195	0.17	0.321	0.0881	0.182	0.17	0.132	0.226	0.113	0.22	0.214	0.195	0.0943
1d2zA_1d2zB	0.725	0.696	0.686	0.706	0.725	0.706	0.765	0.667	0.686	0.725	0.686	0.686	0.569	0.667	0.794	0.706	0.725	0.725	0.775	0.706	0.706	0.676	0.696	0.676	0.725	0.735	0.676	0.471	0.696	0.706	0.686	0.686	0.725	0.647	0.696	0.676	0.667	0.48	0.863	0.833	0.647	0.676	0.676	0.667	0.608	0.676	0.686	0.598	0.775
1d2zA_1ngr	0.953	0.8	0.706	0.953	0.671	0.953	0.871	0.588	0.847	0.565	0.776	0.788	0.765	0.918	0.718	0.894	0.929	0.847	0.776	0.953	0.918	0.612	0.788	0.953	0.882	0.965	0.741	0.965	0.729	0.753	0.529	0.894	0.6	0.553	0.894	0.729	0.965	0.788	0.8	0.718	0.835	0.847	0.741	0.929	0.765	0.6	0.871	0.553	0.965
1d2zB_1ngr	0.765	0.776	0.776	0.753	0.788	0.788	0.776	0.776	0.741	0.529	0.741	0.753	0.788	0.906	0.459	0.882	0.765	0.776	0.718	0.729	0.729	0.906	0.482	0.906	0.894	0.894	0.447	0.329	0.529	0.6	0.506	0.776	0.482	0.318	0.612	0.494	0.753	0.706	0.506	0.459	0.706	0.482	0.647	0.729	0.424	0.447	0.447	0.765	0.671
1d3bA_1d3bB	0.971	0.926	0.926	0.956	0.956	0.985	0.926	0.926	0.926	0.926	0.971	0.882	0.926	0.912	0.985	0.794	0.926	0.926	0.912	0.897	0.838	0.912	0.941	0.956	0.882	0.926	0.926	0.926	0.912	0.985	0.882	0.926	0.926	0.956	0.853	0.882	0.926	0.956	0.897	0.956	0.926	0.926	0.868	0.926	0.956	0.956	0.853	0.971	0.897
1d3bB_1i8fA	0.91	0.91	0.91	0.851	0.866	0.91	0.896	0.866	0.866	0.896	0.896	0.866	0.866	0.866	0.91	0.881	0.896	0.91	0.866	0.91	0.91	0.866	0.866	0.91	0.866	0.91	0.896	0.91	0.896	0.91	0.91	0.91	0.896	0.91	0.896	0.896	0.925	0.896	0.881	0.896	0.91	0.866	0.91	0.851	0.866	0.91	0.896	0.91	0.881
1d4tA_1csyA	0.918	0.908	0.908	0.918	0.918	0.918	0.908	0.918	0.918	0.918	0.918	0.918	0.918	0.867	0.908	0.898	0.918	0.918	0.878	0.908	0.908	0.908	0.939	0.918	0.888	0.929	0.908	0.918	0.898	0.888	0.898	0.908	0.888	0.888	0.827	0.898	0.918	0.918	0.878	0.918	0.878	0.898	0.857	0.847	0.878	0.878	0.888	0.888	0.857
1d4vA_1extA	0.518	0.518	0.509	0.509	0.518	0.518	0.518	0.509	0.527	0.518	0.759	0.518	0.518	0.509	0.545	0.536	0.714	0.518	0.527	0.732	0.723	0.58	0.527	0.518	0.509	0.732	0.545	0.509	0.518	0.527	0.562	0.545	0.518	0.518	0.446	0.732	0.545	0.545	0.652	0.545	0.536	0.723	0.554	0.536	0.348	0.536	0.429	0.536	0.661
1d4vB_2tnfA	0.804	0.812	0.841	0.812	0.841	0.833	0.79	0.812	0.819	0.783	0.826	0.783	0.819	0.841	0.746	0.826	0.862	0.826	0.783	0.812	0.797	0.667	0.775	0.79	0.819	0.79	0.754	0.812	0.739	0.819	0.804	0.862	0.841	0.812	0.703	0.79	0.79	0.819	0.848	0.768	0.768	0.826	0.862	0.79	0.826	0.725	0.826	0.783	0.725
1d5rA_1fpzA	0.228	0.247	0.665	0.215	0.209	0.209	0.215	0.209	0.158	0.127	0.595	0.127	0.133	0.234	0.418	0.386	0.139	0.184	0.259	0.57	0.31	0.563	0.291	0.0823	0.31	0.291	0.127	0.196	0.171	0.392	0.323	0.0316	0.253	0.0949	0.0886	0.241	0.0316	0.316	0.38	0.133	0.108	0.354	0.285	0.278	0.146	0.133	0.272	0.171	0.259
1d6jA_1f48A	0	0	0	0	0	0	0	0	0	0	0	0	0	0	0	0	0	0	0	0	0	0	0	0	0	0	0	0	0	0	0	0	0	0	0	0.136	0	0	0	0	0	0	0	0	0	0	0	0	0
1d9eA_1fx6B	0.996	0.996	0.996	1	1	0.996	0.996	0.996	0.996	1	0.996	1	1	1	0.996	0.996	0.996	0.988	0.996	0.996	0.996	0.992	0.996	0.988	0.996	0.996	0.988	0.996	0.988	1	0.983	0.996	0.988	0.996	0.992	0.983	0.996	0.983	0.938	0.988	0.983	0.983	0.992	0.983	0.946	0.983	0.979	0.988	0.938
1d9eA_1qr7A	0.527	0.564	0.617	0.65	0.613	0.613	0.543	0.601	0.593	0.654	0.654	0.724	0.564	0.716	0.568	0.551	0.597	0.733	0.514	0.56	0.56	0.609	0.494	0.556	0.519	0.551	0.601	0.572	0.593	0.514	0.564	0.56	0.584	0.551	0.556	0.576	0.601	0.543	0.58	0.551	0.588	0.572	0.658	0.506	0.584	0.671	0.502	0.642	0.502
1dapA_1dssG	0.121	0.121	0.112	0.112	0.121	0.121	0.121	0.125	0.129	0.121	0.112	0.134	0.121	0.121	0.121	0.121	0.134	0.147	0.125	0.129	0.129	0.112	0.121	0.129	0.121	0.121	0.147	0.121	0.147	0.121	0.134	0.125	0.129	0.121	0.129	0.112	0.129	0.056	0.121	0.129	0.121	0.129	0.129	0.121	0.121	0.103	0.121	0.121	0.125
1dapA_1dssG	0.121	0.121	0.112	0.112	0.121	0.121	0.121	0.125	0.129	0.121	0.112	0.134	0.121	0.121	0.121	0.121	0.134	0.147	0.125	0.129	0.129	0.112	0.121	0.129	0.121	0.121	0.147	0.121	0.147	0.121	0.134	0.125	0.129	0.121	0.129	0.112	0.129	0.056	0.121	0.129	0.121	0.129	0.129	0.121	0.121	0.103	0.121	0.121	0.125
1dapA_1hyhA	0.0779	0.121	0.121	0.147	0.0779	0.126	0.13	0.134	0.13	0.0779	0.113	0.121	0.121	0.139	0.104	0.143	0.13	0.0779	0.121	0.121	0.121	0.121	0.0779	0.121	0.0779	0.121	0.121	0.117	0.121	0.0606	0.121	0.13	0.0909	0.121	0.199	0.121	0.104	0.169	0.108	0.0779	0.19	0.108	0.0823	0.165	0.121	0.208	0.177	0.0779	0.143
1dapA_1hyhA	0.0779	0.121	0.121	0.147	0.0779	0.126	0.13	0.134	0.13	0.0779	0.113	0.121	0.121	0.139	0.104	0.143	0.13	0.0779	0.121	0.121	0.121	0.121	0.0779	0.121	0.0779	0.121	0.121	0.117	0.121	0.0606	0.121	0.13	0.0909	0.121	0.199	0.121	0.104	0.169	0.108	0.0779	0.19	0.108	0.0823	0.165	0.121	0.208	0.177	0.0779	0.143
1dapA_1hyhA	0.0779	0.121	0.121	0.147	0.0779	0.126	0.13	0.134	0.13	0.0779	0.113	0.121	0.121	0.139	0.104	0.143	0.13	0.0779	0.121	0.121	0.121	0.121	0.0779	0.121	0.0779	0.121	0.121	0.117	0.121	0.0606	0.121	0.13	0.0909	0.121	0.199	0.121	0.104	0.169	0.108	0.0779	0.19	0.108	0.0823	0.165	0.121	0.208	0.177	0.0779	0.143
1db3A_1bg6	0.193	0.176	0.131	0.176	0.176	0.165	0.176	0.153	0.182	0.176	0.131	0.176	0.176	0.176	0.176	0.165	0.17	0.176	0.193	0.176	0.176	0.176	0.267	0.159	0.205	0.176	0.165	0.176	0.176	0.176	0.176	0.176	0.142	0.205	0.176	0.222	0.125	0.193	0.176	0.142	0.142	0.148	0.131	0.102	0.131	0.0795	0.119	0.176	0.131
1db3A_1bg6	0.193	0.176	0.131	0.176	0.176	0.165	0.176	0.153	0.182	0.176	0.131	0.176	0.176	0.176	0.176	0.165	0.17	0.176	0.193	0.176	0.176	0.176	0.267	0.159	0.205	0.176	0.165	0.176	0.176	0.176	0.176	0.176	0.142	0.205	0.176	0.222	0.125	0.193	0.176	0.142	0.142	0.148	0.131	0.102	0.131	0.0795	0.119	0.176	0.131
1dciA_1ef8A	0.837	0.895	0.871	0.828	0.914	0.914	0.876	0.847	0.923	0.866	0.895	0.852	0.923	0.852	0.9	0.967	0.871	0.895	0.89	0.947	0.947	0.871	0.876	0.914	0.895	0.89	0.88	0.904	0.871	0.876	0.871	0.914	0.9	0.866	0.866	0.876	0.909	0.895	0.813	0.89	0.885	0.871	0.88	0.861	0.847	0.904	0.923	0.876	0.837
1dciA_2dubF	0.91	0.91	0.906	0.91	0.926	0.926	0.91	0.922	0.906	0.918	0.902	0.918	0.926	0.902	0.934	0.906	0.918	0.91	0.889	0.918	0.918	0.922	0.922	0.918	0.889	0.934	0.914	0.91	0.918	0.918	0.943	0.914	0.922	0.926	0.918	0.922	0.906	0.898	0.893	0.93	0.91	0.926	0.898	0.91	0.881	0.926	0.918	0.918	0.902
1dcs_1bk0	0.617	0.648	0.644	0.66	0.652	0.656	0.621	0.66	0.557	0.644	0.585	0.625	0.66	0.66	0.613	0.609	0.565	0.632	0.652	0.632	0.522	0.542	0.609	0.621	0.648	0.585	0.613	0.672	0.617	0.668	0.518	0.613	0.49	0.64	0.636	0.451	0.518	0.577	0.494	0.439	0.601	0.53	0.451	0.466	0.569	0.458	0.664	0.613	0.455
1ddbA_2bidA	0.315	0.315	0.315	0.315	0.315	0.315	0.315	0.315	0.315	0.315	0.321	0.315	0.315	0.315	0.315	0.321	0.315	0.321	0.315	0.315	0.315	0.321	0.315	0.315	0.315	0.327	0.315	0.321	0.315	0.309	0.315	0.315	0.315	0.309	0.315	0.315	0.315	0.315	0.321	0.315	0.327	0.315	0.315	0.315	0.327	0.309	0.327	0.315	0.315
1dekA_1gky	0.289	0.415	0.358	0.358	0.333	0.333	0.358	0.358	0.415	0.358	0.358	0.34	0.283	0.346	0.358	0.346	0.415	0.333	0.289	0.421	0.296	0.327	0.283	0.283	0.296	0.371	0.289	0.283	0.283	0.245	0.365	0.283	0.283	0.195	0.346	0.296	0.283	0.358	0.365	0.289	0.283	0.428	0.277	0.289	0.289	0.245	0.289	0.182	0.201
1dekA_1gky	0.289	0.415	0.358	0.358	0.333	0.333	0.358	0.358	0.415	0.358	0.358	0.34	0.283	0.346	0.358	0.346	0.415	0.333	0.289	0.421	0.296	0.327	0.283	0.283	0.296	0.371	0.289	0.283	0.283	0.245	0.365	0.283	0.283	0.195	0.346	0.296	0.283	0.358	0.365	0.289	0.283	0.428	0.277	0.289	0.289	0.245	0.289	0.182	0.201
1deoA_1wab	0.449	0.557	0.587	0.509	0.557	0.413	0.515	0.569	0.641	0.443	0.479	0.515	0.485	0.485	0.575	0.455	0.473	0.479	0.497	0.575	0.479	0.551	0.611	0.527	0.467	0.515	0.551	0.521	0.629	0.587	0.551	0.575	0.563	0.503	0.641	0.533	0.455	0.485	0.581	0.575	0.473	0.509	0.647	0.527	0.491	0.533	0.425	0.461	0.587
1derA_1a6dA	0.769	0.794	0.785	0.799	0.801	0.801	0.774	0.805	0.796	0.803	0.785	0.79	0.803	0.787	0.76	0.765	0.792	0.803	0.794	0.76	0.758	0.771	0.74	0.735	0.794	0.781	0.774	0.769	0.71	0.731	0.769	0.729	0.735	0.697	0.744	0.756	0.781	0.729	0.733	0.762	0.767	0.765	0.756	0.722	0.69	0.713	0.672	0.69	0.729
1dg9A_1d2aB	0.941	0.954	0.974	0.921	0.967	0.961	0.993	0.961	0.974	0.98	0.974	0.928	0.961	0.993	0.974	0.974	0.987	0.941	0.954	0.987	0.967	0.967	0.947	0.98	0.98	0.967	0.947	0.98	0.947	0.974	0.941	0.974	0.954	0.947	0.914	0.921	0.928	0.967	0.914	0.987	0.908	0.987	0.974	0.967	0.947	0.961	0.961	0.928	0.928
1dg9A_1jfvA	0.819	0.732	0.787	0.78	0.764	0.795	0.787	0.795	0.724	0.795	0.787	0.78	0.74	0.772	0.748	0.772	0.756	0.74	0.724	0.764	0.764	0.827	0.74	0.795	0.748	0.764	0.772	0.685	0.724	0.748	0.772	0.701	0.78	0.78	0.614	0.772	0.811	0.756	0.614	0.787	0.787	0.78	0.748	0.803	0.693	0.835	0.685	0.795	0.756
1dhn_1b9lA	0.842	0.851	0.851	0.886	0.842	0.851	0.851	0.886	0.868	0.851	0.851	0.877	0.851	0.86	0.851	0.851	0.868	0.868	0.851	0.886	0.886	0.868	0.842	0.895	0.842	0.886	0.851	0.851	0.851	0.851	0.868	0.851	0.868	0.868	0.842	0.895	0.851	0.86	0.895	0.895	0.868	0.895	0.842	0.868	0.868	0.728	0.868	0.851	0.842
1dhpA_1nal3	0.993	0.993	0.959	0.962	0.993	0.993	0.993	0.993	0.993	0.993	0.993	0.993	0.993	0.962	0.993	0.993	0.993	0.993	0.993	0.993	0.962	0.993	0.993	0.993	0.993	0.993	0.993	0.993	0.993	0.993	0.879	0.993	0.993	0.921	0.993	0.934	0.993	0.934	0.924	0.938	0.993	0.879	0.962	0.934	0.993	0.89	0.993	0.993	0.924
1dhr_1ybvA	0.477	0.598	0.495	0.477	0.486	0.636	0.495	0.472	0.509	0.472	0.477	0.486	0.453	0.435	0.612	0.505	0.509	0.416	0.612	0.505	0.505	0.421	0.593	0.472	0.416	0.5	0.444	0.425	0.449	0.449	0.505	0.509	0.467	0.57	0.575	0.449	0.477	0.449	0.374	0.416	0.421	0.579	0.341	0.35	0.519	0.5	0.575	0.472	0.322
1dhr_1ybvA	0.477	0.598	0.495	0.477	0.486	0.636	0.495	0.472	0.509	0.472	0.477	0.486	0.453	0.435	0.612	0.505	0.509	0.416	0.612	0.505	0.505	0.421	0.593	0.472	0.416	0.5	0.444	0.425	0.449	0.449	0.505	0.509	0.467	0.57	0.575	0.449	0.477	0.449	0.374	0.416	0.421	0.579	0.341	0.35	0.519	0.5	0.575	0.472	0.322
1dhx_1ruxA	0.681	0.683	0.681	0.683	0.683	0.683	0.681	0.683	0.683	0.683	0.683	0.683	0.683	0.681	0.681	0.681	0.683	0.683	0.681	0.683	0.683	0.681	0.681	0.683	0.681	0.683	0.683	0.681	0.683	0.68	0.683	0.683	0.683	0.681	0.683	0.683	0.683	0.681	0.683	0.683	0.683	0.683	0.681	0.683	0.681	0.683	0.683	0.683	0.683
1di1A_1ps1A	0.621	0.572	0.621	0.653	0.467	0.596	0.621	0.568	0.579	0.611	0.502	0.467	0.653	0.509	0.628	0.618	0.589	0.47	0.568	0.4	0.509	0.46	0.467	0.519	0.572	0.526	0.414	0.467	0.509	0.481	0.53	0.418	0.523	0.558	0.586	0.67	0.404	0.558	0.453	0.453	0.502	0.505	0.467	0.428	0.414	0.404	0.442	0.558	0.502
1di6A_1ihcA	0.975	0.975	0.875	0.975	0.938	0.931	0.975	0.975	0.975	0.975	0.875	0.975	0.975	0.95	0.95	0.975	0.963	0.975	0.956	0.95	0.95	0.963	0.944	0.975	0.919	0.95	0.975	0.975	0.975	0.95	0.95	0.963	0.975	0.975	0.894	0.975	0.931	0.95	0.944	0.975	0.919	0.938	0.963	0.875	0.9	0.963	0.931	0.906	0.975
1dk4A_1inp	0.548	0.628	0.728	0.644	0.649	0.603	0.598	0.686	0.603	0.615	0.674	0.644	0.615	0.686	0.54	0.569	0.582	0.586	0.544	0.69	0.665	0.569	0.628	0.603	0.561	0.674	0.536	0.552	0.598	0.682	0.615	0.611	0.586	0.653	0.661	0.657	0.686	0.636	0.594	0.565	0.665	0.657	0.628	0.682	0.715	0.594	0.582	0.519	0.464
1dk5A_1aow	0.951	0.918	0.938	0.957	0.951	0.957	0.964	0.957	0.947	0.957	0.938	0.961	0.951	0.944	0.924	0.951	0.947	0.951	0.954	0.934	0.934	0.941	0.941	0.957	0.951	0.934	0.951	0.954	0.947	0.951	0.914	0.951	0.957	0.944	0.941	0.934	0.947	0.934	0.918	0.941	0.951	0.938	0.951	0.944	0.928	0.938	0.878	0.951	0.924
1dklA_1qfxA	0.476	0.515	0.498	0.492	0.518	0.447	0.472	0.466	0.463	0.466	0.45	0.511	0.44	0.544	0.447	0.521	0.485	0.447	0.528	0.498	0.443	0.427	0.479	0.447	0.44	0.443	0.453	0.421	0.492	0.395	0.43	0.434	0.443	0.502	0.44	0.489	0.447	0.421	0.447	0.401	0.492	0.434	0.359	0.434	0.379	0.411	0.437	0.447	0.385
1dl2A_1hcuA	0.869	0.851	0.843	0.849	0.871	0.869	0.858	0.856	0.838	0.865	0.851	0.86	0.851	0.856	0.86	0.818	0.854	0.851	0.843	0.854	0.854	0.867	0.894	0.847	0.882	0.849	0.851	0.831	0.854	0.874	0.86	0.838	0.865	0.825	0.82	0.874	0.843	0.843	0.849	0.849	0.865	0.854	0.865	0.818	0.858	0.869	0.831	0.843	0.838
1dl5A_1fbnA	0.382	0.358	0.37	0.341	0.358	0.358	0.393	0.37	0.37	0.37	0.353	0.353	0.347	0.289	0.37	0.37	0.347	0.301	0.353	0.341	0.347	0.393	0.387	0.329	0.358	0.329	0.41	0.353	0.41	0.341	0.341	0.289	0.306	0.289	0.364	0.277	0.277	0.364	0.347	0.243	0.272	0.277	0.243	0.272	0.277	0.341	0.312	0.405	0.301
1dl5A_1vid	0.532	0.526	0.457	0.526	0.491	0.526	0.532	0.532	0.457	0.526	0.538	0.514	0.526	0.532	0.526	0.468	0.457	0.514	0.48	0.439	0.457	0.503	0.474	0.526	0.514	0.457	0.474	0.474	0.48	0.474	0.514	0.462	0.526	0.486	0.439	0.514	0.474	0.445	0.451	0.503	0.549	0.48	0.48	0.474	0.514	0.457	0.491	0.48	0.457
1dl5A_1xvaA	0.465	0.459	0.524	0.7	0.418	0.471	0.494	0.5	0.429	0.482	0.412	0.459	0.494	0.535	0.524	0.494	0.406	0.365	0.5	0.459	0.371	0.459	0.453	0.512	0.494	0.406	0.606	0.571	0.418	0.488	0.359	0.559	0.376	0.5	0.441	0.435	0.576	0.335	0.506	0.494	0.359	0.453	0.465	0.576	0.382	0.482	0.424	0.594	0.5
1dleA_1svpA	0.199	0.244	0.244	0.16	0.256	0.244	0.167	0.231	0.256	0.256	0.25	0.256	0.237	0.244	0.179	0.244	0.141	0.179	0.205	0.16	0.135	0.173	0.128	0.186	0.135	0.237	0.199	0.135	0.147	0.25	0.128	0.122	0.135	0.212	0.141	0.199	0.0641	0.186	0.141	0.128	0.179	0.192	0.173	0.147	0.256	0.199	0.128	0.135	0.186
1dlyA_2gdm	0.41	0.581	0.393	0.325	0.162	0.231	0.41	0.325	0.256	0.162	0.487	0.427	0.205	0.333	0.35	0.632	0.462	0.581	0.0855	0.521	0.462	0.573	0.171	0.291	0.35	0.316	0.291	0.094	0.291	0.0684	0.239	0.419	0.248	0.427	0.231	0.291	0.581	0.316	0.103	0.462	0.256	0.291	0.128	0.205	0.154	0.0769	0.222	0.393	0.137
1dokA_1tvxA	0.905	0.905	0.857	0.873	0.873	0.873	0.905	0.857	0.873	0.905	0.873	0.873	0.873	0.873	0.889	0.873	0.873	0.873	0.921	0.873	0.873	0.905	0.984	0.857	0.968	0.873	0.857	0.984	0.857	0.952	0.873	0.905	0.778	0.968	0.952	0.857	0.905	0.873	0.857	0.857	0.873	0.857	0.778	0.857	0.619	0.905	0.857	0.905	0.937
1dpsA_1qghA	0.964	0.993	0.964	0.929	1	1	0.957	0.929	0.957	1	0.957	1	1	0.9	0.936	0.979	0.957	0.986	0.929	0.957	0.929	0.914	0.957	1	0.971	0.936	1	0.943	0.979	0.929	0.936	0.907	0.986	0.95	0.971	0.979	0.993	0.971	1	0.957	1	0.979	0.986	0.986	0.979	0.936	0.979	0.936	0.943
1dptA_1otgA	0.307	0.632	0.447	0.526	0.535	0.553	0.64	0.561	0.614	0.605	0.535	0.684	0.518	0.535	0.561	0.561	0.561	0.526	0.518	0.386	0.404	0.316	0.518	0.596	0.553	0.456	0.596	0.737	0.596	0.711	0.377	0.482	0.596	0.588	0.596	0.64	0.36	0.43	0.491	0.202	0.491	0.456	0.474	0.377	0.491	0.544	0.5	0.368	0.561
1dptA_1otgA	0.307	0.632	0.447	0.526	0.535	0.553	0.64	0.561	0.614	0.605	0.535	0.684	0.518	0.535	0.561	0.561	0.561	0.526	0.518	0.386	0.404	0.316	0.518	0.596	0.553	0.456	0.596	0.737	0.596	0.711	0.377	0.482	0.596	0.588	0.596	0.64	0.36	0.43	0.491	0.202	0.491	0.456	0.474	0.377	0.491	0.544	0.5	0.368	0.561
1dpuA_1qbjA	0.619	0.698	0.778	0.571	0.619	0.683	0.857	0.81	0.698	0.603	0.81	0.619	0.81	0.556	0.81	0.73	0.698	0.73	0.683	0.794	0.794	0.81	0.762	0.698	0.714	0.794	0.778	0.619	0.556	0.667	0.714	0.841	0.746	0.651	0.571	0.714	0.619	0.762	0.762	0.698	0.794	0.746	0.524	0.714	0.635	0.667	0.714	0.524	0.778
1dqaA_1qaxA	0.658	0.635	0.664	0.664	0.635	0.635	0.681	0.638	0.645	0.638	0.616	0.635	0.635	0.678	0.671	0.629	0.645	0.629	0.629	0.642	0.642	0.635	0.616	0.619	0.635	0.599	0.622	0.629	0.596	0.638	0.632	0.645	0.596	0.609	0.635	0.619	0.606	0.651	0.573	0.664	0.651	0.609	0.58	0.616	0.632	0.642	0.625	0.655	0.619
1dqaA_1qaxA	0.658	0.635	0.664	0.664	0.635	0.635	0.681	0.638	0.645	0.638	0.616	0.635	0.635	0.678	0.671	0.629	0.645	0.629	0.629	0.642	0.642	0.635	0.616	0.619	0.635	0.599	0.622	0.629	0.596	0.638	0.632	0.645	0.596	0.609	0.635	0.619	0.606	0.651	0.573	0.664	0.651	0.609	0.58	0.616	0.632	0.642	0.625	0.655	0.619
1dqrA_2pgi	0.63	0.569	0.656	0.569	0.574	0.576	0.596	0.571	0.596	0.571	0.642	0.639	0.574	0.625	0.617	0.591	0.588	0.615	0.639	0.584	0.564	0.564	0.671	0.639	0.634	0.564	0.6	0.695	0.63	0.63	0.598	0.598	0.637	0.649	0.697	0.6	0.596	0.617	0.625	0.632	0.591	0.574	0.644	0.642	0.559	0.615	0.591	0.642	0.62
1dqwA_1dvjA	0.534	0.637	0.529	0.569	0.623	0.623	0.574	0.637	0.593	0.637	0.583	0.637	0.623	0.559	0.588	0.485	0.574	0.603	0.652	0.5	0.451	0.368	0.387	0.436	0.51	0.613	0.397	0.539	0.397	0.627	0.574	0.485	0.451	0.348	0.613	0.505	0.475	0.461	0.569	0.578	0.24	0.642	0.525	0.392	0.485	0.373	0.608	0.382	0.642
1dqyA_1ei9A	0.124	0.163	0.1	0.148	0.11	0.191	0.139	0.172	0.1	0.11	0.067	0.124	0.134	0.0909	0.148	0.196	0.0861	0.144	0.191	0.153	0.115	0.124	0.12	0.177	0.158	0.129	0.144	0.12	0.105	0.167	0.124	0.0861	0.11	0.163	0.0957	0.134	0.0909	0.134	0.0957	0.0909	0.139	0.11	0.153	0.0957	0.144	0.191	0.1	0.1	0.244
1drmA_1ew0A	1	1	1	1	1	1	1	1	1	1	1	1	1	1	1	1	1	1	1	1	1	1	1	1	1	1	1	1	1	1	1	1	1	1	1	1	1	1	1	1	1	1	1	1	1	1	1	1	1
1drw_1id1A	0.183	0.176	0.183	0.176	0.176	0.19	0.169	0.176	0.169	0.176	0.19	0.176	0.19	0.183	0.169	0.155	0.169	0.176	0.127	0.169	0.183	0.19	0.162	0.106	0.12	0.169	0.134	0.12	0.134	0.176	0.183	0.183	0.113	0.0986	0.183	0.162	0.183	0.183	0.134	0.169	0.162	0.169	0.239	0.0986	0.0986	0.183	0.134	0	0.127
1drw_1ofgA	0.382	0.205	0.301	0.131	0.124	0.124	0.151	0.181	0.27	0.336	0.317	0.104	0.127	0.259	0.174	0.127	0.124	0.0927	0.166	0.135	0.131	0.135	0.278	0.139	0.398	0.131	0.116	0.189	0.112	0.317	0.108	0.116	0.108	0.151	0.274	0.336	0.232	0.185	0.208	0.34	0.131	0.12	0.32	0.347	0.154	0.131	0.151	0.228	0.313
1dtyA_2gsaA	0.839	0.839	0.855	0.842	0.813	0.805	0.813	0.836	0.829	0.855	0.818	0.831	0.808	0.818	0.868	0.865	0.829	0.831	0.87	0.792	0.818	0.836	0.81	0.826	0.883	0.782	0.795	0.823	0.826	0.787	0.839	0.782	0.839	0.803	0.805	0.74	0.834	0.779	0.782	0.758	0.779	0.813	0.782	0.79	0.813	0.774	0.784	0.79	0.821
1dulA_1hq1A	1	1	1	1	1	1	1	1	1	1	1	1	1	1	1	1	1	1	1	1	1	1	1	1	1	1	1	1	1	1	1	1	1	1	1	1	1	1	1	1	1	1	1	1	1	1	1	1	1
1dvjA_1ho1A	0.0207	0.0207	0.161	0.197	0.0518	0.0518	0.057	0.0207	0.119	0.0622	0	0.0207	0.0207	0.161	0.0829	0.425	0.197	0.0984	0.0933	0.0622	0.155	0.114	0.0829	0.0674	0.0207	0.181	0.181	0	0.181	0.119	0.187	0.0207	0.181	0.0518	0.0933	0.383	0.109	0.223	0.29	0.181	0.0311	0.233	0.212	0.254	0.0363	0.0415	0.124	0.0207	0.202
1dvjA_2tpsA	0.258	0.445	0.401	0.379	0.258	0.324	0.286	0.258	0.258	0.258	0.363	0.412	0.258	0.39	0.181	0.346	0.401	0.258	0.407	0.258	0.363	0.313	0.176	0.291	0.302	0.352	0.214	0.368	0.291	0.297	0.467	0.258	0.379	0.258	0.368	0.22	0.258	0.434	0.291	0.165	0.22	0.308	0.192	0.253	0.308	0.335	0.214	0.225	0.275
1dxy_1gdhA	0.893	0.88	0.873	0.808	0.86	0.867	0.906	0.799	0.886	0.864	0.886	0.831	0.87	0.916	0.896	0.87	0.925	0.877	0.815	0.89	0.89	0.841	0.87	0.896	0.831	0.886	0.922	0.906	0.912	0.867	0.867	0.893	0.877	0.834	0.792	0.821	0.903	0.893	0.815	0.847	0.877	0.87	0.877	0.838	0.883	0.89	0.851	0.825	0.821
1dxy_2dldA	0.933	0.933	0.945	0.884	0.92	0.881	0.927	0.881	0.948	0.881	0.948	0.917	0.896	0.917	0.948	0.927	0.948	0.936	0.917	0.951	0.951	0.942	0.865	0.881	0.936	0.948	0.875	0.862	0.878	0.908	0.951	0.957	0.853	0.905	0.841	0.951	0.957	0.936	0.933	0.939	0.951	0.856	0.942	0.939	0.914	0.951	0.942	0.905	0.862
1dykA_1a3k	0	0.142	0.299	0.118	0	0.252	0	0	0	0.189	0.228	0.26	0.228	0.276	0	0.181	0	0.157	0.173	0	0	0.26	0.173	0	0	0	0.26	0.22	0	0	0	0	0	0.142	0.283	0	0	0	0.26	0	0	0	0.283	0.315	0	0	0.252	0.197	0.181
1dz3A_1iow	0.0833	0.111	0.0556	0.0833	0.0833	0.0833	0.0833	0.102	0.0556	0.0833	0.0556	0.0833	0.0833	0.0463	0	0.176	0.0556	0.0833	0.0741	0.0556	0.0556	0.0648	0.0833	0.0556	0.037	0	0.0833	0.0833	0	0	0.0556	0.139	0	0.0833	0.0833	0.0833	0.139	0.0648	0.0556	0.0556	0.0833	0.111	0	0.0833	0.0833	0.0833	0.0648	0.0833	0.0278
1e0cA_1rhs	0.901	0.943	0.943	0.924	0.943	0.939	0.931	0.931	0.943	0.939	0.958	0.939	0.939	0.95	0.962	0.912	0.931	0.916	0.927	0.939	0.935	0.935	0.962	0.912	0.962	0.947	0.92	0.943	0.912	0.95	0.947	0.882	0.912	0.889	0.916	0.943	0.828	0.95	0.901	0.908	0.924	0.885	0.966	0.901	0.874	0.916	0.863	0.958	0.859
1e2xA_1qbjA	0.635	0.619	0.571	0.587	0.603	0.571	0.635	0.54	0.619	0.619	0.587	0.619	0.619	0.635	0.635	0.571	0.603	0.587	0.635	0.587	0.635	0.635	0.571	0.476	0.571	0.746	0.54	0.619	0.54	0.571	0.556	0.556	0.476	0.603	0.571	0.508	0.571	0.508	0.603	0.571	0.619	0.587	0.492	0.444	0.635	0.619	0.571	0.571	0.587
1e32A_1e69B	0.174	0.128	0.322	0.094	0.094	0.094	0.094	0.094	0.128	0.094	0.289	0.094	0.094	0.181	0.094	0.188	0.154	0.094	0.275	0.134	0.128	0.188	0.215	0.174	0.161	0.188	0.128	0.154	0.181	0.094	0.154	0.154	0.128	0.154	0.0738	0.134	0.154	0.128	0.188	0.101	0.161	0.161	0.094	0.154	0.262	0.174	0.262	0.0604	0
1e4fT_1g99A	0.0356	0.103	0.126	0.249	0.15	0.221	0.0356	0.36	0.186	0.174	0.103	0.115	0.241	0.253	0.103	0.19	0.103	0.0949	0.154	0.225	0.281	0.166	0.115	0.174	0.182	0.217	0.142	0.261	0.103	0.186	0.273	0	0.257	0.146	0.198	0.138	0.0632	0.174	0.0909	0.154	0.15	0.249	0.221	0.17	0.0395	0.0474	0.126	0.0395	0.154
1e4fT_1g99A	0.0356	0.103	0.126	0.249	0.15	0.221	0.0356	0.36	0.186	0.174	0.103	0.115	0.241	0.253	0.103	0.19	0.103	0.0949	0.154	0.225	0.281	0.166	0.115	0.174	0.182	0.217	0.142	0.261	0.103	0.186	0.273	0	0.257	0.146	0.198	0.138	0.0632	0.174	0.0909	0.154	0.15	0.249	0.221	0.17	0.0395	0.0474	0.126	0.0395	0.154
1e54A_2omf	0.734	0.71	0.653	0.694	0.661	0.75	0.75	0.71	0.669	0.75	0.694	0.722	0.71	0.661	0.774	0.609	0.657	0.754	0.665	0.609	0.629	0.69	0.754	0.75	0.802	0.585	0.794	0.685	0.762	0.637	0.609	0.435	0.77	0.734	0.754	0.685	0.488	0.585	0.472	0.649	0.742	0.613	0.641	0.73	0.661	0.625	0.673	0.673	0.633
1e69B_1f2tA	0.589	0.605	0.628	0.558	0.419	0.419	0.597	0.496	0.605	0.581	0.628	0.597	0.434	0.527	0.535	0.628	0.605	0.597	0.62	0.574	0.512	0.488	0.62	0.636	0.589	0.496	0.496	0.682	0.636	0.442	0.496	0.512	0.574	0.473	0.419	0.481	0.574	0.574	0.574	0.566	0.55	0.45	0.504	0.605	0.481	0.395	0.488	0.465	0.574
1e69B_1gajA	0.476	0.412	0.385	0.38	0.406	0.39	0.417	0.39	0.412	0.38	0.23	0.406	0.396	0.396	0.406	0.396	0.433	0.406	0.406	0.401	0.401	0.385	0.412	0.369	0.417	0.406	0.396	0.23	0.385	0.39	0.358	0.369	0.369	0.428	0.358	0.364	0.39	0.364	0.412	0.332	0.406	0.342	0.385	0.219	0.401	0.406	0.412	0.38	0.39
1e69B_1qhlA	0.326	0.452	0.222	0.281	0.252	0.111	0.244	0.326	0.407	0.0667	0.222	0.111	0.104	0.252	0.141	0.267	0.452	0.104	0.4	0.444	0.467	0.459	0.111	0.259	0.407	0.259	0.259	0.267	0.259	0.252	0.281	0.0815	0.274	0.193	0.259	0.237	0.104	0.407	0.4	0.252	0.104	0.237	0.163	0.141	0.0741	0.141	0.0667	0.193	0.274
1e6bA_1aw9	0.769	0.802	0.802	0.857	0.896	0.907	0.863	0.885	0.896	0.797	0.764	0.863	0.901	0.857	0.797	0.846	0.89	0.863	0.764	0.885	0.885	0.841	0.863	0.901	0.78	0.786	0.912	0.747	0.912	0.813	0.879	0.775	0.885	0.896	0.764	0.769	0.775	0.786	0.835	0.846	0.874	0.703	0.874	0.879	0.769	0.89	0.824	0.863	0.819
1e6wA_1fds	0.731	0.741	0.755	0.741	0.727	0.736	0.722	0.731	0.657	0.736	0.755	0.736	0.736	0.694	0.713	0.713	0.699	0.741	0.699	0.736	0.736	0.694	0.708	0.657	0.704	0.736	0.657	0.736	0.667	0.75	0.722	0.773	0.667	0.731	0.745	0.722	0.773	0.704	0.736	0.685	0.731	0.708	0.694	0.685	0.722	0.657	0.699	0.819	0.676
1e6wA_1oaa	0.66	0.809	0.744	0.823	0.753	0.753	0.651	0.842	0.651	0.842	0.763	0.847	0.753	0.712	0.805	0.66	0.674	0.823	0.698	0.698	0.698	0.702	0.763	0.651	0.791	0.656	0.581	0.763	0.647	0.786	0.633	0.702	0.656	0.823	0.786	0.605	0.693	0.567	0.572	0.609	0.633	0.586	0.651	0.66	0.684	0.637	0.721	0.702	0.614
1e70M_1qvbA	0.799	0.848	0.836	0.853	0.792	0.85	0.814	0.858	0.828	0.784	0.843	0.826	0.801	0.787	0.752	0.787	0.811	0.88	0.772	0.838	0.811	0.76	0.841	0.765	0.799	0.752	0.85	0.809	0.843	0.721	0.801	0.76	0.775	0.814	0.858	0.797	0.745	0.787	0.725	0.804	0.819	0.76	0.814	0.735	0.811	0.833	0.855	0.799	0.745
1e8xA_1e8zA	0.99	0.99	0.99	0.99	0.99	0.99	0.99	0.99	0.99	0.99	0.99	0.99	0.99	0.99	0.99	0.99	0.99	0.99	0.99	0.99	0.99	0.99	0.99	0.99	0.99	0.99	0.99	0.99	0.99	0.99	0.99	0.99	0.99	0.99	0.99	0.99	0.99	0.99	0.99	0.99	0.99	0.99	0.99	0.99	0.99	0.99	0.99	0.99	0.992
1e8xA_1e8zA	0.99	0.99	0.99	0.99	0.99	0.99	0.99	0.99	0.99	0.99	0.99	0.99	0.99	0.99	0.99	0.99	0.99	0.99	0.99	0.99	0.99	0.99	0.99	0.99	0.99	0.99	0.99	0.99	0.99	0.99	0.99	0.99	0.99	0.99	0.99	0.99	0.99	0.99	0.99	0.99	0.99	0.99	0.99	0.99	0.99	0.99	0.99	0.99	0.992
1ea1A_1bu7A	0.691	0.712	0.677	0.651	0.674	0.698	0.639	0.684	0.604	0.681	0.674	0.689	0.616	0.644	0.703	0.651	0.637	0.621	0.686	0.614	0.646	0.696	0.59	0.667	0.698	0.637	0.642	0.583	0.637	0.63	0.609	0.642	0.635	0.679	0.616	0.679	0.649	0.609	0.576	0.684	0.578	0.585	0.644	0.574	0.642	0.436	0.576	0.588	0.646
1eagA_1smrA	0.853	0.873	0.833	0.853	0.853	0.843	0.908	0.843	0.892	0.843	0.837	0.856	0.863	0.83	0.873	0.837	0.889	0.85	0.85	0.853	0.846	0.846	0.912	0.886	0.859	0.837	0.889	0.82	0.895	0.84	0.837	0.886	0.899	0.859	0.889	0.84	0.876	0.846	0.863	0.873	0.873	0.83	0.869	0.81	0.873	0.843	0.846	0.84	0.833
1eagA_3pep	0.883	0.866	0.853	0.857	0.883	0.883	0.873	0.863	0.857	0.86	0.844	0.87	0.863	0.893	0.86	0.853	0.86	0.863	0.873	0.847	0.85	0.863	0.863	0.886	0.87	0.847	0.883	0.87	0.844	0.883	0.86	0.785	0.896	0.844	0.831	0.87	0.863	0.85	0.801	0.893	0.762	0.84	0.876	0.808	0.811	0.808	0.821	0.788	0.818
1eaiC_1ate	0.932	0.932	0.932	0.932	0.864	0.864	0.864	0.932	0.864	0.864	0.932	0.932	0.881	0.864	0.864	0.881	0.864	0.932	0.797	0.915	0.915	0.915	0.797	0.864	0.881	0.932	0.695	0.881	0.864	0.508	0.864	0.898	0.881	0.847	0.61	0.932	0.915	0.915	0.898	0.864	0.831	0.864	0.915	0.864	0.864	0.915	0.644	0.881	0.831
1ecfB_1gdoA	0.833	0.815	0.824	0.82	0.811	0.824	0.806	0.806	0.82	0.82	0.82	0.811	0.815	0.82	0.82	0.833	0.811	0.815	0.824	0.815	0.815	0.842	0.815	0.829	0.829	0.815	0.829	0.811	0.833	0.833	0.815	0.739	0.811	0.802	0.824	0.757	0.739	0.824	0.806	0.788	0.775	0.761	0.802	0.698	0.748	0.748	0.824	0.806	0.734
1eemA_1gnwA	0.77	0.785	0.785	0.759	0.801	0.717	0.796	0.759	0.654	0.754	0.785	0.749	0.806	0.832	0.639	0.743	0.686	0.738	0.618	0.78	0.764	0.785	0.764	0.639	0.707	0.743	0.628	0.796	0.634	0.696	0.801	0.785	0.628	0.675	0.696	0.691	0.759	0.77	0.796	0.759	0.822	0.738	0.796	0.691	0.728	0.801	0.639	0.66	0.707
1efuB_1tfe	0.944	0.944	0.929	0.722	0.952	0.778	0.786	0.778	0.944	0.778	0.754	0.929	0.778	0.786	0.778	0.944	0.778	0.778	0.952	0.754	0.754	0.754	0.778	0.905	0.786	0.754	0.754	0.952	0.738	0.794	0.913	0.754	0.929	0.778	0.738	0.921	0.754	0.944	0.913	0.929	0.944	0.921	0.778	0.738	0.738	0.944	0.738	0.778	0.952
1efvA_1mjhA	0.274	0.245	0.264	0.245	0.245	0.236	0.245	0.264	0.245	0.245	0.217	0.245	0.274	0.245	0.17	0.255	0.264	0.245	0.236	0.16	0.16	0.274	0.0849	0.274	0.236	0.142	0.274	0.226	0.274	0.0849	0.142	0.179	0.189	0	0.226	0.142	0.16	0.16	0.245	0.142	0.245	0.142	0.217	0.179	0.236	0.245	0.226	0.245	0.0849
1eg7A_1hyqA	0.172	0.147	0.211	0.172	0.186	0.186	0.172	0.172	0.26	0.172	0.235	0.172	0.206	0.167	0.152	0.245	0.167	0.172	0.118	0.201	0.191	0.172	0.123	0.206	0.167	0.25	0.191	0.289	0.176	0.191	0.147	0.25	0.147	0.186	0.167	0.162	0.162	0.26	0.328	0.191	0.221	0.147	0.176	0.289	0.186	0.186	0.186	0.172	0.172
1ehyA_1qo7A	0.639	0.679	0.614	0.622	0.627	0.663	0.667	0.763	0.675	0.631	0.631	0.639	0.731	0.622	0.57	0.61	0.562	0.627	0.647	0.647	0.699	0.711	0.643	0.759	0.554	0.639	0.747	0.57	0.687	0.751	0.639	0.61	0.651	0.582	0.594	0.59	0.574	0.538	0.546	0.486	0.578	0.562	0.486	0.55	0.534	0.486	0.534	0.651	0.574
1ejeA_1axj	0.485	0.35	0.476	0.534	0.524	0.515	0.505	0.524	0.33	0.505	0.524	0.417	0.515	0.583	0.417	0.641	0.515	0.447	0.592	0.534	0.33	0.515	0.524	0.563	0.563	0.359	0.592	0.447	0.563	0.553	0.544	0	0.563	0.369	0.495	0.437	0.534	0.311	0.563	0.544	0.233	0.447	0.398	0.34	0.35	0.398	0.495	0.359	0.583
1ejhA_1ap8	0.61	0.616	0.581	0.616	0.616	0.616	0.61	0.616	0.616	0.616	0.581	0.616	0.599	0.622	0.616	0.622	0.599	0.61	0.628	0.616	0.616	0.61	0.61	0.61	0.599	0.616	0.64	0.587	0.61	0.628	0.64	0.587	0.622	0.599	0.581	0.622	0.616	0.634	0.645	0.651	0.576	0.599	0.628	0.593	0.622	0.581	0.61	0.576	0.61
1elqA_2dkb	0.503	0.419	0.443	0.503	0.53	0.361	0.554	0.494	0.533	0.355	0.47	0.503	0.494	0.56	0.5	0.551	0.476	0.5	0.506	0.428	0.416	0.464	0.449	0.485	0.527	0.458	0.479	0.401	0.488	0.386	0.536	0.464	0.458	0.413	0.527	0.539	0.485	0.392	0.476	0.373	0.482	0.533	0.488	0.401	0.566	0.407	0.491	0.289	0.452
1enp_1qsgA	0.791	0.752	0.756	0.776	0.752	0.752	0.787	0.76	0.76	0.748	0.756	0.752	0.748	0.76	0.768	0.748	0.76	0.76	0.748	0.756	0.768	0.791	0.748	0.74	0.736	0.756	0.744	0.783	0.744	0.752	0.764	0.736	0.752	0.717	0.689	0.772	0.736	0.764	0.756	0.756	0.724	0.76	0.701	0.772	0.709	0.748	0.709	0.689	0.744
1enp_1ybvA	0.821	0.825	0.842	0.795	0.838	0.846	0.842	0.803	0.778	0.846	0.791	0.799	0.85	0.786	0.791	0.778	0.778	0.842	0.735	0.786	0.786	0.782	0.829	0.778	0.744	0.791	0.744	0.786	0.782	0.812	0.671	0.778	0.701	0.812	0.816	0.645	0.769	0.829	0.705	0.688	0.808	0.726	0.756	0.803	0.876	0.714	0.897	0.816	0.722
1epaA_1np1A	0.389	0.507	0.472	0.375	0.451	0.576	0.562	0.507	0.382	0.486	0.465	0.465	0.486	0.347	0.458	0.493	0.493	0.458	0.493	0.521	0.444	0.389	0.326	0.417	0.472	0.403	0.431	0.444	0.451	0.479	0.556	0.306	0.417	0.34	0.347	0.403	0.382	0.472	0.403	0.424	0.326	0.396	0.493	0.472	0.431	0.375	0.382	0.424	0.465
1eq3A_1pinA	0.818	0.818	0.807	0.818	0.773	0.83	0.83	0.83	0.818	0.807	0.795	0.92	0.795	0.898	0.795	0.761	0.875	0.898	0.773	0.898	0.875	0.795	0.784	0.807	0.818	0.886	0.761	0.818	0.841	0.784	0.795	0.818	0.818	0.898	0.875	0.784	0.807	0.795	0.773	0.807	0.75	0.795	0.886	0.875	0.761	0.795	0.932	0.886	0.784
1eqkA_1cewI	0.814	0.837	0.919	0.872	0.86	0.849	0.837	0.86	0.826	0.86	0.919	0.837	0.826	0.907	0.837	0.86	0.826	0.872	0.872	0.826	0.826	0.93	0.872	0.884	0.872	0.826	0.93	0.919	0.884	0.872	0.826	0.802	0.826	0.907	0.837	0.907	0.802	0.907	0.802	0.826	0.802	0.907	0.837	0.849	0.698	0.849	0.872	0.814	0.895
1erv_1thx	0.689	0.689	0.689	0.68	0.689	0.689	0.689	0.689	0.942	0.689	0.689	0.689	0.689	0.67	0.874	0.689	0.903	0.689	0.689	0.689	0.689	0.689	0.68	0.748	0.689	0.689	0.874	0.689	0.728	0.845	0.786	0.825	0.689	0.689	0.67	0.689	0.835	0.796	0.883	0.786	0.689	0.689	0.767	0.796	0.689	0.689	0.67	0.67	0.767
1esc_1eny	0.132	0.102	0.112	0.0863	0.066	0.0406	0.0711	0.142	0.0812	0.0558	0.0812	0.0406	0.0457	0.0406	0.0457	0.0812	0.0609	0.0406	0	0.0863	0.0406	0.122	0.127	0.066	0.00508	0.0609	0.112	0.107	0.0914	0.0558	0.0406	0.102	0.0406	0.0406	0	0.0964	0.0406	0.132	0	0.0305	0.0406	0.112	0.0406	0	0.0863	0.0406	0.137	0.0406	0
1esl_1h8uA	0.685	0.731	0.713	0.741	0.741	0.769	0.731	0.731	0.713	0.796	0.685	0.778	0.778	0.824	0.713	0.667	0.694	0.75	0.63	0.685	0.519	0.343	0.667	0.537	0.685	0.583	0.62	0.759	0.741	0.769	0.352	0.639	0.62	0.787	0.657	0.259	0.694	0.676	0.667	0.426	0.704	0.259	0.676	0.509	0.75	0.778	0.657	0.676	0.657
1etb1_1gkeC	1	1	1	1	1	1	1	1	1	1	1	1	1	1	1	1	1	1	1	1	1	1	1	1	1	1	1	1	1	1	1	1	1	1	1	1	1	1	1	1	1	1	1	1	1	1	1	1	1
1etb1_1gkeC	1	1	1	1	1	1	1	1	1	1	1	1	1	1	1	1	1	1	1	1	1	1	1	1	1	1	1	1	1	1	1	1	1	1	1	1	1	1	1	1	1	1	1	1	1	1	1	1	1
1evsA_1lki	0.345	0.345	0.352	0.317	0.29	0.29	0.345	0.331	0.29	0.29	0.262	0.29	0.29	0.407	0.283	0.29	0.29	0.29	0.345	0.317	0.317	0.469	0.324	0.366	0.283	0.317	0.276	0.324	0.276	0.331	0.317	0.434	0.434	0.179	0	0.352	0.255	0.524	0.345	0.324	0.476	0.324	0.572	0.331	0.517	0.428	0.179	0.248	0.393
1ewaA_2fal	0.924	0.682	0.75	0.682	0.682	0.682	0.917	0.682	0.765	0.682	0.833	0.682	0.682	0.682	0.75	0.78	0.765	0.682	0.644	0.788	0.788	0.924	0.765	0.394	0.833	0.788	0.394	0.803	0.394	0.765	0.742	0.705	0.394	0.636	0.644	0.742	0.606	0.765	0.689	0.5	0.5	0.758	0.674	0.394	0.644	0.833	0.689	0.682	0.75
1extA_1d4vA	0.5	0.5	0.681	0.491	0.5	0.5	0.5	0.491	0.509	0.5	0.698	0.5	0.5	0.491	0.526	0.664	0.612	0.5	0.509	0.629	0.672	0.56	0.509	0.526	0.491	0.681	0.526	0.491	0.526	0.509	0.543	0.526	0.5	0.5	0.431	0.681	0.526	0.526	0.647	0.526	0.517	0.672	0.534	0.517	0.336	0.517	0.414	0.517	0.647
1eyrA_1ga8A	0.0287	0.069	0.0977	0.046	0.0575	0.0977	0.0345	0.0632	0.0632	0.069	0.0575	0.0172	0.046	0.023	0.0345	0.0632	0.103	0.0402	0.0172	0.0517	0.0287	0.046	0.0632	0.0575	0.046	0.0287	0.046	0.0402	0.103	0.0517	0.0517	0.0632	0.092	0.023	0.0632	0.0115	0.0345	0.0345	0.0575	0.0345	0.023	0.0632	0.046	0	0.218	0.126	0.241	0	0.0632
1f13A_1g0dA	0.866	0.857	0.911	0.909	0.916	0.909	0.896	0.899	0.914	0.911	0.892	0.912	0.909	0.863	0.866	0.906	0.908	0.912	0.856	0.911	0.911	0.833	0.911	0.853	0.909	0.863	0.845	0.916	0.845	0.853	0.886	0.899	0.856	0.856	0.871	0.863	0.876	0.885	0.854	0.866	0.843	0.874	0.877	0.869	0.862	0.902	0.86	0.859	0.896
1f2nA_1smvA	0.849	0.886	0.924	0.935	0.892	0.822	0.886	0.849	0.827	0.843	0.854	0.951	0.822	0.951	0.773	0.789	0.881	0.924	0.849	0.849	0.816	0.751	0.827	0.881	0.865	0.854	0.822	0.805	0.832	0.843	0.762	0.854	0.816	0.805	0.914	0.768	0.757	0.843	0.811	0.805	0.724	0.822	0.762	0.746	0.746	0.832	0.757	0.827	0.795
1f4tA_1rom	0.872	0.851	0.848	0.894	0.891	0.872	0.888	0.894	0.872	0.86	0.866	0.872	0.909	0.884	0.845	0.848	0.857	0.888	0.836	0.872	0.809	0.878	0.884	0.848	0.866	0.805	0.86	0.884	0.891	0.891	0.851	0.9	0.863	0.854	0.854	0.909	0.894	0.839	0.836	0.833	0.842	0.869	0.809	0.86	0.86	0.839	0.833	0.83	0.821
1f4tA_1rom	0.872	0.851	0.848	0.894	0.891	0.872	0.888	0.894	0.872	0.86	0.866	0.872	0.909	0.884	0.845	0.848	0.857	0.888	0.836	0.872	0.809	0.878	0.884	0.848	0.866	0.805	0.86	0.884	0.891	0.891	0.851	0.9	0.863	0.854	0.854	0.909	0.894	0.839	0.836	0.833	0.842	0.869	0.809	0.86	0.86	0.839	0.833	0.83	0.821
1f53A_1g6eA	0.675	0.625	0.562	0.613	0.675	0.8	0.675	0.625	0.6	0.675	0.625	0.625	0.675	0.675	0.662	0.85	0.625	0.562	0.6	0.6	0.6	0.463	0.688	0.562	0.487	0.562	0.55	0.675	0.55	0.588	0.6	0.725	0.613	0.6	0.325	0.588	0.725	0.562	0.838	0.475	0.588	0.6	0.725	0.625	0.412	0.487	0.412	0.525	0.637
1f5qB_1guxB	0.164	0.207	0.181	0.172	0.448	0.293	0.172	0.216	0	0.293	0.216	0.216	0.216	0.388	0	0.509	0	0.448	0.388	0.448	0.345	0.207	0.534	0	0.216	0.353	0	0.431	0	0	0.491	0.0172	0	0	0.388	0.457	0.336	0.345	0.319	0	0.362	0.474	0	0.379	0	0.207	0.431	0	0.371
1f94A_3ebx	0.914	0.879	0.845	0.741	0.759	0.879	0.759	0.845	0.776	0.879	0.845	0.776	0.879	0.759	0.879	0.759	0.793	0.776	0.759	0.793	0.793	0.621	0.707	0.741	0.897	0.793	0.759	0.793	0.741	0.724	0.793	0.741	0.759	0.862	0.707	0.793	0.741	0.793	0.741	0.793	0.759	0.759	0.741	0.828	0.897	0.845	0.759	0.897	0.672
1f9aA_1hybA	0.975	0.975	0.975	0.975	0.975	0.975	0.975	0.975	0.975	0.975	0.968	0.975	0.975	0.968	0.975	0.975	0.975	0.975	0.968	0.968	0.968	0.975	0.975	0.975	0.968	0.968	0.968	0.975	0.968	0.994	0.968	0.975	0.975	0.975	0.994	0.968	0.975	0.968	0.975	0.975	0.975	0.968	0.968	0.968	0.968	0.975	0.968	0.975	0.975
1faoA_1dynA	0.806	0.796	0.776	0.867	0.806	0.796	0.837	0.827	0.806	0.878	0.776	0.796	0.827	0.827	0.827	0.694	0.816	0.806	0.796	0.776	0.745	0.735	0.745	0.929	0.827	0.724	0.867	0.837	0.867	0.827	0.806	0.776	0.857	0.857	0.806	0.776	0.776	0.673	0.786	0.663	0.694	0.776	0.663	0.796	0.847	0.786	0.847	0.816	0.806
1faoA_1fhxA	0.938	0.969	0.969	0.959	0.918	0.948	0.918	0.948	0.959	0.928	0.918	0.928	0.928	0.938	0.959	0.887	0.856	0.938	0.876	0.948	0.948	0.928	0.918	0.938	0.928	0.959	0.959	0.918	0.959	0.887	0.969	0.969	0.938	0.928	0.876	0.866	0.948	0.938	0.897	0.876	0.959	0.866	0.959	0.948	0.897	0.969	0.959	0.938	0.907
1faoA_1fhxA	0.938	0.969	0.969	0.959	0.918	0.948	0.918	0.948	0.959	0.928	0.918	0.928	0.928	0.938	0.959	0.887	0.856	0.938	0.876	0.948	0.948	0.928	0.918	0.938	0.928	0.959	0.959	0.918	0.959	0.887	0.969	0.969	0.938	0.928	0.876	0.866	0.948	0.938	0.897	0.876	0.959	0.866	0.959	0.948	0.897	0.969	0.959	0.938	0.907
1fdr_1qfjA	0.767	0.726	0.799	0.767	0.721	0.726	0.721	0.721	0.721	0.763	0.79	0.758	0.721	0.776	0.74	0.74	0.758	0.721	0.74	0.749	0.749	0.772	0.726	0.731	0.763	0.753	0.74	0.776	0.717	0.74	0.731	0.726	0.731	0.735	0.781	0.712	0.776	0.721	0.749	0.731	0.731	0.721	0.758	0.735	0.74	0.772	0.749	0.781	0.763
1fftC_1ocrC	0.644	0.621	0.621	0.712	0.661	0.661	0.621	0.661	0.661	0.661	0.621	0.655	0.661	0.712	0.633	0.667	0.672	0.638	0.65	0.672	0.667	0.616	0.65	0.644	0.633	0.712	0.644	0.525	0.644	0.712	0.701	0.672	0.644	0.644	0.65	0.712	0.661	0.667	0.531	0.701	0.61	0.701	0.638	0.661	0.638	0.508	0.638	0.548	0.599
1fggA_1fgxA	0.175	0.175	0.18	0.153	0.175	0.115	0.175	0.164	0.12	0.175	0.131	0.169	0.175	0.115	0.191	0.104	0.12	0.126	0.273	0.12	0.12	0.224	0.148	0.191	0.18	0.12	0.24	0.18	0.153	0.197	0.0601	0.18	0.109	0.24	0.202	0.0601	0.164	0.0601	0.257	0.12	0.0601	0.126	0.202	0.137	0.246	0.126	0.158	0.186	0.24
1fggA_1fgxA	0.175	0.175	0.18	0.153	0.175	0.115	0.175	0.164	0.12	0.175	0.131	0.169	0.175	0.115	0.191	0.104	0.12	0.126	0.273	0.12	0.12	0.224	0.148	0.191	0.18	0.12	0.24	0.18	0.153	0.197	0.0601	0.18	0.109	0.24	0.202	0.0601	0.164	0.0601	0.257	0.12	0.0601	0.126	0.202	0.137	0.246	0.126	0.158	0.186	0.24
1fgkA_1csn	0.703	0.732	0.663	0.691	0.756	0.695	0.699	0.699	0.679	0.675	0.659	0.695	0.695	0.63	0.659	0.642	0.703	0.691	0.679	0.659	0.593	0.667	0.65	0.626	0.695	0.667	0.622	0.663	0.598	0.642	0.63	0.671	0.533	0.654	0.561	0.687	0.683	0.646	0.638	0.411	0.736	0.707	0.703	0.667	0.618	0.553	0.533	0.679	0.593
1fgkA_1fgiB	0.81	0.81	0.81	0.81	0.81	0.81	0.81	0.81	0.81	0.81	0.81	0.81	0.81	0.81	0.81	0.81	0.81	0.81	0.81	0.81	0.81	0.81	0.81	0.81	0.81	0.81	0.81	0.81	0.81	0.81	0.81	0.81	0.81	0.81	0.81	0.81	0.81	0.81	0.81	0.81	0.81	0.81	0.81	0.81	0.81	0.81	0.81	0.81	0.81
1fgxA_1g8oA	0.185	0.191	0.197	0.18	0.14	0.191	0.118	0.23	0.185	0.191	0.202	0.219	0.208	0.0787	0.208	0.197	0.174	0.213	0.343	0.101	0.101	0.124	0.185	0.163	0.213	0.163	0.18	0.129	0.18	0.152	0.163	0.118	0.174	0.163	0.163	0.124	0.0955	0.213	0.0449	0.0618	0.197	0.129	0	0.0899	0.225	0.107	0.174	0.0843	0.118
1fh6A_1fh6G	0.946	0.946	0.946	0.946	0.946	0.946	0.946	0.946	0.946	0.946	0.946	0.946	0.946	0.946	0.946	0.946	0.946	0.946	0.946	0.946	0.946	0.946	0.946	0.946	0.946	0.946	0.946	0.946	0.946	0.946	0.946	0.946	0.946	0.946	0.946	0.946	0.946	0.946	0.946	0.946	0.946	0.946	0.946	0.946	0.946	0.946	0.946	0.946	0.946
1fi2A_1caxB	0.679	0.574	0.623	0.58	0.568	0.617	0.704	0.611	0.66	0.568	0.698	0.599	0.599	0.586	0.593	0.698	0.605	0.63	0.593	0.611	0.599	0.593	0.679	0.63	0.574	0.586	0.617	0.63	0.63	0.568	0.617	0.642	0.63	0.617	0.586	0.58	0.58	0.593	0.667	0.617	0.648	0.599	0.623	0.642	0.66	0.586	0.636	0.642	0.568
1fj7A_1cvjB	0.544	0.532	0.544	0.544	0.544	0.544	0.532	0.544	0.544	0.544	0.544	0.544	0.544	0.532	0.544	0.532	0.544	0.468	0.544	0.582	0.532	0.544	0.532	0.532	0.544	0.532	0.532	0.544	0.532	0.544	0.582	0.532	0.532	0.532	0.532	0.582	0.544	0.595	0.544	0.506	0.544	0.494	0.544	0.532	0.468	0.532	0.468	0.544	0.532
1fj7A_1cvjB	0.544	0.532	0.544	0.544	0.544	0.544	0.532	0.544	0.544	0.544	0.544	0.544	0.544	0.532	0.544	0.532	0.544	0.468	0.544	0.582	0.532	0.544	0.532	0.532	0.544	0.532	0.532	0.544	0.532	0.544	0.582	0.532	0.532	0.532	0.532	0.582	0.544	0.595	0.544	0.506	0.544	0.494	0.544	0.532	0.468	0.532	0.468	0.544	0.532
1fjcA_1cvjB	0.885	0.885	0.885	0.872	0.885	0.885	0.885	0.885	0.885	0.872	0.885	0.885	0.872	0.897	0.885	0.897	0.885	0.885	0.885	0.885	0.897	0.885	0.885	0.897	0.872	0.897	0.897	0.91	0.897	0.885	0.91	0.885	0.897	0.782	0.885	0.897	0.897	0.91	0.885	0.897	0.885	0.897	0.782	0.897	0.885	0.897	0.885	0.782	0.885
1fjfL_1fjfQ	0.291	0.291	0.395	0.407	0	0.407	0	0.407	0.291	0	0	0	0	0.291	0.291	0.407	0.291	0	0.419	0.198	0.0581	0.291	0.395	0.407	0.291	0.291	0.407	0	0.407	0	0.291	0	0.233	0	0	0.291	0	0.128	0.279	0.221	0.186	0.547	0.093	0	0.209	0	0.233	0	0
1fjhB_1eq2A	0.464	0.474	0.474	0.587	0.474	0.592	0.469	0.526	0.582	0.485	0.408	0.49	0.561	0.551	0.526	0.48	0.602	0.546	0.505	0.531	0.531	0.311	0.515	0.52	0.429	0.48	0.531	0.469	0.531	0.551	0.429	0.423	0.531	0.495	0.526	0.281	0.423	0.49	0.444	0.311	0.316	0.265	0.372	0.408	0.439	0.48	0.566	0.454	0.429
1fknA_1smrA	0.731	0.76	0.734	0.766	0.747	0.747	0.769	0.724	0.756	0.747	0.769	0.74	0.724	0.812	0.779	0.769	0.756	0.74	0.76	0.789	0.786	0.753	0.799	0.669	0.74	0.773	0.685	0.786	0.685	0.75	0.747	0.705	0.724	0.753	0.737	0.708	0.705	0.799	0.747	0.734	0.708	0.711	0.75	0.74	0.766	0.75	0.776	0.692	0.782
1fknA_2rmpA	0.679	0.707	0.749	0.721	0.683	0.693	0.742	0.686	0.718	0.686	0.749	0.693	0.707	0.7	0.718	0.7	0.714	0.7	0.739	0.742	0.742	0.693	0.707	0.7	0.697	0.711	0.693	0.725	0.693	0.683	0.697	0.648	0.662	0.69	0.679	0.669	0.721	0.739	0.686	0.672	0.606	0.648	0.648	0.672	0.704	0.686	0.686	0.617	0.634
1flp_1ithA	0.654	0.654	0.676	0.654	0.706	0.654	0.654	0.654	0.654	0.654	0.676	0.654	0.654	0.654	0.669	0.654	0.699	0.654	0.61	0.669	0.713	0.721	0.463	0.618	0.463	0.669	0.669	0.537	0.581	0.676	0.713	0.581	0.581	0.434	0.588	0.728	0.559	0.61	0.721	0.596	0.669	0.713	0.669	0.603	0.713	0.61	0.529	0.559	0.581
1fm5A_1htn	0.807	0.754	0.816	0.737	0.825	0.763	0.781	0.737	0.763	0.754	0.877	0.781	0.816	0.781	0.816	0.816	0.746	0.816	0.816	0.746	0.772	0.772	0.746	0.684	0.781	0.728	0.816	0.789	0.816	0.746	0.763	0.702	0.684	0.789	0.798	0.737	0.772	0.57	0.728	0.754	0.789	0.728	0.711	0.781	0.719	0.772	0.842	0.781	0.667
1fm5A_1htn	0.807	0.754	0.816	0.737	0.825	0.763	0.781	0.737	0.763	0.754	0.877	0.781	0.816	0.781	0.816	0.816	0.746	0.816	0.816	0.746	0.772	0.772	0.746	0.684	0.781	0.728	0.816	0.789	0.816	0.746	0.763	0.702	0.684	0.789	0.798	0.737	0.772	0.57	0.728	0.754	0.789	0.728	0.711	0.781	0.719	0.772	0.842	0.781	0.667
1fmb_2hpeA	0.949	0.929	0.929	0.929	0.929	0.929	0.929	0.929	0.929	0.929	0.949	0.929	0.929	0.929	0.929	0.949	0.929	0.949	0.929	0.929	0.929	0.959	0.929	0.929	0.929	0.929	0.929	0.939	0.929	0.929	0.929	0.929	0.929	0.929	0.847	0.918	0.929	0.929	0.929	0.929	0.929	0.929	0.949	0.898	0.786	0.929	0.745	0.929	0.929
1fmk_1hcl	0.694	0.821	0.77	0.83	0.817	0.796	0.783	0.796	0.745	0.766	0.787	0.762	0.838	0.826	0.698	0.847	0.809	0.749	0.753	0.732	0.736	0.749	0.8	0.711	0.847	0.723	0.77	0.8	0.745	0.766	0.689	0.757	0.66	0.723	0.817	0.706	0.719	0.715	0.736	0.668	0.736	0.672	0.719	0.723	0.762	0.728	0.774	0.723	0.766
1fqtA_1rie	0.608	0.639	0.649	0.639	0.732	0.67	0.577	0.598	0.608	0.742	0.629	0.557	0.742	0.742	0.66	0.598	0.711	0.711	0.629	0.763	0.567	0.557	0.711	0.66	0.67	0.598	0.629	0.784	0.722	0.557	0.505	0.649	0.66	0.742	0.701	0.598	0.247	0.629	0.742	0.474	0.423	0.588	0.701	0.701	0.433	0.773	0.701	0.557	0.619
1fr9A_1h7eA	0.2	0.512	0.124	0.188	0.476	0.329	0.147	0.553	0.435	0.565	0.635	0.171	0.482	0.3	0.559	0.459	0.565	0.329	0.565	0.518	0.441	0.176	0.488	0.176	0.435	0.312	0.253	0.3	0.182	0.612	0.182	0.306	0.247	0.494	0.218	0.618	0.265	0.506	0.194	0.224	0.353	0.188	0.341	0.471	0.471	0.224	0.335	0.224	0.318
1frb_1qrqA	0.816	0.813	0.824	0.798	0.813	0.801	0.798	0.787	0.816	0.809	0.809	0.816	0.809	0.805	0.805	0.787	0.809	0.79	0.805	0.768	0.775	0.805	0.82	0.809	0.801	0.824	0.798	0.734	0.805	0.82	0.798	0.809	0.816	0.805	0.801	0.805	0.742	0.753	0.809	0.813	0.824	0.79	0.749	0.775	0.794	0.805	0.82	0.809	0.745
1fshA_1hstA	0.271	0.343	0.529	0.143	0.271	0.343	0.343	0.229	0.357	0.514	0.514	0.343	0.343	0.0571	0.414	0.357	0.257	0.0714	0.186	0.486	0.343	0.543	0.0714	0.143	0.1	0.343	0.143	0.0714	0.143	0.186	0.386	0.514	0.0571	0.143	0.314	0.2	0.314	0.257	0.514	0.229	0.3	0.143	0.286	0.557	0.343	0.343	0.143	0.2	0.229
1ft9A_2cgpA	0.553	0.559	0.493	0.546	0.566	0.553	0.566	0.546	0.553	0.533	0.487	0.546	0.553	0.664	0.303	0.493	0.553	0.546	0.447	0.546	0.546	0.546	0.612	0.546	0.461	0.553	0.553	0.625	0.553	0.414	0.428	0.5	0.546	0.197	0.493	0.546	0.428	0.579	0.434	0.546	0.566	0.533	0.658	0.316	0.454	0.566	0.507	0.211	0.336
1fukA_1qvaA	0.408	0.366	0.31	0.366	0.408	0.408	0.408	0.401	0.366	0.408	0.366	0.401	0.408	0.366	0.535	0.38	0.366	0.345	0.366	0.359	0.366	0.366	0.465	0.577	0.394	0.352	0.437	0.38	0.444	0.401	0.366	0.401	0.415	0.261	0.338	0.556	0.415	0.366	0.296	0.549	0.331	0.521	0.387	0.423	0.275	0.331	0.359	0.345	0.366
1fvkA_1bed	0.921	0.949	0.927	0.927	0.949	0.893	0.932	0.949	0.938	0.949	0.904	0.949	0.949	0.904	0.949	0.927	0.949	0.915	0.898	0.949	0.938	0.949	0.904	0.932	0.932	0.949	0.944	0.927	0.932	0.915	0.938	0.944	0.915	0.91	0.893	0.904	0.944	0.91	0.915	0.938	0.938	0.915	0.915	0.893	0.921	0.921	0.915	0.915	0.915
1fwkA_1fi4A	0.391	0.398	0.437	0.405	0.33	0.473	0.391	0.337	0.412	0.484	0.401	0.409	0.434	0.441	0.43	0.419	0.405	0.452	0.416	0.412	0.416	0.391	0.376	0.466	0.394	0.358	0.434	0.434	0.441	0.405	0.434	0.409	0.376	0.319	0.423	0.416	0.287	0.43	0.423	0.409	0.301	0.333	0.405	0.43	0.455	0.262	0.366	0.401	0.348
1fzgD_2eboA	0.0755	0.0755	0	0	0	0.0755	0.0755	0	0.0755	0.0755	0	0	0.0755	0.0755	0.0755	0.0943	0.0755	0	0.0755	0.208	0.208	0.0755	0.0755	0	0	0.208	0	0.0755	0	0.0755	0.0755	0	0	0	0	0.0755	0	0.208	0.0755	0	0	0.0755	0	0.17	0	0	0	0	0.226
1g0rA_1qg8A	0.235	0.206	0.181	0.24	0.206	0.206	0.216	0.206	0.181	0.206	0.181	0.206	0.206	0.206	0.206	0.221	0.181	0.206	0.196	0.206	0.206	0.206	0.191	0.206	0.255	0.181	0.255	0.221	0.206	0.235	0.221	0.206	0.176	0.176	0.245	0.118	0.206	0.206	0.206	0.196	0.211	0.0441	0.206	0.206	0.181	0.225	0.181	0.181	0.152
1g4uS_1ytw	0.431	0.403	0.542	0.505	0.37	0.366	0.519	0.407	0.509	0.366	0.583	0.551	0.37	0.458	0.491	0.444	0.514	0.509	0.481	0.602	0.75	0.843	0.375	0.421	0.333	0.676	0.421	0.44	0.412	0.708	0.519	0.324	0.625	0.37	0.56	0.537	0.407	0.741	0.528	0.694	0.468	0.569	0.486	0.505	0.657	0.329	0.454	0.296	0.69
1g4uS_1ytw	0.431	0.403	0.542	0.505	0.37	0.366	0.519	0.407	0.509	0.366	0.583	0.551	0.37	0.458	0.491	0.444	0.514	0.509	0.481	0.602	0.75	0.843	0.375	0.421	0.333	0.676	0.421	0.44	0.412	0.708	0.519	0.324	0.625	0.37	0.56	0.537	0.407	0.741	0.528	0.694	0.468	0.569	0.486	0.505	0.657	0.329	0.454	0.296	0.69
1g55A_6mhtA	0.677	0.627	0.692	0.635	0.631	0.669	0.7	0.654	0.722	0.677	0.658	0.684	0.669	0.631	0.719	0.745	0.662	0.65	0.646	0.753	0.7	0.658	0.631	0.643	0.673	0.662	0.646	0.692	0.62	0.722	0.673	0.62	0.688	0.574	0.612	0.578	0.726	0.711	0.722	0.688	0.608	0.62	0.665	0.715	0.601	0.593	0.627	0.627	0.677
1g5rA_1g6oA	0.119	0.119	0.0873	0.159	0.19	0.19	0.103	0.19	0.19	0.19	0.0952	0.183	0.19	0.159	0.183	0	0.19	0.159	0.159	0.0238	0	0.119	0.19	0.19	0.0873	0.19	0.175	0.183	0.19	0.0873	0	0.0238	0.19	0.119	0.103	0	0.0238	0	0.0873	0.143	0.127	0	0.135	0.0794	0.183	0.119	0.151	0.111	0.127
1g5rA_1g6oA	0.119	0.119	0.0873	0.159	0.19	0.19	0.103	0.19	0.19	0.19	0.0952	0.183	0.19	0.159	0.183	0	0.19	0.159	0.159	0.0238	0	0.119	0.19	0.19	0.0873	0.19	0.175	0.183	0.19	0.0873	0	0.0238	0.19	0.119	0.103	0	0.0238	0	0.0873	0.143	0.127	0	0.135	0.0794	0.183	0.119	0.151	0.111	0.127
1g5rA_1g8yA	0.0876	0.124	0.19	0.401	0.255	0.212	0.0949	0.285	0.0876	0.219	0.117	0.131	0.292	0.285	0.0876	0.153	0.226	0.124	0.277	0.0949	0.0876	0.131	0.343	0.0949	0.0803	0.0876	0.212	0.321	0.212	0.277	0.0949	0.27	0.0876	0.336	0.358	0.124	0.19	0.0876	0.102	0.073	0.109	0.0949	0.255	0.131	0.365	0.124	0.182	0.0365	0.204
1g6gA_1qu5A	0.426	0.478	0.487	0.522	0.565	0.557	0.47	0.565	0.478	0.617	0.522	0.496	0.487	0.557	0.409	0.513	0.635	0.487	0.565	0.487	0.522	0.452	0.443	0.461	0.461	0.452	0.47	0.47	0.47	0.47	0.487	0.496	0.478	0.426	0.565	0.504	0.496	0.409	0.435	0.557	0.47	0.409	0.461	0.374	0.574	0.6	0.435	0.348	0.461
1g6q2_1f3lA	0.967	0.964	0.964	0.964	0.964	0.964	0.967	0.964	0.967	0.964	0.964	0.967	0.964	0.964	0.964	0.964	0.967	0.967	0.967	0.964	0.964	0.967	0.964	0.967	0.967	0.967	0.967	0.967	0.967	0.967	0.967	0.964	0.967	0.967	0.964	0.967	0.967	0.954	0.967	0.967	0.967	0.967	0.967	0.964	0.967	0.961	0.967	0.967	0.964
1g8fA_1cozA	0.14	0.0579	0.223	0.273	0.19	0.19	0.207	0.165	0.174	0.14	0.256	0.0661	0.19	0.0661	0.0744	0	0.19	0.248	0.116	0.248	0.124	0.0744	0.116	0.182	0.124	0.124	0.182	0.0661	0.0826	0.14	0.215	0.182	0.124	0.165	0.0579	0.19	0.149	0.0661	0.0661	0.107	0.182	0.19	0.0579	0.165	0.182	0.182	0.0661	0.157	0.0744
1g8oA_1qg8A	0.13	0.212	0.141	0.266	0.217	0.217	0.13	0.217	0.0652	0.228	0.125	0.239	0.0761	0.0978	0.0761	0.0978	0.0761	0.217	0.147	0.109	0.109	0.141	0.255	0.0761	0.245	0.109	0.0761	0.212	0.0761	0	0.0652	0.0761	0.0761	0.0761	0.266	0.12	0.12	0.0652	0.0326	0.087	0.13	0.12	0.12	0.163	0.272	0.087	0.103	0	0.0326
1ga8A_1fgxA	0.15	0.344	0.322	0.144	0.128	0.133	0.0778	0.267	0.2	0.244	0.161	0.156	0.178	0.122	0.117	0.217	0.15	0.167	0	0.05	0	0.144	0.167	0.05	0.167	0.0889	0.161	0.194	0	0	0	0.128	0.0722	0.0722	0.0333	0.167	0.172	0.0778	0.106	0.122	0.167	0.172	0.128	0.111	0.0889	0.144	0.167	0.0944	0.1
1gaxA_1ile	0.825	0.821	0.828	0.837	0.837	0.832	0.83	0.831	0.827	0.834	0.819	0.825	0.835	0.799	0.825	0.81	0.817	0.839	0.816	0.812	0.812	0.82	0.827	0.828	0.81	0.807	0.831	0.834	0.828	0.812	0.821	0.802	0.803	0.843	0.813	0.817	0.81	0.82	0.796	0.773	0.816	0.813	0.81	0.831	0.809	0.781	0.807	0.832	0.758
1gdhA_1psdA	0.955	0.89	0.942	0.886	0.877	0.886	0.945	0.896	0.942	0.873	0.867	0.896	0.87	0.886	0.932	0.951	0.919	0.899	0.899	0.925	0.925	0.925	0.877	0.951	0.893	0.919	0.948	0.896	0.948	0.919	0.958	0.929	0.955	0.899	0.873	0.961	0.932	0.942	0.857	0.919	0.86	0.932	0.919	0.945	0.873	0.88	0.87	0.87	0.873
1ghj_1iyu	0.88	0.88	0.853	1	0.88	0.88	0.88	0.88	0.88	0.867	0.853	0.88	0.88	0.88	0.88	0.88	0.88	0.88	0.88	0.88	0.88	0.88	0.88	0.88	0.88	1	0.88	0.88	0.88	0.88	0.867	1	0.867	0.88	0.853	0.88	1	0.88	0.867	0.987	0.88	0.88	0.88	0.8	1	0.88	0.893	0.88	0.907
1gky_1nksA	0.473	0.343	0.396	0.426	0.349	0.349	0.562	0.349	0.349	0.349	0.373	0.349	0.367	0.45	0.414	0.414	0.349	0.391	0.408	0.479	0.361	0.444	0.325	0.308	0.385	0.473	0.367	0.29	0.391	0.385	0.426	0.314	0.266	0.337	0.343	0.385	0.391	0.462	0.331	0.272	0.272	0.385	0.272	0.538	0.29	0.308	0.278	0.296	0.396
1gnwA_1pgtA	0.737	0.769	0.78	0.753	0.753	0.78	0.785	0.753	0.726	0.769	0.661	0.758	0.694	0.812	0.715	0.64	0.667	0.753	0.72	0.737	0.79	0.742	0.677	0.715	0.769	0.683	0.731	0.79	0.72	0.758	0.699	0.667	0.747	0.715	0.618	0.737	0.64	0.608	0.516	0.688	0.522	0.602	0.661	0.597	0.548	0.538	0.468	0.688	0.597
1gnwA_1pgtA	0.737	0.769	0.78	0.753	0.753	0.78	0.785	0.753	0.726	0.769	0.661	0.758	0.694	0.812	0.715	0.64	0.667	0.753	0.72	0.737	0.79	0.742	0.677	0.715	0.769	0.683	0.731	0.79	0.72	0.758	0.699	0.667	0.747	0.715	0.618	0.737	0.64	0.608	0.516	0.688	0.522	0.602	0.661	0.597	0.548	0.538	0.468	0.688	0.597
1gp1A_1jfuA	0.583	0.597	0.576	0.568	0.612	0.604	0.612	0.604	0.59	0.547	0.468	0.612	0.59	0.604	0.647	0.496	0.612	0.64	0.576	0.496	0.496	0.561	0.489	0.374	0.626	0.504	0.345	0.683	0.468	0.561	0.381	0.712	0.496	0.662	0.604	0.417	0.64	0.475	0.633	0.388	0.532	0.496	0.532	0.532	0.309	0.424	0.424	0.64	0.374
1gpl_1bu8A	0.988	0.988	0.988	0.988	0.988	0.988	0.988	0.988	0.988	0.988	0.988	0.988	0.988	0.988	0.988	0.981	0.988	0.988	0.988	0.988	0.988	0.984	0.986	0.993	0.981	0.988	0.993	0.993	0.993	0.991	0.988	0.986	0.993	0.986	0.981	0.988	0.986	0.988	0.988	0.993	0.988	0.988	0.986	0.988	0.995	0.986	0.984	0.988	0.988
1gsa_2hgsA	0.137	0.16	0.104	0.0613	0.0613	0.0613	0.146	0.0613	0.0613	0.104	0.137	0.0613	0.0613	0.0613	0.066	0.0708	0.108	0.0613	0.0613	0.108	0.0755	0	0	0	0.0613	0.108	0	0.0613	0	0.066	0	0.0519	0	0.0613	0.0613	0	0	0	0.236	0.066	0.0613	0	0	0.0613	0.0566	0.175	0.0613	0.0613	0.108
1h70A_1jdw	0.681	0.665	0.653	0.649	0.677	0.673	0.661	0.621	0.677	0.669	0.649	0.609	0.657	0.669	0.694	0.629	0.641	0.681	0.593	0.637	0.649	0.468	0.52	0.677	0.573	0.657	0.673	0.484	0.625	0.613	0.573	0.569	0.665	0.629	0.532	0.645	0.569	0.593	0.609	0.629	0.629	0.581	0.52	0.754	0.573	0.617	0.581	0.512	0.649
1h75A_1kte	0.816	0.684	0.618	0.632	0.671	0.803	0.684	0.776	0.763	0.579	0.618	0.579	0.737	0.816	0.711	0.724	0.697	0.645	0.829	0.724	0.724	0.645	0.711	0.632	0.658	0.513	0.75	0.776	0.75	0.711	0.697	0.684	0.566	0.697	0.684	0.829	0.671	0.724	0.671	0.579	0.566	0.763	0.566	0.645	0.816	0.579	0.566	0.579	0.5
1h8uA_1htn	0.712	0.856	0.721	0.901	0.865	0.865	0.829	0.784	0.856	0.874	0.802	0.667	0.874	0.856	0.847	0.73	0.874	0.865	0.811	0.712	0.712	0.64	0.847	0.802	0.901	0.802	0.82	0.712	0.793	0.892	0.685	0.712	0.748	0.874	0.874	0.73	0.793	0.721	0.685	0.64	0.667	0.694	0.802	0.775	0.865	0.685	0.838	0.928	0.874
1h8uA_1htn	0.712	0.856	0.721	0.901	0.865	0.865	0.829	0.784	0.856	0.874	0.802	0.667	0.874	0.856	0.847	0.73	0.874	0.865	0.811	0.712	0.712	0.64	0.847	0.802	0.901	0.802	0.82	0.712	0.793	0.892	0.685	0.712	0.748	0.874	0.874	0.73	0.793	0.721	0.685	0.64	0.667	0.694	0.802	0.775	0.865	0.685	0.838	0.928	0.874
1h8uA_1qddA	0.821	0.759	0.75	0.884	0.83	0.83	0.812	0.866	0.893	0.893	0.795	0.812	0.857	0.812	0.821	0.812	0.768	0.902	0.866	0.812	0.893	0.777	0.848	0.821	0.741	0.884	0.821	0.705	0.866	0.812	0.804	0.759	0.848	0.866	0.768	0.804	0.741	0.804	0.741	0.795	0.768	0.866	0.643	0.839	0.848	0.616	0.929	0.786	0.768
1h8uA_1qddA	0.821	0.759	0.75	0.884	0.83	0.83	0.812	0.866	0.893	0.893	0.795	0.812	0.857	0.812	0.821	0.812	0.768	0.902	0.866	0.812	0.893	0.777	0.848	0.821	0.741	0.884	0.821	0.705	0.866	0.812	0.804	0.759	0.848	0.866	0.768	0.804	0.741	0.804	0.741	0.795	0.768	0.866	0.643	0.839	0.848	0.616	0.929	0.786	0.768
1h97A_2hbg	0.638	0.638	0.623	0.667	0.572	0.696	0.594	0.587	0.63	0.696	0.587	0.696	0.601	0.601	0.681	0.594	0.63	0.623	0.667	0.638	0.761	0.601	0.739	0.587	0.775	0.638	0.587	0.514	0.92	0.384	0.638	0.725	0.594	0.536	0.464	0.587	0.659	0.609	0.616	0.609	0.587	0.601	0.399	0.391	0.652	0.717	0.572	0.333	0.522
1han_1eirA	0.993	0.993	0.993	0.993	0.993	0.993	0.993	0.993	0.993	0.993	0.993	0.993	0.993	0.993	0.993	0.993	0.993	0.993	0.993	0.993	0.993	0.993	0.993	0.993	0.993	0.993	0.993	0.993	0.993	0.993	0.993	0.993	0.993	0.997	0.993	0.993	0.993	0.993	0.993	0.993	0.993	0.993	0.993	0.993	0.997	0.997	0.993	0.993	0.993
1han_1eirA	0.993	0.993	0.993	0.993	0.993	0.993	0.993	0.993	0.993	0.993	0.993	0.993	0.993	0.993	0.993	0.993	0.993	0.993	0.993	0.993	0.993	0.993	0.993	0.993	0.993	0.993	0.993	0.993	0.993	0.993	0.993	0.993	0.993	0.997	0.993	0.993	0.993	0.993	0.993	0.993	0.993	0.993	0.993	0.993	0.997	0.997	0.993	0.993	0.993
1hcl_1csn	0.465	0.538	0.619	0.569	0.562	0.573	0.473	0.562	0.527	0.519	0.604	0.562	0.504	0.585	0.504	0.496	0.458	0.469	0.596	0.446	0.438	0.546	0.562	0.546	0.477	0.527	0.546	0.569	0.515	0.585	0.581	0.435	0.546	0.454	0.458	0.592	0.481	0.481	0.585	0.492	0.454	0.481	0.512	0.508	0.508	0.342	0.546	0.442	0.469
1he2A_1qrrA	0.514	0.492	0.481	0.475	0.547	0.459	0.564	0.586	0.475	0.47	0.448	0.541	0.464	0.58	0.464	0.514	0.486	0.47	0.547	0.519	0.436	0.442	0.552	0.503	0.453	0.541	0.398	0.525	0.431	0.492	0.475	0.569	0.359	0.547	0.586	0.497	0.481	0.53	0.536	0.354	0.492	0.492	0.392	0.525	0.459	0.657	0.453	0.564	0.508
1hgeB_1flcB	0.306	0.286	0.272	0.395	0.293	0.293	0.313	0.293	0.252	0.197	0.218	0.293	0.204	0.286	0.293	0.313	0.333	0.286	0.129	0.327	0.367	0.361	0.184	0.211	0.286	0.299	0.245	0.34	0.245	0.177	0.367	0.224	0.279	0.15	0.122	0.313	0.272	0.293	0.259	0.286	0.313	0.361	0.259	0.0612	0.143	0.224	0.116	0.17	0.143
1hlb_1dlyA	0.336	0.336	0.622	0.336	0.546	0.336	0.546	0.336	0.218	0.546	0.361	0.336	0.277	0.277	0.487	0.723	0.336	0.361	0.496	0.218	0.218	0.336	0.462	0.336	0.345	0.218	0.277	0.336	0	0.529	0.42	0.37	0.336	0.235	0.37	0.387	0.361	0.563	0.328	0.336	0.084	0.504	0.277	0.218	0.151	0.0252	0.151	0.286	0.16
1hmcB_1jli	0.468	0.198	0.198	0.0721	0.0721	0.0721	0.486	0.198	0.0721	0.198	0.135	0.0721	0.0721	0.198	0.117	0.234	0.198	0.0721	0.477	0.0721	0.0721	0.0721	0.27	0.468	0.198	0.198	0.495	0.0631	0.198	0.0811	0.198	0.108	0.468	0.216	0.0631	0.198	0.0811	0.0811	0.135	0.468	0.0811	0.387	0.0901	0.198	0.0631	0.0631	0.126	0.117	0.333
1hp4A_1qba	0.723	0.736	0.74	0.714	0.71	0.716	0.723	0.725	0.714	0.723	0.725	0.742	0.705	0.747	0.76	0.729	0.71	0.755	0.721	0.753	0.723	0.753	0.734	0.734	0.734	0.729	0.705	0.751	0.729	0.76	0.734	0.749	0.762	0.721	0.71	0.753	0.751	0.707	0.736	0.747	0.701	0.745	0.729	0.686	0.74	0.718	0.701	0.657	0.723
1hqoA_1gnwA	0.886	0.866	0.861	0.836	0.836	0.876	0.871	0.831	0.881	0.841	0.866	0.876	0.871	0.846	0.716	0.876	0.881	0.856	0.861	0.866	0.846	0.701	0.846	0.896	0.831	0.831	0.876	0.781	0.905	0.811	0.856	0.791	0.761	0.861	0.766	0.806	0.871	0.741	0.871	0.861	0.876	0.801	0.801	0.706	0.866	0.846	0.821	0.915	0.711
1hqoA_1pgtA	0.788	0.845	0.762	0.756	0.751	0.756	0.756	0.756	0.756	0.782	0.762	0.736	0.751	0.736	0.756	0.715	0.751	0.756	0.731	0.689	0.689	0.746	0.674	0.772	0.725	0.694	0.736	0.725	0.736	0.699	0.617	0.736	0.767	0.632	0.689	0.539	0.767	0.694	0.736	0.71	0.56	0.679	0.705	0.793	0.679	0.637	0.591	0.596	0.668
1hssA_1bea	0.775	0.637	0.637	0.716	0.716	0.676	0.765	0.667	0.716	0.647	0.637	0.706	0.647	0.716	0.696	0.725	0.667	0.618	0.706	0.686	0.637	0.627	0.676	0.627	0.647	0.637	0.618	0.696	0.725	0.647	0.765	0.696	0.598	0.706	0.775	0.706	0.637	0.696	0.735	0.549	0.784	0.676	0.784	0.667	0.618	0.775	0.676	0.647	0.647
1htn_1rdo1	0.891	0.891	0.891	0.8	0.891	0.891	0.836	0.891	0.927	0.891	0.891	0.891	0.891	0.891	0.836	0.945	0.927	0.891	0.891	0.836	0.836	0.882	0.882	0.955	0.891	0.836	0.891	0.927	0.955	0.9	0.8	0.891	0.882	0.909	0.8	0.927	0.845	0.836	0.809	0.918	0.891	0.9	0.927	0.936	0.936	0.9	0.891	0.909	0.845
1htn_1rtm1	0.922	0.897	0.94	0.94	0.914	0.94	0.836	0.931	0.94	0.94	0.94	0.914	0.94	0.897	0.94	0.94	0.94	0.905	0.897	0.802	0.897	0.931	0.914	0.888	0.914	0.897	0.888	0.94	0.888	0.862	0.94	0.819	0.828	0.931	0.888	0.948	0.853	0.94	0.802	0.94	0.914	0.957	0.94	0.879	0.914	0.914	0.914	0.776	0.871
1hx1B_2a3dA	0.0411	0.247	0.247	0.247	0.247	0.247	0	0.247	0.0411	0.247	0.247	0.247	0.247	0.425	0	0.178	0.247	0.247	0.342	0.521	0	0.178	0.247	0	0.247	0	0	0.247	0	0.425	0	0.247	0	0	0.11	0	0.425	0.178	0.0411	0	0	0	0	0.26	0.164	0.247	0.164	0.274	0.274
1hyhA_1hygB	0.944	0.919	0.919	0.916	0.94	0.94	0.923	0.93	0.93	0.94	0.916	0.933	0.933	0.937	0.905	0.898	0.923	0.93	0.919	0.944	0.916	0.93	0.919	0.867	0.891	0.937	0.916	0.895	0.923	0.87	0.916	0.867	0.867	0.863	0.919	0.905	0.874	0.951	0.94	0.863	0.867	0.912	0.909	0.898	0.944	0.86	0.923	0.849	0.937
1hyhA_1hygB	0.944	0.919	0.919	0.916	0.94	0.94	0.923	0.93	0.93	0.94	0.916	0.933	0.933	0.937	0.905	0.898	0.923	0.93	0.919	0.944	0.916	0.93	0.919	0.867	0.891	0.937	0.916	0.895	0.923	0.87	0.916	0.867	0.867	0.863	0.919	0.905	0.874	0.951	0.94	0.863	0.867	0.912	0.909	0.898	0.944	0.86	0.923	0.849	0.937
1hyhA_2cmd	0.65	0.686	0.686	0.682	0.703	0.689	0.693	0.689	0.689	0.689	0.686	0.703	0.703	0.689	0.703	0.678	0.7	0.693	0.7	0.7	0.678	0.703	0.728	0.696	0.64	0.689	0.696	0.7	0.696	0.661	0.689	0.696	0.703	0.664	0.707	0.654	0.693	0.703	0.629	0.647	0.65	0.654	0.664	0.59	0.675	0.636	0.678	0.664	0.647
1hyt_1ezm	0.74	0.74	0.737	0.744	0.726	0.765	0.762	0.73	0.769	0.737	0.797	0.726	0.762	0.779	0.74	0.73	0.772	0.747	0.765	0.726	0.68	0.811	0.744	0.762	0.733	0.737	0.733	0.762	0.794	0.737	0.68	0.836	0.826	0.758	0.772	0.783	0.797	0.708	0.715	0.819	0.776	0.744	0.74	0.765	0.772	0.737	0.726	0.719	0.698
1hyt_1hs6A	0.206	0.19	0.242	0.226	0.214	0.258	0.262	0.29	0.155	0.187	0.234	0.202	0.258	0.282	0.155	0.187	0.214	0.198	0.19	0.155	0.155	0.167	0.131	0.21	0.198	0.155	0.21	0.23	0.21	0.238	0	0.0992	0.0317	0.0516	0.23	0.167	0.0437	0.167	0.0397	0.0357	0.0476	0.123	0	0.262	0.238	0	0.19	0.135	0.0595
1i1jA_1ckaA	0.821	0.839	0.946	0.929	0.839	0.839	0.839	0.839	0.839	0.929	0.839	0.875	0.821	0.893	0.857	0.964	0.839	0.857	0.929	0.893	0.893	0.821	0.964	0.804	0.661	0.857	0.875	0.982	0.875	0.821	0.786	0.839	0.839	0.964	0.929	0.732	0.839	0.875	0.696	0.875	0.804	0.857	0.946	0.804	0.875	0.857	0.964	0.946	0.911
1i6wA_1jfrA	0.325	0.4	0.425	0.381	0.369	0.362	0.444	0.412	0.356	0.338	0.494	0.438	0.35	0.45	0.512	0.4	0.381	0.325	0.338	0.362	0.331	0.613	0.469	0.344	0.394	0.4	0.394	0.356	0.319	0.344	0.3	0.256	0.325	0.344	0.275	0.138	0.2	0.281	0.35	0.269	0.425	0.231	0.25	0.263	0.35	0.263	0.331	0.325	0.344
1i6wA_1jfrA	0.325	0.4	0.425	0.381	0.369	0.362	0.444	0.412	0.356	0.338	0.494	0.438	0.35	0.45	0.512	0.4	0.381	0.325	0.338	0.362	0.331	0.613	0.469	0.344	0.394	0.4	0.394	0.356	0.319	0.344	0.3	0.256	0.325	0.344	0.275	0.138	0.2	0.281	0.35	0.269	0.425	0.231	0.25	0.263	0.35	0.263	0.331	0.325	0.344
1iakA_1tlk	0.533	0.533	0.533	0.556	0.533	0.522	0.533	0.533	0.522	0.522	0.533	0.544	0.533	0.567	0.444	0.422	0.444	0.556	0.422	0.467	0.467	0.544	0.456	0.456	0.544	0.522	0.533	0.433	0.533	0.422	0.467	0.467	0.467	0.456	0.456	0.311	0.422	0.367	0.222	0.367	0.478	0.356	0.478	0.478	0.511	0.567	0.433	0.544	0.422
1ibjA_1bs0A	0.631	0.603	0.564	0.58	0.628	0.532	0.644	0.583	0.587	0.631	0.554	0.529	0.542	0.596	0.481	0.612	0.587	0.548	0.558	0.603	0.606	0.526	0.583	0.593	0.538	0.58	0.554	0.615	0.542	0.603	0.535	0.535	0.58	0.538	0.545	0.532	0.554	0.599	0.481	0.542	0.529	0.545	0.442	0.436	0.571	0.532	0.564	0.516	0.503
1ibjA_1bs0A	0.631	0.603	0.564	0.58	0.628	0.532	0.644	0.583	0.587	0.631	0.554	0.529	0.542	0.596	0.481	0.612	0.587	0.548	0.558	0.603	0.606	0.526	0.583	0.593	0.538	0.58	0.554	0.615	0.542	0.603	0.535	0.535	0.58	0.538	0.545	0.532	0.554	0.599	0.481	0.542	0.529	0.545	0.442	0.436	0.571	0.532	0.564	0.516	0.503
1ibzA_1kcw	0	0.342	0	0.225	0	0	0	0	0.189	0	0	0.225	0	0	0	0.297	0.306	0	0	0.306	0	0.495	0	0.261	0	0.459	0.225	0	0.225	0.306	0.252	0.414	0.279	0.36	0.432	0	0.189	0.279	0	0	0	0	0.171	0	0	0	0	0.189	0
1ibzA_1rcy	0.565	0.478	0.435	0.5	0.5	0.511	0.511	0.533	0.478	0.522	0.446	0.533	0.533	0.337	0.424	0.467	0.511	0.5	0.446	0.587	0.5	0.587	0.413	0.554	0.337	0.304	0.315	0.467	0.565	0.457	0.337	0.543	0.522	0.609	0.359	0.413	0.5	0.5	0.63	0.478	0.587	0.207	0.424	0.565	0.5	0.424	0.391	0.38	0.554
1ibzA_1rcy	0.565	0.478	0.435	0.5	0.5	0.511	0.511	0.533	0.478	0.522	0.446	0.533	0.533	0.337	0.424	0.467	0.511	0.5	0.446	0.587	0.5	0.587	0.413	0.554	0.337	0.304	0.315	0.467	0.565	0.457	0.337	0.543	0.522	0.609	0.359	0.413	0.5	0.5	0.63	0.478	0.587	0.207	0.424	0.565	0.5	0.424	0.391	0.38	0.554
1ibzA_1rcy	0.565	0.478	0.435	0.5	0.5	0.511	0.511	0.533	0.478	0.522	0.446	0.533	0.533	0.337	0.424	0.467	0.511	0.5	0.446	0.587	0.5	0.587	0.413	0.554	0.337	0.304	0.315	0.467	0.565	0.457	0.337	0.543	0.522	0.609	0.359	0.413	0.5	0.5	0.63	0.478	0.587	0.207	0.424	0.565	0.5	0.424	0.391	0.38	0.554
1igtB_1fe8J	0.967	0.971	0.967	0.967	0.971	0.962	0.976	0.962	0.948	0.971	0.976	0.976	0.957	0.971	0.976	0.981	0.943	0.976	0.967	0.971	0.971	0.962	0.957	0.952	0.957	0.971	0.948	0.962	0.948	0.962	0.981	0.957	0.962	0.976	0.971	0.962	0.962	0.976	0.986	0.962	0.967	0.976	0.943	0.957	0.938	0.943	0.952	0.943	0.943
1igtB_1fe8J	0.967	0.971	0.967	0.967	0.971	0.962	0.976	0.962	0.948	0.971	0.976	0.976	0.957	0.971	0.976	0.981	0.943	0.976	0.967	0.971	0.971	0.962	0.957	0.952	0.957	0.971	0.948	0.962	0.948	0.962	0.981	0.957	0.962	0.976	0.971	0.962	0.962	0.976	0.986	0.962	0.967	0.976	0.943	0.957	0.938	0.943	0.952	0.943	0.943
1ii5A_1lst	0.892	0.854	0.887	0.92	0.878	0.84	0.906	0.836	0.859	0.84	0.873	0.859	0.859	0.906	0.869	0.934	0.873	0.85	0.887	0.878	0.864	0.906	0.798	0.873	0.897	0.854	0.864	0.883	0.897	0.84	0.864	0.897	0.869	0.869	0.859	0.831	0.901	0.869	0.911	0.869	0.873	0.854	0.878	0.859	0.854	0.85	0.869	0.77	0.883
1ijqA_1qlgA	0.196	0.204	0.0783	0.0565	0.23	0.283	0.13	0.183	0.122	0	0.261	0.2	0.0783	0.087	0.196	0.161	0.2	0.148	0.143	0.239	0.148	0.217	0.157	0.0739	0.1	0.252	0.13	0.252	0.178	0	0	0.0826	0.117	0.191	0.0348	0	0.122	0.3	0.191	0.0783	0.217	0.23	0	0.352	0.0348	0	0	0	0.174
1imbA_1qgxA	0.724	0.788	0.732	0.792	0.768	0.788	0.728	0.76	0.764	0.784	0.772	0.76	0.772	0.692	0.72	0.736	0.752	0.764	0.668	0.764	0.764	0.752	0.736	0.68	0.656	0.772	0.772	0.652	0.7	0.684	0.756	0.608	0.612	0.712	0.7	0.656	0.648	0.756	0.664	0.768	0.644	0.708	0.74	0.652	0.7	0.552	0.684	0.744	0.628
1imbA_1qgxA	0.724	0.788	0.732	0.792	0.768	0.788	0.728	0.76	0.764	0.784	0.772	0.76	0.772	0.692	0.72	0.736	0.752	0.764	0.668	0.764	0.764	0.752	0.736	0.68	0.656	0.772	0.772	0.652	0.7	0.684	0.756	0.608	0.612	0.712	0.7	0.656	0.648	0.756	0.664	0.768	0.644	0.708	0.74	0.652	0.7	0.552	0.684	0.744	0.628
1irp_2irtA	0.87	0.87	0.87	0.87	0.87	0.87	0.87	0.87	0.87	0.87	0.87	0.87	0.87	0.87	0.87	0.87	0.87	0.87	0.87	0.87	0.87	0.87	0.87	0.87	0.87	0.87	0.87	0.87	0.87	0.87	0.87	0.87	0.87	0.87	0.87	0.87	0.87	0.87	0.87	0.87	0.87	0.87	0.87	0.87	0.87	0.87	0.87	0.87	0.87
1itbB_2ncm	0.667	0.656	0.573	0.635	0.312	0.0625	0.615	0.656	0.542	0.25	0.583	0.646	0.521	0.615	0.656	0.448	0.583	0.552	0.625	0.552	0.219	0.51	0.646	0.635	0.344	0.5	0.594	0.615	0.74	0.573	0.219	0.812	0	0.573	0.615	0.25	0.844	0.49	0.25	0.281	0	0	0.573	0	0.208	0.146	0	0.625	0.177
1ithA_2fal	0.886	0.886	0.771	0.779	0.743	0.9	0.886	0.8	0.886	0.893	0.736	0.736	0.743	0.693	0.886	0.743	0.714	0.707	0.714	0.8	0.707	0.843	0.686	0.693	0.714	0.807	0.714	0.721	0.714	0.671	0.707	0.793	0.714	0.636	0.664	0.743	0.736	0.793	0.707	0.693	0.636	0.721	0.75	0.793	0.6	0.786	0.6	0.579	0.471
1ixh_1pot	0.128	0.124	0.157	0.128	0.132	0.132	0.124	0.145	0.062	0.293	0.112	0.136	0.132	0.165	0.124	0.211	0.194	0.136	0.24	0.165	0.157	0.293	0.124	0.128	0.149	0.223	0.128	0.112	0.128	0.124	0.281	0.219	0.136	0.211	0.174	0.256	0.244	0.103	0.186	0.0785	0.219	0.355	0.145	0.202	0.132	0.219	0.145	0.132	0.215
1jdc_1amy	0.734	0.737	0.718	0.732	0.699	0.699	0.748	0.699	0.699	0.699	0.745	0.699	0.699	0.696	0.778	0.696	0.745	0.71	0.759	0.745	0.745	0.732	0.77	0.751	0.77	0.663	0.712	0.715	0.764	0.715	0.704	0.753	0.688	0.679	0.696	0.723	0.751	0.789	0.701	0.718	0.729	0.723	0.734	0.723	0.726	0.685	0.742	0.704	0.723
1jfuA_1prxA	0.667	0.631	0.716	0.702	0.61	0.617	0.589	0.631	0.624	0.66	0.738	0.66	0.702	0.567	0.667	0.787	0.716	0.582	0.674	0.688	0.695	0.553	0.773	0.525	0.624	0.738	0.624	0.702	0.589	0.61	0.631	0.709	0.582	0.567	0.567	0.638	0.66	0.667	0.645	0.532	0.532	0.638	0.667	0.56	0.546	0.475	0.617	0.468	0.645
1jhnA_1led	0.0635	0.0582	0.0265	0.0265	0.0476	0.0635	0.0635	0.0476	0.0476	0.0635	0.0265	0.0212	0.0635	0.0635	0.153	0.0529	0.0635	0.0212	0.0423	0.0476	0.0476	0.0265	0.0265	0.0582	0.0265	0.0265	0.0265	0.0423	0.0582	0.0265	0.0476	0.0476	0.0741	0.0159	0.122	0.0582	0.116	0.0582	0.0265	0.0423	0.0423	0.0476	0.0899	0.153	0	0.0265	0.132	0.0423	0.0159
1jhnA_1led	0.0635	0.0582	0.0265	0.0265	0.0476	0.0635	0.0635	0.0476	0.0476	0.0635	0.0265	0.0212	0.0635	0.0635	0.153	0.0529	0.0635	0.0212	0.0423	0.0476	0.0476	0.0265	0.0265	0.0582	0.0265	0.0265	0.0265	0.0423	0.0582	0.0265	0.0476	0.0476	0.0741	0.0159	0.122	0.0582	0.116	0.0582	0.0265	0.0423	0.0423	0.0476	0.0899	0.153	0	0.0265	0.132	0.0423	0.0159
1jk0A_1xikA	0.807	0.869	0.858	0.847	0.84	0.793	0.825	0.84	0.858	0.782	0.891	0.865	0.782	0.844	0.822	0.876	0.822	0.862	0.884	0.825	0.796	0.815	0.811	0.709	0.898	0.796	0.764	0.88	0.738	0.865	0.76	0.793	0.676	0.836	0.822	0.72	0.702	0.753	0.68	0.702	0.782	0.76	0.745	0.749	0.771	0.778	0.796	0.818	0.735
1jk0A_1xikA	0.807	0.869	0.858	0.847	0.84	0.793	0.825	0.84	0.858	0.782	0.891	0.865	0.782	0.844	0.822	0.876	0.822	0.862	0.884	0.825	0.796	0.815	0.811	0.709	0.898	0.796	0.764	0.88	0.738	0.865	0.76	0.793	0.676	0.836	0.822	0.72	0.702	0.753	0.68	0.702	0.782	0.76	0.745	0.749	0.771	0.778	0.796	0.818	0.735
1jotA_1c3nA	0.82	0.758	0.789	0.75	0.836	0.758	0.781	0.828	0.789	0.742	0.789	0.789	0.758	0.789	0.789	0.805	0.766	0.688	0.789	0.781	0.797	0.82	0.719	0.914	0.773	0.805	0.773	0.828	0.836	0.742	0.805	0.758	0.828	0.766	0.688	0.758	0.766	0.789	0.758	0.789	0.719	0.797	0.75	0.727	0.828	0.789	0.766	0.766	0.711
1jotA_1vmoA	0	0.161	0.153	0.226	0.169	0.161	0	0.0968	0.266	0.161	0.161	0.137	0	0.218	0	0.25	0.161	0.0887	0.145	0.266	0.274	0	0.242	0.258	0	0.161	0	0.379	0	0.21	0.169	0	0.258	0.105	0.258	0.0968	0	0.129	0	0	0.0565	0.0968	0	0.0968	0.234	0.0806	0.153	0.105	0.145
1jp4A_1qgxA	0.71	0.659	0.604	0.691	0.627	0.719	0.719	0.631	0.594	0.668	0.599	0.687	0.664	0.682	0.696	0.668	0.65	0.687	0.682	0.664	0.558	0.521	0.724	0.673	0.682	0.664	0.484	0.76	0.65	0.687	0.756	0.691	0.608	0.774	0.539	0.608	0.677	0.682	0.659	0.742	0.705	0.502	0.673	0.627	0.539	0.682	0.705	0.691	0.567
1k89_1bw9A	0.677	0.663	0.648	0.716	0.666	0.666	0.625	0.657	0.66	0.683	0.648	0.633	0.607	0.686	0.663	0.616	0.66	0.674	0.68	0.622	0.607	0.695	0.645	0.589	0.674	0.598	0.648	0.674	0.645	0.642	0.61	0.625	0.604	0.68	0.698	0.604	0.666	0.551	0.666	0.613	0.683	0.607	0.674	0.642	0.642	0.636	0.63	0.654	0.61
1kb5B_1nkr	0.344	0.4	0.211	0.411	0.289	0.278	0.256	0.278	0.411	0.278	0.211	0.289	0.289	0.267	0.278	0.278	0.411	0.267	0.222	0.256	0.344	0.344	0.189	0.144	0.289	0.411	0.289	0.189	0.289	0.278	0.144	0.156	0.289	0.433	0.156	0.144	0.156	0.2	0.267	0.2	0.2	0.144	0.2	0.267	0.267	0.2	0	0.144	0.244
1kb5B_1nkr	0.344	0.4	0.211	0.411	0.289	0.278	0.256	0.278	0.411	0.278	0.211	0.289	0.289	0.267	0.278	0.278	0.411	0.267	0.222	0.256	0.344	0.344	0.189	0.144	0.289	0.411	0.289	0.189	0.289	0.278	0.144	0.156	0.289	0.433	0.156	0.144	0.156	0.2	0.267	0.2	0.2	0.144	0.2	0.267	0.267	0.2	0	0.144	0.244
1krs_1b8aA	0.802	0.802	0.802	0.802	0.802	0.802	0.823	0.802	0.802	0.802	0.802	0.802	0.802	0.802	0.802	0.812	0.802	0.802	0.75	0.802	0.802	0.812	0.781	0.844	0.833	0.802	0.844	0.75	0.688	0.812	0.812	0.812	0.781	0.656	0.812	0.792	0.812	0.812	0.802	0.844	0.812	0.792	0.812	0.812	0.76	0.812	0.646	0.812	0.771
1krs_1lylA	0.716	0.716	0.716	0.716	0.716	0.716	0.716	0.716	0.716	0.716	0.716	0.716	0.716	0.716	0.716	0.716	0.716	0.716	0.716	0.716	0.716	0.716	0.716	0.716	0.716	0.716	0.716	0.716	0.716	0.716	0.716	0.716	0.716	0.716	0.716	0.716	0.716	0.716	0.716	0.716	0.716	0.716	0.716	0.716	0.716	0.716	0.716	0.716	0.716
1kum_1cxlA	0.861	0.802	0.782	0.822	0.832	0.861	0.802	0.851	0.842	0.861	0.802	0.822	0.861	0.851	0.861	0.851	0.792	0.832	0.832	0.851	0.851	0.832	0.762	0.832	0.861	0.802	0.842	0.842	0.822	0.772	0.426	0.842	0.792	0.782	0.624	0.802	0.881	0.812	0.822	0.851	0.812	0.802	0.822	0.832	0.842	0.812	0.614	0.812	0.733
1kwaA_1kwaB	0.929	0.929	0.929	0.929	0.929	0.929	0.929	0.929	0.929	0.929	0.929	0.929	0.929	0.929	0.929	0.929	0.929	0.929	0.929	0.929	0.929	0.929	0.929	0.929	0.929	0.929	0.929	0.929	0.929	0.929	0.929	0.929	0.929	0.929	0.929	0.929	0.929	0.929	0.929	0.929	0.929	0.929	0.929	0.929	0.929	0.929	0.929	0.929	0.929
1kwaA_1qauA	0.885	0.77	0.874	0.805	0.839	0.805	0.816	0.793	0.885	0.782	0.805	0.828	0.908	0.816	0.92	0.793	0.897	0.816	0.793	0.782	0.793	0.839	0.828	0.782	0.839	0.77	0.793	0.805	0.805	0.851	0.759	0.874	0.793	0.828	0.805	0.77	0.793	0.805	0.851	0.793	0.782	0.851	0.793	0.839	0.77	0.828	0.805	0.839	0.805
1kwaA_1qauA	0.885	0.77	0.874	0.805	0.839	0.805	0.816	0.793	0.885	0.782	0.805	0.828	0.908	0.816	0.92	0.793	0.897	0.816	0.793	0.782	0.793	0.839	0.828	0.782	0.839	0.77	0.793	0.805	0.805	0.851	0.759	0.874	0.793	0.828	0.805	0.77	0.793	0.805	0.851	0.793	0.782	0.851	0.793	0.839	0.77	0.828	0.805	0.839	0.805
1lam_1ecpA	0	0	0	0	0	0	0	0	0	0	0.145	0	0	0	0	0	0	0	0	0	0	0	0.043	0	0	0	0	0	0	0	0	0	0	0	0	0	0	0	0	0	0.0645	0	0	0	0	0	0	0	0
1larA_1d5rA	0.208	0.238	0.25	0.238	0.238	0.238	0.204	0.238	0.238	0.238	0.235	0.208	0.231	0.235	0.231	0.227	0.235	0.238	0.238	0.231	0.231	0.238	0.262	0.238	0.215	0.258	0.219	0.262	0.219	0.181	0.238	0.188	0.204	0.231	0.25	0.238	0.219	0.227	0.196	0.181	0.2	0.238	0.188	0.219	0.273	0.104	0.246	0.262	0.173
1larA_2shpA	0	0	0	0	0	0	0	0	0	0	0	0	0	0	0	0	0	0	0	0	0	0	0	0	0	0	0	0	0	0	0	0	0	0	0	0	0	0	0	0	0	0	0	0	0	0	0	0	0
1larA_2shpA	0	0	0	0	0	0	0	0	0	0	0	0	0	0	0	0	0	0	0	0	0	0	0	0	0	0	0	0	0	0	0	0	0	0	0	0	0	0	0	0	0	0	0	0	0	0	0	0	0
1lay_1at3A	0.832	0.826	0.847	0.863	0.868	0.8	0.832	0.863	0.863	0.8	0.863	0.863	0.863	0.879	0.821	0.811	0.863	0.879	0.816	0.858	0.826	0.779	0.863	0.821	0.884	0.847	0.842	0.789	0.842	0.821	0.816	0.821	0.879	0.863	0.805	0.805	0.816	0.863	0.821	0.768	0.863	0.826	0.874	0.8	0.805	0.868	0.821	0.863	0.853
1lay_1at3A	0.832	0.826	0.847	0.863	0.868	0.8	0.832	0.863	0.863	0.8	0.863	0.863	0.863	0.879	0.821	0.811	0.863	0.879	0.816	0.858	0.826	0.779	0.863	0.821	0.884	0.847	0.842	0.789	0.842	0.821	0.816	0.821	0.879	0.863	0.805	0.805	0.816	0.863	0.821	0.768	0.863	0.826	0.874	0.8	0.805	0.868	0.821	0.863	0.853
1lbd_2lbd	0.785	0.769	0.836	0.846	0.815	0.815	0.774	0.821	0.815	0.841	0.826	0.836	0.821	0.862	0.769	0.815	0.774	0.821	0.841	0.867	0.867	0.877	0.867	0.815	0.872	0.867	0.759	0.851	0.815	0.81	0.892	0.831	0.708	0.805	0.826	0.8	0.764	0.779	0.744	0.703	0.79	0.815	0.882	0.821	0.774	0.79	0.779	0.862	0.805
1lckA_1griA	0.586	0.579	0.483	0.51	0.524	0.593	0.51	0.503	0.593	0.593	0.559	0.524	0.593	0.579	0.579	0.476	0.579	0.524	0.497	0.579	0.579	0.566	0.497	0.572	0.462	0.572	0.586	0.517	0.586	0.49	0.586	0.586	0.552	0.524	0.51	0.572	0.572	0.51	0.497	0.572	0.586	0.579	0.572	0.566	0.517	0.572	0.503	0.462	0.531
1lcl_1sacA	0.0391	0.164	0.188	0.156	0.141	0.18	0.0391	0.0391	0.109	0.0391	0.0391	0.0391	0.0391	0	0.0703	0.0703	0.109	0.0391	0.141	0.0391	0	0.0859	0	0	0	0	0	0.109	0	0.133	0.0391	0.0391	0	0	0.18	0.0391	0.0391	0.0391	0.0391	0	0.0391	0.0469	0	0	0.0547	0	0.0391	0	0
1lfdA_2rgf	0.895	0.895	0.895	0.895	0.895	0.895	0.895	0.895	0.895	0.895	0.895	0.895	0.895	0.895	0.895	0.895	0.895	0.895	0.895	0.895	0.895	0.895	0.895	0.895	0.895	0.895	0.895	0.895	0.895	0.895	0.895	0.895	0.895	0.895	0.895	0.895	0.895	0.895	0.895	0.895	0.895	0.895	0.895	0.895	0.895	0.895	0.895	0.895	0.895
1lis_1gakA	0.837	0.853	0.899	0.845	0.853	0.899	0.845	0.853	0.845	0.845	0.891	0.845	0.853	0.822	0.845	0.891	0.837	0.853	0.853	0.845	0.845	0.783	0.907	0.822	0.798	0.837	0.806	0.868	0.822	0.791	0.729	0.806	0.744	0.791	0.829	0.829	0.775	0.76	0.736	0.713	0.713	0.822	0.775	0.837	0.814	0.69	0.814	0.961	0.736
1lt3A_1xtcA	0.979	0.979	1	0.984	0.979	0.979	0.979	0.979	1	0.979	1	0.979	0.979	0.984	0.979	0.979	0.979	0.979	1	1	1	0.979	0.979	1	1	0.979	1	0.979	1	1	1	1	1	1	0.984	1	1	1	0.979	0.989	0.989	1	0.979	1	0.984	0.989	0.984	1	0.984
1lxa_1qreA	0.126	0.146	0	0.119	0.119	0.119	0.132	0.119	0.119	0.119	0.119	0.119	0.119	0.119	0.119	0.119	0.119	0.119	0.113	0.119	0.119	0.113	0	0.119	0.126	0.119	0.119	0	0.119	0.119	0.119	0.146	0.119	0.146	0	0.119	0.146	0	0	0.119	0.146	0.119	0	0.119	0.119	0.291	0.119	0.113	0.106
1lxa_2xat	0	0.0349	0	0	0	0	0	0	0	0	0.0407	0.122	0	0.122	0	0.0349	0	0.0988	0.122	0.0581	0.064	0.0523	0	0	0.122	0	0	0.192	0	0.134	0	0	0.116	0	0.116	0	0	0.0988	0.122	0.0756	0.122	0	0.122	0.0581	0	0.0407	0	0.0349	0.116
1lxa_2xat	0	0.0349	0	0	0	0	0	0	0	0	0.0407	0.122	0	0.122	0	0.0349	0	0.0988	0.122	0.0581	0.064	0.0523	0	0	0.122	0	0	0.192	0	0.134	0	0	0.116	0	0.116	0	0	0.0988	0.122	0.0756	0.122	0	0.122	0.0581	0	0.0407	0	0.0349	0.116
1mai_1pls	0.63	0.7	0.53	0.63	0.69	0.62	0.58	0.61	0.52	0.61	0.58	0.74	0.62	0.71	0.61	0.52	0.62	0.71	0.71	0.6	0.56	0.5	0.59	0.73	0.64	0.65	0.67	0.73	0.73	0.76	0.48	0.72	0.62	0.49	0.61	0.6	0.63	0.61	0.66	0.6	0.5	0.59	0.69	0.67	0.7	0.52	0.62	0.47	0.7
1maz_1f16A	0.806	0.813	0.662	0.806	0.791	0.655	0.799	0.655	0.835	0.655	0.669	0.655	0.82	0.82	0.647	0.662	0.799	0.827	0.827	0.784	0.763	0.669	0.604	0.676	0.669	0.77	0.662	0.791	0.662	0.633	0.813	0.813	0.669	0.669	0.698	0.82	0.669	0.784	0.698	0.662	0.813	0.777	0.719	0.719	0.784	0.561	0.647	0.655	0.662
1mfmA_1xsoB	0.987	0.987	0.98	0.98	0.993	0.993	0.98	0.98	0.98	0.98	0.98	0.993	0.98	0.98	0.987	0.987	0.98	0.993	0.98	0.98	0.98	0.98	0.987	0.98	0.987	0.98	0.987	0.987	0.98	0.98	0.987	0.98	0.98	0.987	0.98	0.98	0.98	0.98	0.98	0.98	0.98	0.987	0.98	0.987	0.987	0.98	0.987	0.98	0.987
1mfmA_1xsoB	0.987	0.987	0.98	0.98	0.993	0.993	0.98	0.98	0.98	0.98	0.98	0.993	0.98	0.98	0.987	0.987	0.98	0.993	0.98	0.98	0.98	0.98	0.987	0.98	0.987	0.98	0.987	0.987	0.98	0.98	0.987	0.98	0.98	0.987	0.98	0.98	0.98	0.98	0.98	0.98	0.98	0.987	0.98	0.987	0.987	0.98	0.987	0.98	0.987
1mfmA_1xsoB	0.987	0.987	0.98	0.98	0.993	0.993	0.98	0.98	0.98	0.98	0.98	0.993	0.98	0.98	0.987	0.987	0.98	0.993	0.98	0.98	0.98	0.98	0.987	0.98	0.987	0.98	0.987	0.987	0.98	0.98	0.987	0.98	0.98	0.987	0.98	0.98	0.98	0.98	0.98	0.98	0.98	0.987	0.98	0.987	0.987	0.98	0.987	0.98	0.987
1mh1_2cmd	0.315	0.331	0.338	0.315	0.3	0.338	0.315	0.323	0.338	0.338	0.338	0.338	0.338	0.315	0.315	0.315	0.338	0.338	0.323	0.338	0.338	0.223	0.315	0.338	0.269	0.338	0.323	0.262	0.338	0.323	0.338	0.285	0.338	0.308	0.323	0.338	0.269	0.315	0.369	0.338	0.338	0.338	0.354	0.338	0.338	0.315	0.338	0.185	0.346
1mh1_2cmd	0.315	0.331	0.338	0.315	0.3	0.338	0.315	0.323	0.338	0.338	0.338	0.338	0.338	0.315	0.315	0.315	0.338	0.338	0.323	0.338	0.338	0.223	0.315	0.338	0.269	0.338	0.323	0.262	0.338	0.323	0.338	0.285	0.338	0.308	0.323	0.338	0.269	0.315	0.369	0.338	0.338	0.338	0.354	0.338	0.338	0.315	0.338	0.185	0.346
1mpgA_1mun	0.561	0.526	0.55	0.538	0.556	0.544	0.538	0.556	0.532	0.567	0.608	0.544	0.567	0.509	0.561	0.532	0.532	0.561	0.515	0.485	0.485	0.55	0.538	0.538	0.614	0.526	0.544	0.544	0.532	0.532	0.532	0.544	0.544	0.585	0.579	0.579	0.608	0.468	0.561	0.538	0.573	0.515	0.561	0.538	0.509	0.515	0.579	0.544	0.532
1mrp_1d9yA	1	1	1	1	1	1	1	1	1	1	1	1	1	1	1	1	1	1	1	1	1	1	1	1	1	1	1	1	1	1	1	1	1	1	1	1	1	1	1	1	1	1	1	1	1	1	1	1	1
1mrp_1d9yA	1	1	1	1	1	1	1	1	1	1	1	1	1	1	1	1	1	1	1	1	1	1	1	1	1	1	1	1	1	1	1	1	1	1	1	1	1	1	1	1	1	1	1	1	1	1	1	1	1
1msc_1qbeA	0.786	0.786	0.838	0.778	0.786	0.821	0.786	0.778	0.786	0.769	0.821	0.786	0.821	0.88	0.795	0.692	0.701	0.769	0.735	0.701	0.701	0.803	0.803	0.795	0.803	0.701	0.761	0.803	0.735	0.701	0.692	0.812	0.718	0.821	0.769	0.675	0.692	0.65	0.709	0.709	0.726	0.692	0.744	0.658	0.769	0.803	0.65	0.632	0.624
1mtyB_1mhyB	0.995	0.995	0.995	0.995	0.995	0.995	0.995	0.995	0.995	0.995	0.995	0.995	0.995	0.995	0.995	0.995	0.995	0.995	0.995	0.995	0.995	0.995	0.995	0.995	0.995	0.995	0.995	0.995	0.995	0.992	0.995	0.995	0.995	0.995	0.995	0.995	0.995	0.995	0.995	0.995	0.995	0.995	0.995	0.992	0.995	0.995	0.995	0.995	0.995
1mtyB_1mhyB	0.995	0.995	0.995	0.995	0.995	0.995	0.995	0.995	0.995	0.995	0.995	0.995	0.995	0.995	0.995	0.995	0.995	0.995	0.995	0.995	0.995	0.995	0.995	0.995	0.995	0.995	0.995	0.995	0.995	0.992	0.995	0.995	0.995	0.995	0.995	0.995	0.995	0.995	0.995	0.995	0.995	0.995	0.995	0.992	0.995	0.995	0.995	0.995	0.995
1mtyB_1qq8A	0	0	0.116	0.0773	0.0435	0	0.0531	0.0242	0.0773	0.0435	0.0725	0.0435	0.0435	0.0773	0.0435	0.058	0.0386	0.087	0.0918	0.0242	0.0435	0.0773	0.135	0.0242	0.058	0.0193	0.0628	0.058	0.058	0.0386	0.0966	0.058	0.058	0.0242	0.0338	0.0966	0.058	0.0193	0	0.058	0.0918	0.106	0.00966	0.058	0.0531	0.0242	0.106	0	0.087
1mucA_2mnr	0.838	0.924	0.841	0.862	0.903	0.829	0.844	0.903	0.868	0.868	0.812	0.894	0.903	0.821	0.876	0.85	0.841	0.903	0.8	0.841	0.841	0.897	0.812	0.862	0.876	0.847	0.794	0.826	0.791	0.891	0.862	0.882	0.821	0.844	0.771	0.818	0.865	0.874	0.747	0.797	0.888	0.879	0.85	0.797	0.835	0.815	0.871	0.765	0.794
1mugA_3eugA	0.409	0.329	0.336	0.53	0.443	0.409	0.409	0.396	0.443	0.503	0.302	0.383	0.275	0.228	0.477	0.409	0.228	0.235	0.409	0.658	0.664	0.396	0.497	0.228	0.537	0.289	0.188	0.523	0.174	0.228	0.188	0.322	0.174	0.168	0.262	0.0872	0.295	0.302	0.0805	0.208	0.154	0.289	0.221	0.195	0.262	0.242	0.208	0.0872	0.302
1mugA_3eugA	0.409	0.329	0.336	0.53	0.443	0.409	0.409	0.396	0.443	0.503	0.302	0.383	0.275	0.228	0.477	0.409	0.228	0.235	0.409	0.658	0.664	0.396	0.497	0.228	0.537	0.289	0.188	0.523	0.174	0.228	0.188	0.322	0.174	0.168	0.262	0.0872	0.295	0.302	0.0805	0.208	0.154	0.289	0.221	0.195	0.262	0.242	0.208	0.0872	0.302
1nbcA_1tf4A	0.351	0.519	0.55	0.519	0.519	0.519	0.458	0.519	0.321	0.519	0.359	0.519	0.55	0.328	0.489	0.374	0.298	0.527	0.427	0.305	0.282	0.511	0.496	0.435	0.519	0.321	0.519	0.542	0.519	0.527	0.26	0.313	0.405	0.626	0.55	0.305	0.26	0.366	0.557	0.244	0.305	0.366	0.214	0.336	0.237	0.267	0.519	0.481	0.252
1nedA_1g3iJ	0.965	0.965	0.965	0.965	0.965	0.965	0.965	0.965	0.965	0.965	0.965	0.965	0.965	0.965	0.953	0.965	0.965	0.965	0.965	0.965	0.965	0.965	0.953	0.965	0.965	0.965	0.953	0.953	0.953	0.953	0.965	0.953	0.965	0.965	0.965	0.965	0.953	0.965	0.965	0.965	0.965	0.965	0.965	0.965	0.965	0.965	0.965	0.953	0.965
1nedA_1pmaP	0.665	0.718	0.718	0.694	0.6	0.718	0.676	0.6	0.553	0.606	0.559	0.606	0.482	0.5	0.653	0.524	0.518	0.694	0.7	0.482	0.482	0.447	0.676	0.476	0.712	0.518	0.635	0.488	0.529	0.541	0.482	0.459	0.471	0.647	0.676	0.482	0.459	0.518	0.482	0.524	0.671	0.471	0.659	0.476	0.465	0.659	0.465	0.641	0.5
1neu_1kacB	0.748	0.802	0.757	0.703	0.721	0.757	0.748	0.802	0.892	0.631	0.631	0.766	0.73	0.757	0.793	0.748	0.757	0.712	0.595	0.468	0.874	0.901	0.64	0.802	0.784	0.883	0.757	0.613	0.757	0.802	0.793	0.613	0.802	0.721	0.261	0.793	0.748	0.757	0.297	0.802	0.901	0.757	0.604	0.829	0.613	0.838	0.631	0.712	0.378
1nox_1bkjA	0.864	0.847	0.926	0.903	0.852	0.847	0.886	0.835	0.869	0.881	0.875	0.864	0.881	0.881	0.784	0.852	0.898	0.835	0.869	0.869	0.852	0.858	0.852	0.864	0.841	0.801	0.892	0.903	0.864	0.898	0.801	0.835	0.881	0.926	0.83	0.807	0.824	0.812	0.83	0.869	0.818	0.807	0.852	0.841	0.852	0.847	0.841	0.824	0.818
1nseA_1qomB	1	1	1	1	1	1	1	1	1	1	1	1	1	1	1	0.993	1	1	0.964	1	1	1	1	1	1	1	1	1	1	1	1	1	1	1	1	1	1	1	1	1	1	1	1	1	0.973	1	1	1	0.971
1nseA_1qomB	1	1	1	1	1	1	1	1	1	1	1	1	1	1	1	0.993	1	1	0.964	1	1	1	1	1	1	1	1	1	1	1	1	1	1	1	1	1	1	1	1	1	1	1	1	1	0.973	1	1	1	0.971
1nsgB_256bA	0.202	0.146	0.213	0.146	0.202	0.18	0.202	0.146	0.146	0.18	0.146	0.146	0.18	0.146	0.146	0.0112	0.146	0.146	0.0112	0.202	0.202	0.146	0	0.146	0.146	0.0225	0.146	0.225	0.146	0.146	0.169	0.404	0.146	0.0225	0.326	0.146	0.146	0.0787	0.191	0.146	0.27	0.112	0.0562	0.18	0	0.213	0	0.315	0.0225
1nsgB_256bA	0.202	0.146	0.213	0.146	0.202	0.18	0.202	0.146	0.146	0.18	0.146	0.146	0.18	0.146	0.146	0.0112	0.146	0.146	0.0112	0.202	0.202	0.146	0	0.146	0.146	0.0225	0.146	0.225	0.146	0.146	0.169	0.404	0.146	0.0225	0.326	0.146	0.146	0.0787	0.191	0.146	0.27	0.112	0.0562	0.18	0	0.213	0	0.315	0.0225
1nzyA_1dubE	0.934	0.934	0.934	0.934	0.934	0.934	0.926	0.93	0.934	0.934	0.934	0.934	0.934	0.914	0.934	0.871	0.934	0.934	0.879	0.934	0.934	0.938	0.938	0.941	0.934	0.938	0.934	0.898	0.938	0.91	0.938	0.84	0.941	0.938	0.934	0.938	0.898	0.934	0.938	0.91	0.941	0.91	0.809	0.91	0.934	0.926	0.934	0.938	0.934
1nzyA_1dubE	0.934	0.934	0.934	0.934	0.934	0.934	0.926	0.93	0.934	0.934	0.934	0.934	0.934	0.914	0.934	0.871	0.934	0.934	0.879	0.934	0.934	0.938	0.938	0.941	0.934	0.938	0.934	0.898	0.938	0.91	0.938	0.84	0.941	0.938	0.934	0.938	0.898	0.934	0.938	0.91	0.941	0.91	0.809	0.91	0.934	0.926	0.934	0.938	0.934
1oaa_1ybvA	0.601	0.63	0.655	0.622	0.63	0.622	0.613	0.609	0.634	0.634	0.655	0.643	0.626	0.668	0.702	0.681	0.651	0.639	0.668	0.651	0.647	0.601	0.672	0.58	0.672	0.639	0.618	0.681	0.672	0.643	0.584	0.555	0.584	0.647	0.634	0.613	0.555	0.584	0.613	0.58	0.517	0.613	0.651	0.639	0.685	0.618	0.613	0.634	0.63
1pcl_1qcxA	0.53	0.541	0.53	0.495	0.516	0.53	0.534	0.487	0.523	0.53	0.509	0.527	0.527	0.509	0.685	0.477	0.498	0.53	0.573	0.527	0.616	0.516	0.57	0.573	0.502	0.477	0.613	0.462	0.573	0.581	0.502	0.53	0.556	0.495	0.505	0.502	0.523	0.57	0.631	0.473	0.516	0.538	0.577	0.505	0.491	0.588	0.523	0.473	0.595
1pd21_1pgtA	0.809	0.84	0.83	0.851	0.629	0.845	0.845	0.84	0.691	0.856	0.835	0.835	0.881	0.67	0.778	0.696	0.799	0.639	0.871	0.794	0.794	0.619	0.753	0.799	0.851	0.742	0.747	0.84	0.763	0.66	0.619	0.814	0.763	0.835	0.856	0.763	0.814	0.598	0.753	0.552	0.763	0.639	0.582	0.794	0.732	0.742	0.737	0.773	0.639
1pedA_2ohxA	0.818	0.773	0.776	0.773	0.761	0.782	0.788	0.749	0.722	0.776	0.767	0.719	0.767	0.758	0.806	0.722	0.716	0.719	0.77	0.725	0.725	0.66	0.788	0.851	0.767	0.716	0.8	0.77	0.839	0.809	0.657	0.642	0.764	0.767	0.719	0.755	0.684	0.71	0.663	0.672	0.597	0.794	0.752	0.707	0.746	0.642	0.719	0.699	0.696
1pjr_1qvaA	0.387	0.337	0.393	0.331	0.331	0.337	0.319	0.344	0.331	0.344	0.319	0.331	0.337	0.387	0.331	0.374	0.294	0.35	0.442	0	0	0.417	0.442	0.325	0.411	0.288	0.331	0.325	0.331	0.282	0	0	0	0.442	0.399	0.387	0.19	0	0.307	0	0	0.325	0.245	0	0.448	0.319	0.368	0.35	0.178
1pjr_1qvaA	0.387	0.337	0.393	0.331	0.331	0.337	0.319	0.344	0.331	0.344	0.319	0.331	0.337	0.387	0.331	0.374	0.294	0.35	0.442	0	0	0.417	0.442	0.325	0.411	0.288	0.331	0.325	0.331	0.282	0	0	0	0.442	0.399	0.387	0.19	0	0.307	0	0	0.325	0.245	0	0.448	0.319	0.368	0.35	0.178
1pjr_1qvaA	0.387	0.337	0.393	0.331	0.331	0.337	0.319	0.344	0.331	0.344	0.319	0.331	0.337	0.387	0.331	0.374	0.294	0.35	0.442	0	0	0.417	0.442	0.325	0.411	0.288	0.331	0.325	0.331	0.282	0	0	0	0.442	0.399	0.387	0.19	0	0.307	0	0	0.325	0.245	0	0.448	0.319	0.368	0.35	0.178
1plc_2occB	0.244	0.171	0.11	0.11	0.244	0.244	0.159	0.11	0.159	0.11	0.11	0.256	0.244	0.171	0.146	0.146	0.159	0.122	0.146	0.134	0.134	0.122	0.171	0.159	0.244	0.146	0.159	0.159	0.159	0.146	0.134	0.11	0.159	0.256	0.159	0.134	0.11	0.0976	0.061	0.0488	0.11	0.0976	0.134	0.232	0.244	0.11	0.232	0.232	0.0488
1plq_1ge8A	0.962	0.962	0.949	0.962	0.962	0.962	0.945	0.962	0.945	0.962	0.958	0.954	0.962	0.958	0.924	0.932	0.937	0.962	0.966	0.928	0.928	0.954	0.945	0.958	0.949	0.954	0.962	0.954	0.962	0.928	0.937	0.949	0.958	0.97	0.962	0.937	0.958	0.941	0.941	0.932	0.962	0.949	0.932	0.928	0.903	0.962	0.907	0.962	0.937
1pls_1foeA	0.632	0.292	0.538	0.236	0.623	0.396	0.462	0.557	0.642	0.283	0.481	0.717	0.519	0.613	0.274	0.462	0.604	0.274	0.406	0.255	0.594	0.481	0.613	0.594	0.434	0.349	0.66	0.509	0.594	0.5	0.519	0.434	0.481	0.142	0.406	0.415	0.226	0.245	0.406	0.443	0.245	0.302	0.217	0.481	0.425	0.443	0.425	0.462	0.425
1psrA_1qlsA	0.87	0.87	0.87	0.891	0.87	0.87	0.87	0.87	0.891	0.87	0.87	0.87	0.87	0.859	0.902	0.859	0.859	0.87	0.859	0.902	0.924	0.859	0.87	0.891	0.837	0.891	0.891	0.837	0.88	0.761	0.891	0.87	0.87	0.859	0.761	0.87	0.87	0.924	0.75	0.859	0.87	0.88	0.783	0.913	0.75	0.87	0.902	0.87	0.891
1psrA_1qlsA	0.87	0.87	0.87	0.891	0.87	0.87	0.87	0.87	0.891	0.87	0.87	0.87	0.87	0.859	0.902	0.859	0.859	0.87	0.859	0.902	0.924	0.859	0.87	0.891	0.837	0.891	0.891	0.837	0.88	0.761	0.891	0.87	0.87	0.859	0.761	0.87	0.87	0.924	0.75	0.859	0.87	0.88	0.783	0.913	0.75	0.87	0.902	0.87	0.891
1pty_1ytw	0.606	0.622	0.622	0.594	0.634	0.622	0.547	0.594	0.618	0.61	0.594	0.638	0.61	0.626	0.65	0.618	0.583	0.626	0.638	0.496	0.547	0.465	0.622	0.524	0.65	0.528	0.559	0.579	0.567	0.638	0.52	0.591	0.559	0.598	0.488	0.52	0.575	0.551	0.579	0.512	0.547	0.559	0.496	0.512	0.539	0.449	0.449	0.445	0.543
1pty_1ytw	0.606	0.622	0.622	0.594	0.634	0.622	0.547	0.594	0.618	0.61	0.594	0.638	0.61	0.626	0.65	0.618	0.583	0.626	0.638	0.496	0.547	0.465	0.622	0.524	0.65	0.528	0.559	0.579	0.567	0.638	0.52	0.591	0.559	0.598	0.488	0.52	0.575	0.551	0.579	0.512	0.547	0.559	0.496	0.512	0.539	0.449	0.449	0.445	0.543
1pvc4_1ar94	1	1	1	1	1	1	1	1	1	1	1	1	1	1	1	1	1	1	1	1	1	1	1	1	1	1	1	1	1	1	1	1	1	1	1	1	1	0.966	1	1	1	1	1	1	1	1	1	1	1
1pvc4_1ar94	1	1	1	1	1	1	1	1	1	1	1	1	1	1	1	1	1	1	1	1	1	1	1	1	1	1	1	1	1	1	1	1	1	1	1	1	1	0.966	1	1	1	1	1	1	1	1	1	1	1
1pvl_7ahlA	0.983	0.983	0.94	0.983	0.983	0.983	0.953	0.983	0.97	0.983	0.923	0.983	0.983	0.983	0.931	0.983	0.983	0.97	0.983	0.983	0.983	0.983	0.888	0.957	0.983	0.983	0.91	0.953	0.957	0.953	0.983	0.927	0.91	0.906	0.888	0.936	0.936	0.906	0.974	0.91	0.983	0.936	0.961	0.931	0.927	0.983	0.923	0.876	0.906
1pvl_7ahlA	0.983	0.983	0.94	0.983	0.983	0.983	0.953	0.983	0.97	0.983	0.923	0.983	0.983	0.983	0.931	0.983	0.983	0.97	0.983	0.983	0.983	0.983	0.888	0.957	0.983	0.983	0.91	0.953	0.957	0.953	0.983	0.927	0.91	0.906	0.888	0.936	0.936	0.906	0.974	0.91	0.983	0.936	0.961	0.931	0.927	0.983	0.923	0.876	0.906
1qa9A_1tcrA	0.283	0.495	0.394	0.202	0.455	0.515	0.455	0.303	0.182	0.505	0.394	0.303	0.192	0.202	0.192	0.636	0.374	0.293	0.475	0.364	0.364	0.394	0	0.303	0.192	0.202	0	0.152	0.434	0.152	0.384	0.232	0.273	0	0.434	0.192	0.293	0.192	0.131	0.444	0.303	0.394	0.333	0.364	0	0.424	0	0.242	0
1qa9A_1tcrA	0.283	0.495	0.394	0.202	0.455	0.515	0.455	0.303	0.182	0.505	0.394	0.303	0.192	0.202	0.192	0.636	0.374	0.293	0.475	0.364	0.364	0.394	0	0.303	0.192	0.202	0	0.152	0.434	0.152	0.384	0.232	0.273	0	0.434	0.192	0.293	0.192	0.131	0.444	0.303	0.394	0.333	0.364	0	0.424	0	0.242	0
1qbzC_2ezoA	0.853	0.853	0.853	0.853	0.853	0.853	0.853	0.853	0.853	0.853	0.853	0.853	0.853	0.853	0.853	0.853	0.853	0.853	0.853	0.853	0.853	0.853	0.853	0.853	0.853	0.853	0.853	0.853	0.853	0.853	0.853	0.853	0.853	0.853	0.853	0.853	0.853	0.853	0.853	0.853	0.853	0.853	0.853	0.853	0.853	0.853	0.853	0.853	0.853
1qdlB_1i7qB	0.897	0.903	0.897	0.876	0.914	0.914	0.914	0.914	0.924	0.914	0.908	0.914	0.897	0.908	0.919	0.919	0.924	0.914	0.914	0.908	0.914	0.908	0.897	0.914	0.914	0.924	0.903	0.914	0.914	0.908	0.924	0.924	0.919	0.897	0.919	0.903	0.903	0.919	0.914	0.914	0.908	0.876	0.892	0.886	0.908	0.903	0.903	0.903	0.908
1qfoA_1tit	0.535	0.535	0.535	0.57	0.57	0.57	0.651	0.593	0.453	0.535	0.57	0.535	0.57	0.523	0.628	0.57	0.558	0.663	0.5	0.558	0.57	0.337	0.477	0.407	0.57	0.512	0.488	0.558	0.453	0.477	0.535	0.384	0.43	0.547	0.453	0.523	0.395	0.43	0.267	0.453	0.407	0.663	0.279	0.57	0.616	0.291	0.57	0.628	0.349
1qfoA_1vcaA	0.273	0.557	0.216	0.216	0.466	0	0.5	0.216	0.239	0.5	0.25	0.455	0.489	0.455	0.557	0.182	0.193	0.591	0.364	0.455	0.398	0.591	0.205	0.398	0.545	0.375	0.227	0.545	0.455	0.364	0.67	0.523	0.523	0.432	0.591	0.25	0	0.42	0.409	0.409	0.455	0.25	0.398	0.477	0.477	0.477	0.398	0.545	0.386
1qfoA_2fcbA	0.233	0.395	0.279	0.407	0.616	0.36	0.372	0.267	0.407	0.407	0.209	0.302	0.407	0	0.407	0.523	0.407	0.395	0.267	0.605	0.407	0.395	0.326	0.407	0.628	0.291	0.698	0.407	0.733	0.267	0.395	0.384	0.407	0.64	0.256	0.314	0.36	0.326	0.186	0.256	0.326	0.407	0.326	0.302	0.407	0.302	0.407	0.558	0.198
1qghA_2fha	0.526	0.647	0.571	0.609	0.602	0.602	0.729	0.602	0.609	0.602	0.534	0.602	0.602	0.331	0.556	0.549	0.654	0.602	0.376	0.654	0.654	0.579	0.632	0.632	0.586	0.564	0.398	0.692	0.398	0.526	0.564	0.571	0.451	0.744	0.526	0.556	0.632	0.654	0.609	0.459	0.714	0.556	0.301	0.451	0.346	0.722	0.376	0.707	0.571
1qgwC_1allA	0.841	0.841	0.828	0.841	0.841	0.841	0.841	0.841	0.834	0.841	0.828	0.841	0.841	0.828	0.848	0.834	0.834	0.841	0.828	0.834	0.834	0.841	0.841	0.841	0.841	0.834	0.841	0.841	0.841	0.854	0.828	0.848	0.841	0.848	0.848	0.841	0.848	0.828	0.828	0.841	0.841	0.841	0.841	0.821	0.834	0.841	0.828	0.854	0.821
1qhiA_1qhsA	0.163	0.157	0.133	0.205	0.151	0.139	0.133	0.259	0.139	0.151	0.133	0.157	0.114	0.169	0.133	0.211	0.139	0.151	0.133	0.139	0.133	0.133	0.139	0.133	0.169	0.205	0.133	0.187	0.205	0.169	0.151	0.199	0.181	0.133	0.133	0.187	0.169	0.169	0.133	0.133	0.157	0.151	0.133	0.163	0.133	0.133	0.163	0.169	0.114
1qhsA_3tmkA	0.146	0.165	0.134	0.226	0.201	0.213	0.207	0.305	0.177	0.177	0.122	0.256	0.195	0.226	0.207	0.238	0.262	0.152	0.152	0.122	0.152	0.274	0.165	0.165	0.232	0.134	0.128	0.293	0.256	0.128	0.159	0.207	0.22	0.183	0.244	0.159	0.232	0.201	0.165	0.165	0.177	0.165	0.14	0.244	0.238	0.213	0.439	0.171	0.256
1qhsA_3tmkA	0.146	0.165	0.134	0.226	0.201	0.213	0.207	0.305	0.177	0.177	0.122	0.256	0.195	0.226	0.207	0.238	0.262	0.152	0.152	0.122	0.152	0.274	0.165	0.165	0.232	0.134	0.128	0.293	0.256	0.128	0.159	0.207	0.22	0.183	0.244	0.159	0.232	0.201	0.165	0.165	0.177	0.165	0.14	0.244	0.238	0.213	0.439	0.171	0.256
1qhvA_1nobE	0.894	0.905	0.827	0.916	0.905	0.905	0.894	0.916	0.905	0.916	0.894	0.872	0.905	0.888	0.905	0.838	0.905	0.905	0.855	0.872	0.872	0.872	0.922	0.877	0.883	0.872	0.866	0.838	0.877	0.911	0.883	0.877	0.866	0.905	0.922	0.883	0.877	0.844	0.81	0.872	0.883	0.86	0.922	0.911	0.827	0.877	0.838	0.911	0.827
1qksA_1n50A	0.998	0.996	0.97	0.998	0.998	0.998	0.998	0.998	0.998	0.998	0.97	0.998	0.998	0.968	0.998	0.968	0.998	0.972	0.993	0.996	0.996	0.996	0.998	0.998	0.998	0.998	0.996	0.97	0.996	0.968	0.998	0.97	0.998	0.998	0.993	0.998	0.97	0.998	0.998	0.998	0.998	0.998	0.991	0.996	0.998	0.996	0.998	0.972	0.998
1qlaB_1c1yB	0.333	0.101	0	0.29	0.261	0.333	0.29	0.333	0.101	0.333	0	0.304	0.333	0.246	0.101	0.261	0.333	0.333	0.246	0.333	0.333	0.29	0	0.333	0	0.333	0.348	0.304	0.333	0	0.333	0.304	0.333	0.0725	0.0145	0.304	0	0.333	0	0.304	0.333	0.304	0	0.159	0.304	0.333	0.333	0	0
1qnxA_1cfe	0.832	0.817	0.794	0.817	0.832	0.832	0.847	0.863	0.817	0.817	0.809	0.817	0.832	0.824	0.802	0.878	0.779	0.824	0.855	0.847	0.824	0.794	0.84	0.84	0.809	0.84	0.847	0.817	0.847	0.817	0.863	0.824	0.87	0.855	0.87	0.893	0.832	0.809	0.786	0.885	0.763	0.885	0.824	0.802	0.786	0.847	0.802	0.809	0.84
1qorA_2ohxA	0.788	0.853	0.896	0.824	0.785	0.775	0.821	0.792	0.834	0.775	0.863	0.785	0.788	0.805	0.844	0.818	0.824	0.798	0.85	0.775	0.847	0.752	0.86	0.814	0.827	0.837	0.863	0.844	0.866	0.827	0.811	0.847	0.759	0.759	0.782	0.821	0.821	0.844	0.717	0.795	0.814	0.811	0.814	0.798	0.769	0.775	0.769	0.818	0.775
1qorA_2ohxA	0.788	0.853	0.896	0.824	0.785	0.775	0.821	0.792	0.834	0.775	0.863	0.785	0.788	0.805	0.844	0.818	0.824	0.798	0.85	0.775	0.847	0.752	0.86	0.814	0.827	0.837	0.863	0.844	0.866	0.827	0.811	0.847	0.759	0.759	0.782	0.821	0.821	0.844	0.717	0.795	0.814	0.811	0.814	0.798	0.769	0.775	0.769	0.818	0.775
1qoxN_1e70M	0.381	0.381	0.381	0.39	0.379	0.388	0.379	0.379	0.381	0.388	0.381	0.386	0.386	0.374	0.368	0.388	0.377	0.388	0.372	0.381	0.383	0.379	0.381	0.374	0.392	0.381	0.381	0.392	0.381	0.381	0.386	0.381	0.374	0.386	0.374	0.386	0.386	0.379	0.377	0.377	0.386	0.39	0.377	0.379	0.381	0.386	0.381	0.377	0.381
1qpxA_1bf8	0.874	0.837	0.853	0.821	0.842	0.842	0.874	0.863	0.842	0.858	0.847	0.842	0.842	0.863	0.789	0.816	0.816	0.858	0.868	0.826	0.805	0.853	0.868	0.811	0.847	0.826	0.832	0.889	0.842	0.879	0.847	0.774	0.795	0.868	0.847	0.837	0.837	0.842	0.889	0.779	0.842	0.858	0.858	0.847	0.884	0.768	0.868	0.842	0.874
1qq4A_2hrvA	0.197	0.242	0.235	0.227	0.235	0.227	0.189	0.235	0.227	0.227	0.227	0.227	0.22	0.182	0.235	0.242	0.182	0.22	0.189	0.235	0.235	0.205	0.182	0.265	0.22	0.288	0.189	0.106	0.22	0.205	0.265	0.174	0.258	0.242	0.174	0.273	0.212	0.242	0.227	0.25	0.303	0.136	0.189	0.205	0.144	0.182	0.386	0.182	0.273
1qq8A_1j77A	0.566	0.503	0.545	0.534	0.55	0.545	0.55	0.545	0.54	0.55	0.556	0.545	0.54	0.534	0.55	0.529	0.545	0.545	0.524	0.561	0.561	0.524	0.577	0.556	0.497	0.561	0.55	0.656	0.508	0.698	0.561	0.55	0.561	0.503	0.566	0.534	0.545	0.46	0.519	0.556	0.534	0.466	0.54	0.524	0.519	0.519	0.556	0.503	0.508
1qqp3_1mec3	0.899	0.903	0.903	0.899	0.903	0.903	0.899	0.903	0.903	0.903	0.903	0.899	0.903	0.903	0.899	0.871	0.903	0.899	0.908	0.899	0.899	0.894	0.922	0.899	0.903	0.908	0.899	0.885	0.899	0.903	0.899	0.899	0.899	0.908	0.922	0.899	0.899	0.899	0.903	0.899	0.922	0.899	0.899	0.908	0.917	0.903	0.899	0.899	0.88
1qrjB_1ak4C	0.355	0.373	0.373	0.345	0.4	0.4	0.355	0.364	0.373	0.364	0.373	0.345	0.409	0.364	0.373	0.264	0.373	0.364	0.382	0.373	0.373	0.364	0.273	0.3	0.6	0.373	0.3	0.345	0.3	0.364	0.318	0.273	0.2	0.309	0.391	0.3	0.273	0.1	0.364	0.282	0.373	0.318	0.3	0.355	0.118	0.273	0.118	0.191	0.309
1quqA_1quqB	0.343	0.167	0.225	0.402	0.765	0.304	0.431	0.686	0.373	0.176	0.206	0.343	0.363	0.48	0.363	0.529	0.235	0.304	0.333	0.422	0.304	0.314	0.716	0.392	0.382	0.225	0.363	0.324	0.304	0.333	0.373	0.431	0.314	0.206	0.461	0.392	0.363	0.294	0.343	0.225	0.284	0.431	0.48	0.304	0.304	0.373	0.363	0.422	0.451
1r69_1b0nA	0.873	0.984	0.857	0.873	0.984	0.937	0.873	0.984	0.952	0.937	0.937	0.984	0.937	0.984	0.952	0.937	0.952	0.952	0.937	0.952	0.984	0.857	0.873	0.984	0.857	0.984	0.984	1	0.984	0.873	0.984	0.952	0.984	0.921	0.857	0.952	0.952	0.905	0.873	0.952	0.952	0.873	0.873	0.952	0.873	0.952	0.873	0.937	0.873
1r69_1b0nA	0.873	0.984	0.857	0.873	0.984	0.937	0.873	0.984	0.952	0.937	0.937	0.984	0.937	0.984	0.952	0.937	0.952	0.952	0.937	0.952	0.984	0.857	0.873	0.984	0.857	0.984	0.984	1	0.984	0.873	0.984	0.952	0.984	0.921	0.857	0.952	0.952	0.905	0.873	0.952	0.952	0.873	0.873	0.952	0.873	0.952	0.873	0.937	0.873
1rcb_1lki	0.0517	0	0	0	0	0	0.0517	0	0	0	0.138	0	0	0.181	0	0.172	0	0	0	0	0	0.0517	0	0	0	0	0	0	0.0517	0	0	0.19	0	0	0.138	0	0.19	0	0.198	0.0517	0	0	0.138	0.147	0	0.0517	0	0	0.172
1rhoA_1ft3A	1	1	1	1	1	1	1	1	1	1	1	1	1	1	1	1	1	1	1	1	1	1	1	1	1	1	1	1	1	1	1	1	1	1	1	1	1	1	1	1	1	1	1	1	1	1	1	1	1
1rom_1jipA	0.802	0.802	0.818	0.791	0.804	0.807	0.812	0.807	0.786	0.807	0.777	0.815	0.81	0.796	0.804	0.775	0.786	0.804	0.807	0.788	0.788	0.796	0.802	0.788	0.82	0.786	0.81	0.78	0.802	0.796	0.791	0.796	0.788	0.815	0.769	0.804	0.799	0.786	0.791	0.788	0.804	0.788	0.81	0.788	0.812	0.812	0.783	0.823	0.815
1rthA_2rn2	0.0841	0.0841	0.0841	0.0841	0.0841	0.0841	0.0841	0.0841	0	0.0841	0.0841	0.0841	0.0841	0.0841	0	0.0841	0.0841	0.0841	0	0.0841	0.0841	0.0841	0.421	0	0.374	0.0841	0	0.374	0	0	0	0.0841	0	0.355	0.449	0	0.0841	0	0	0	0	0	0.355	0	0.0841	0.0467	0	0.355	0
1rtm1_1qo3C	0.698	0.69	0.651	0.73	0.746	0.746	0.698	0.706	0.73	0.706	0.635	0.73	0.738	0.683	0.746	0.722	0.714	0.722	0.69	0.714	0.714	0.77	0.611	0.675	0.69	0.73	0.675	0.619	0.69	0.73	0.714	0.73	0.714	0.619	0.627	0.698	0.722	0.675	0.603	0.683	0.595	0.825	0.619	0.77	0.667	0.746	0.73	0.643	0.635
1sayA_1hzzB	0.917	0.914	0.912	0.906	0.923	0.917	0.909	0.923	0.876	0.92	0.9	0.903	0.923	0.914	0.92	0.917	0.897	0.903	0.909	0.867	0.873	0.879	0.912	0.92	0.9	0.9	0.906	0.917	0.903	0.92	0.817	0.891	0.882	0.9	0.891	0.876	0.897	0.85	0.894	0.82	0.823	0.858	0.867	0.82	0.879	0.853	0.876	0.897	0.894
1sbp_1wod	0.534	0.578	0.448	0.673	0.619	0.538	0.534	0.57	0.587	0.578	0.552	0.538	0.623	0.592	0.538	0.682	0.623	0.744	0.623	0.61	0.655	0.547	0.61	0.502	0.543	0.673	0.547	0.682	0.502	0.623	0.695	0.565	0.471	0.556	0.614	0.614	0.628	0.61	0.57	0.543	0.614	0.65	0.668	0.511	0.691	0.578	0.704	0.561	0.682
1sbp_1wod	0.534	0.578	0.448	0.673	0.619	0.538	0.534	0.57	0.587	0.578	0.552	0.538	0.623	0.592	0.538	0.682	0.623	0.744	0.623	0.61	0.655	0.547	0.61	0.502	0.543	0.673	0.547	0.682	0.502	0.623	0.695	0.565	0.471	0.556	0.614	0.614	0.628	0.61	0.57	0.543	0.614	0.65	0.668	0.511	0.691	0.578	0.704	0.561	0.682
1sek_1psi	0.934	0.929	0.911	0.909	0.934	0.931	0.934	0.9	0.906	0.903	0.911	0.926	0.934	0.92	0.937	0.906	0.911	0.934	0.903	0.931	0.931	0.92	0.891	0.866	0.937	0.883	0.891	0.917	0.886	0.929	0.806	0.92	0.869	0.897	0.863	0.803	0.914	0.88	0.946	0.834	0.866	0.857	0.9	0.857	0.889	0.929	0.889	0.857	0.869
1skyE_1skyB	0.853	0.865	0.787	0.862	0.86	0.86	0.837	0.86	0.803	0.867	0.826	0.86	0.865	0.853	0.752	0.706	0.794	0.86	0.819	0.828	0.748	0.812	0.791	0.739	0.821	0.766	0.736	0.851	0.745	0.835	0.706	0.778	0.761	0.741	0.837	0.727	0.778	0.718	0.727	0.766	0.814	0.729	0.796	0.718	0.798	0.784	0.789	0.81	0.732
1smrA_2rmpA	0.79	0.797	0.717	0.68	0.78	0.79	0.813	0.69	0.763	0.787	0.79	0.817	0.783	0.787	0.757	0.81	0.69	0.797	0.723	0.773	0.787	0.79	0.777	0.753	0.8	0.7	0.757	0.777	0.75	0.753	0.723	0.8	0.743	0.817	0.77	0.687	0.81	0.757	0.733	0.763	0.733	0.71	0.817	0.72	0.76	0.697	0.747	0.713	0.757
1smvA_1c8nC	0.899	0.904	0.899	0.904	0.878	0.872	0.894	0.904	0.904	0.899	0.899	0.904	0.894	0.904	0.904	0.91	0.915	0.904	0.878	0.883	0.904	0.92	0.878	0.91	0.878	0.904	0.92	0.899	0.915	0.899	0.904	0.894	0.92	0.904	0.872	0.872	0.904	0.904	0.904	0.814	0.894	0.915	0.888	0.91	0.878	0.894	0.878	0.819	0.888
1sro_1mjc	0.615	0.615	0.615	0.723	0.615	0.723	0.615	0.723	0.615	0.615	0.615	0.723	0.569	0.738	0.723	0.677	0.615	0.723	0.615	0.615	0.615	0.723	0.723	0.723	0.615	0.723	0.723	0.738	0.723	0.615	0.431	0.769	0.723	0.708	0.723	0.615	0.769	0.615	0.723	0.723	0.554	0.723	0.615	0.631	0.723	0.569	0.554	0.615	0.415
1sur_2nsyA	0.349	0.396	0.328	0.391	0.188	0.219	0.339	0.349	0.281	0.188	0.224	0.365	0.219	0.224	0.188	0.167	0.224	0.219	0.156	0.339	0.292	0.359	0.302	0.198	0.385	0.229	0.24	0.182	0.37	0.135	0.0781	0.24	0.214	0.182	0.208	0.141	0.24	0.24	0.156	0.312	0.193	0	0.25	0.26	0.0573	0.167	0.182	0.323	0.167
1taq_5ktqA	0.968	0.968	0.968	0.968	0.968	0.968	0.968	0.968	0.968	0.968	0.968	0.968	0.968	0.968	0.968	0.968	0.968	0.968	0.968	0.968	0.968	0.968	0.968	0.968	0.968	0.968	0.968	0.968	0.968	0.968	0.968	0.968	0.968	0.968	0.968	0.968	0.968	0.968	0.968	0.968	0.968	0.968	0.968	0.968	0.968	0.968	0.968	0.968	0.968
1tcrA_1ah1	0.664	0.571	0.462	0.529	0.546	0.597	0.504	0.504	0.445	0.504	0.546	0.63	0.521	0.513	0.639	0.58	0.513	0.538	0.622	0.479	0.479	0.521	0.504	0.412	0.63	0.454	0.378	0.597	0.555	0.37	0.294	0.496	0.538	0.445	0.681	0.563	0.487	0.387	0.521	0.42	0.513	0.479	0.58	0.697	0.597	0.496	0.387	0.487	0.387
1tcrA_1qsfD	0.954	0.938	0.908	0.954	0.938	0.954	0.954	0.954	0.959	0.944	0.903	0.944	0.938	0.954	0.954	0.938	0.954	0.954	0.851	0.954	0.959	0.944	0.928	0.964	0.954	0.928	0.959	0.944	0.959	0.918	0.959	0.949	0.959	0.821	0.949	0.938	0.954	0.954	0.949	0.897	0.944	0.903	0.913	0.954	0.846	0.944	0.949	0.897	0.954
1tgxA_1cdtA	1	1	1	1	1	1	1	1	1	1	1	1	1	1	1	1	1	1	1	1	1	1	1	1	1	1	1	1	1	1	1	1	1	1	1	1	1	1	1	1	1	1	1	1	1	1	1	1	1
1tig_2ifeA	0.989	0.989	0.989	0.989	0.989	0.989	0.989	0.989	0.989	0.989	0.989	0.989	0.989	0.989	0.989	0.989	0.989	0.989	0.989	0.989	0.989	0.989	0.989	0.989	0.989	0.989	0.989	0.989	0.989	0.989	0.989	0.989	0.989	0.989	0.989	0.989	0.989	0.989	0.989	0.989	0.989	0.989	0.989	0.989	0.989	0.989	0.989	0.989	0.989
1tit_2ncm	0.69	0.747	0.805	0.632	0.77	0.414	0.77	0.759	0.793	0.69	0.379	0.736	0.851	0.759	0.701	0.736	0.805	0.759	0.736	0.77	0.816	0.69	0.678	0.701	0.218	0.816	0.701	0.701	0.529	0.138	0.77	0.529	0.609	0.345	0.471	0.701	0.299	0.368	0.586	0.644	0.379	0.805	0.747	0.046	0.437	0.379	0.517	0.678	0.138
1tlk_1wit	0.714	0.923	0.758	0.747	0.89	0.813	0.89	0.78	0.681	0.736	0.769	0.835	0.802	0.769	0.758	0.791	0.758	0.692	0.879	0.824	0.824	0.813	0.791	0.681	0.879	0.659	0.736	0.901	0.736	0.934	0.835	0.736	0.758	0.769	0.78	0.912	0.747	0.769	0.945	0.626	0.758	0.934	0.747	0.967	0.813	0.736	0.736	0.802	0.868
1tul_1dun	0.316	0.316	0.389	0.316	0.253	0.284	0.463	0.368	0.368	0.368	0.453	0.253	0.284	0.389	0.389	0.263	0.295	0.379	0.4	0.284	0.284	0.316	0.242	0.337	0.253	0.389	0.337	0.305	0.337	0.305	0.316	0.295	0.263	0.253	0.274	0.442	0.295	0.295	0.474	0.263	0.263	0.274	0.537	0.263	0.284	0.263	0.411	0.263	0.389
1tx4A_1f7cA	0.858	0.835	0.824	0.835	0.869	0.869	0.852	0.869	0.858	0.864	0.801	0.869	0.841	0.761	0.852	0.807	0.864	0.841	0.824	0.892	0.886	0.847	0.852	0.835	0.83	0.886	0.835	0.807	0.812	0.784	0.869	0.864	0.83	0.824	0.864	0.869	0.824	0.869	0.761	0.847	0.858	0.864	0.892	0.801	0.824	0.858	0.807	0.79	0.79
1u9aA_1i7kB	0.993	0.993	0.993	0.993	0.993	0.993	0.993	0.993	0.993	0.993	0.993	0.993	0.993	0.993	0.993	0.993	1	0.993	0.966	0.938	0.938	0.979	0.959	1	0.959	0.945	1	0.979	1	0.979	0.938	0.925	1	0.979	0.973	0.952	0.925	0.945	0.986	0.979	0.918	1	0.897	0.993	0.979	0.932	0.986	0.979	0.932
1ubpC_1a4mA	0.23	0.201	0.0753	0.247	0.201	0.259	0.23	0.201	0.23	0.197	0.155	0.23	0.197	0.243	0.226	0.285	0.201	0.197	0.255	0.255	0.259	0.243	0.184	0.226	0.264	0.264	0.289	0.0628	0.247	0.155	0.255	0.201	0.201	0.00418	0.0293	0.151	0.226	0.23	0.0586	0.234	0.234	0.23	0.238	0.209	0.0795	0.201	0.0795	0.0167	0.351
1uok_1bvzA	0.761	0.753	0.81	0.808	0.742	0.739	0.758	0.788	0.805	0.786	0.838	0.775	0.777	0.849	0.794	0.777	0.761	0.747	0.753	0.764	0.764	0.755	0.736	0.78	0.753	0.78	0.808	0.791	0.802	0.777	0.745	0.824	0.772	0.799	0.813	0.753	0.75	0.83	0.819	0.766	0.753	0.745	0.786	0.761	0.731	0.728	0.736	0.761	0.753
1urnA_1u2fA	0.619	0.619	0.619	0.619	0.619	0.619	0.619	0.619	0.619	0.619	0.619	0.619	0.619	0.619	0.619	0.548	0.619	0.619	0.619	0.619	0.619	0.619	0.488	0.607	0.619	0.619	0.607	0.619	0.607	0.607	0.619	0.619	0.607	0.702	0.488	0.619	0.619	0.619	0.619	0.619	0.619	0.619	0.583	0.607	0.44	0.726	0.44	0.726	0.619
1uteA_1qhwA	1	1	1	1	1	1	1	1	1	1	1	1	1	1	1	1	1	1	1	1	1	1	1	1	1	1	1	1	1	1	1	1	1	1	1	1	1	1	1	1	1	1	1	1	1	1	1	1	1
1vcaA_2fcbA	0.272	0.189	0.278	0.201	0.189	0.189	0.231	0.213	0.302	0.207	0.183	0.278	0.284	0.172	0.189	0.219	0.296	0.225	0.154	0.142	0.148	0.189	0.195	0.166	0.207	0.183	0.272	0.195	0.189	0.207	0.219	0.172	0.29	0.178	0.231	0.16	0.124	0.124	0.308	0.172	0.154	0.183	0.284	0.213	0.189	0.148	0.225	0.207	0.166
1vid_2dpmA	0.108	0.312	0.185	0.217	0.223	0.223	0.108	0.229	0.121	0.236	0.389	0.153	0.229	0.255	0.331	0.185	0.172	0.0701	0.0828	0.121	0.121	0.217	0.357	0.185	0.312	0.146	0.191	0.357	0.127	0.318	0	0.108	0.0637	0.21	0.344	0.159	0.0892	0.0955	0.153	0.0828	0.191	0.153	0.166	0.153	0.21	0.102	0.191	0.191	0.191
1vid_3mag	0.116	0.0635	0.111	0.101	0.101	0.0529	0.116	0.101	0.116	0.101	0.0635	0.106	0.0952	0.111	0.101	0.116	0.116	0.101	0	0.116	0.116	0.175	0.101	0.116	0.0952	0.116	0.111	0.148	0.212	0.101	0.116	0.0952	0.116	0.101	0.169	0.116	0.106	0.0635	0.111	0.111	0.101	0.116	0.132	0.0688	0.116	0.116	0.164	0.127	0.0582
1vpsA_1dzlA	0.133	0.133	0.116	0.129	0.137	0.0954	0.0913	0.0913	0.129	0.0954	0.129	0.0913	0.129	0.129	0.0954	0.145	0.203	0.0913	0.12	0.129	0.133	0.22	0.129	0.129	0.083	0.129	0.162	0.274	0.129	0.0788	0.129	0.0954	0.129	0	0.0913	0.129	0.0954	0.203	0	0.133	0.124	0.129	0.129	0.129	0.174	0.0954	0.191	0.149	0
1vpsA_1dzlA	0.133	0.133	0.116	0.129	0.137	0.0954	0.0913	0.0913	0.129	0.0954	0.129	0.0913	0.129	0.129	0.0954	0.145	0.203	0.0913	0.12	0.129	0.133	0.22	0.129	0.129	0.083	0.129	0.162	0.274	0.129	0.0788	0.129	0.0954	0.129	0	0.0913	0.129	0.0954	0.203	0	0.133	0.124	0.129	0.129	0.129	0.174	0.0954	0.191	0.149	0
1wdcC_1br4B	0.854	0.924	0.861	0.868	0.868	0.868	0.91	0.868	0.875	0.91	0.868	0.91	0.91	0.91	0.896	0.91	0.917	0.91	0.868	0.917	0.917	0.924	0.889	0.917	0.91	0.875	0.917	0.889	0.917	0.875	0.917	0.917	0.917	0.889	0.889	0.875	0.896	0.91	0.882	0.903	0.944	0.875	0.903	0.903	0.91	0.924	0.868	0.924	0.854
1wer_1nf1A	0.767	0.837	0.837	0.837	0.837	0.829	0.837	0.767	0.775	0.837	0.837	0.837	0.771	0.822	0.829	0.829	0.775	0.837	0.787	0.841	0.837	0.802	0.779	0.806	0.798	0.756	0.744	0.833	0.806	0.779	0.837	0.744	0.829	0.736	0.733	0.806	0.833	0.756	0.787	0.822	0.806	0.837	0.671	0.795	0.709	0.795	0.702	0.806	0.837
1wer_1nf1A	0.767	0.837	0.837	0.837	0.837	0.829	0.837	0.767	0.775	0.837	0.837	0.837	0.771	0.822	0.829	0.829	0.775	0.837	0.787	0.841	0.837	0.802	0.779	0.806	0.798	0.756	0.744	0.833	0.806	0.779	0.837	0.744	0.829	0.736	0.733	0.806	0.833	0.756	0.787	0.822	0.806	0.837	0.671	0.795	0.709	0.795	0.702	0.806	0.837
1x11A_2nmbA	0.805	0.836	0.781	0.828	0.812	0.859	0.852	0.836	0.906	0.789	0.836	0.812	0.82	0.812	0.82	0.82	0.812	0.797	0.828	0.859	0.82	0.852	0.859	0.836	0.797	0.836	0.695	0.633	0.758	0.641	0.867	0.75	0.734	0.805	0.797	0.766	0.898	0.828	0.859	0.859	0.797	0.75	0.875	0.68	0.805	0.781	0.852	0.625	0.82
1xbd_1ayoA	0.0805	0.115	0.126	0.115	0.115	0	0.092	0.115	0	0.115	0.264	0.115	0	0.276	0.126	0	0	0.115	0.207	0	0	0	0.115	0	0	0	0	0	0	0	0.264	0	0	0	0	0.138	0	0	0.103	0	0	0.126	0	0.218	0.103	0.126	0.115	0	0
1xikA_1qghA	0	0	0	0	0	0	0	0	0	0	0	0	0	0	0	0	0	0	0	0	0	0	0	0	0	0	0	0	0	0	0	0	0	0	0	0	0	0	0	0	0	0	0	0	0	0	0	0	0
1xvaA_2ercA	0.281	0.281	0.311	0.311	0.311	0.311	0.293	0.281	0.257	0.311	0.287	0.287	0.293	0.311	0.305	0.263	0.263	0.305	0.293	0.305	0.281	0.246	0.24	0.287	0.299	0.275	0.287	0.246	0.287	0.257	0.263	0.311	0.204	0.305	0.21	0.263	0.24	0.299	0.251	0.275	0.299	0.251	0.251	0.317	0.138	0.251	0.204	0.311	0.263
1xvaA_2ercA	0.281	0.281	0.311	0.311	0.311	0.311	0.293	0.281	0.257	0.311	0.287	0.287	0.293	0.311	0.305	0.263	0.263	0.305	0.293	0.305	0.281	0.246	0.24	0.287	0.299	0.275	0.287	0.246	0.287	0.257	0.263	0.311	0.204	0.305	0.21	0.263	0.24	0.299	0.251	0.275	0.299	0.251	0.251	0.317	0.138	0.251	0.204	0.311	0.263
1xwl_1t7pA	0.615	0.654	0.689	0.617	0.652	0.656	0.576	0.646	0.696	0.679	0.675	0.644	0.642	0.509	0.642	0.675	0.679	0.64	0.656	0.644	0.609	0.609	0.603	0.576	0.6	0.654	0.619	0.536	0.598	0.627	0.567	0.662	0.551	0.605	0.515	0.58	0.605	0.627	0.636	0.563	0.681	0.573	0.644	0.542	0.607	0.638	0.623	0.681	0.561
1xwl_2kfzA	0.915	0.917	0.917	0.919	0.919	0.915	0.917	0.917	0.924	0.921	0.917	0.921	0.915	0.914	0.908	0.91	0.924	0.915	0.921	0.919	0.901	0.931	0.921	0.917	0.919	0.899	0.917	0.919	0.905	0.915	0.896	0.917	0.917	0.907	0.915	0.892	0.917	0.887	0.901	0.926	0.912	0.896	0.908	0.901	0.917	0.903	0.919	0.907	0.869
1yer_1b63A	0.451	0.48	0.457	0.383	0.411	0.394	0.503	0.417	0.394	0.417	0.497	0.429	0.457	0.526	0.491	0.434	0.457	0.457	0.514	0.463	0.451	0.309	0.389	0.394	0.394	0.377	0.411	0.371	0.394	0.417	0.389	0.4	0.377	0.423	0.411	0.4	0.326	0.223	0.463	0.32	0.394	0.371	0.406	0.349	0.349	0.309	0.366	0.434	0.394
1yge_1byt	0.978	0.978	0.978	0.978	0.978	0.978	0.977	0.978	0.978	0.978	0.978	0.978	0.978	0.977	0.978	0.98	0.978	0.978	0.977	0.978	0.978	0.978	0.976	0.978	0.977	0.978	0.978	0.977	0.978	0.977	0.978	0.978	0.978	0.977	0.978	0.98	0.978	0.978	0.978	0.978	0.98	0.98	0.98	0.975	0.98	0.977	0.978	0.977	0.978
1yghA_1i21A	0.391	0.453	0.383	0.586	0.508	0.438	0.477	0.336	0.484	0.414	0.5	0.5	0.383	0.523	0.5	0.508	0.477	0.516	0.461	0.422	0.477	0.398	0.336	0.422	0.43	0.391	0.461	0.484	0.43	0.336	0.375	0.336	0.477	0.43	0.375	0.383	0.414	0.43	0.461	0.391	0.414	0.383	0.422	0.516	0.438	0.406	0.383	0.406	0.453
1yghA_1i21A	0.391	0.453	0.383	0.586	0.508	0.438	0.477	0.336	0.484	0.414	0.5	0.5	0.383	0.523	0.5	0.508	0.477	0.516	0.461	0.422	0.477	0.398	0.336	0.422	0.43	0.391	0.461	0.484	0.43	0.336	0.375	0.336	0.477	0.43	0.375	0.383	0.414	0.43	0.461	0.391	0.414	0.383	0.422	0.516	0.438	0.406	0.383	0.406	0.453
1yghA_1qsrA	0.981	0.994	1	0.994	0.994	0.981	1	1	0.994	0.994	1	0.994	0.994	0.994	1	0.988	1	0.994	1	1	1	0.981	0.981	0.981	0.994	1	1	0.994	0.981	1	0.994	0.988	0.981	0.994	0.994	0.994	1	0.981	0.994	0.981	0.981	0.994	0.988	0.994	0.988	1	1	0.994	0.994
1yghA_1qsrA	0.981	0.994	1	0.994	0.994	0.981	1	1	0.994	0.994	1	0.994	0.994	0.994	1	0.988	1	0.994	1	1	1	0.981	0.981	0.981	0.994	1	1	0.994	0.981	1	0.994	0.988	0.981	0.994	0.994	0.994	1	0.981	0.994	0.981	0.981	0.994	0.988	0.994	0.988	1	1	0.994	0.994
1ygs_1devA	0.941	0.952	0.935	0.952	0.919	0.919	0.941	0.935	0.962	0.919	0.833	0.914	0.919	0.952	0.892	0.849	0.935	0.935	0.86	0.952	0.952	0.806	0.935	0.93	0.866	0.952	0.93	0.914	0.946	0.941	0.978	0.941	0.957	0.903	0.919	0.962	0.919	0.93	0.801	0.957	0.968	0.978	0.715	0.855	0.925	0.892	0.925	0.871	0.876
1zxq_1ic1A	0.946	0.946	0.935	0.946	0.946	0.946	0.946	0.946	0.946	0.946	0.908	0.946	0.946	0.946	0.967	0.935	0.946	0.946	0.935	0.935	0.935	0.946	0.951	0.967	0.967	0.935	0.967	0.946	0.978	0.951	0.935	0.967	0.967	0.957	0.957	0.935	0.967	0.848	0.918	0.946	0.946	0.935	0.875	0.908	0.935	0.946	0.94	0.897	0.88
2afpA_1ixxB	0.575	0.602	0.593	0.584	0.628	0.602	0.611	0.602	0.628	0.584	0.602	0.611	0.602	0.619	0.593	0.611	0.628	0.584	0.575	0.602	0.602	0.593	0.637	0.628	0.575	0.602	0.593	0.646	0.593	0.637	0.611	0.584	0.602	0.611	0.628	0.584	0.558	0.54	0.549	0.575	0.611	0.637	0.593	0.593	0.593	0.611	0.611	0.619	0.504
2afpA_1ixxB	0.575	0.602	0.593	0.584	0.628	0.602	0.611	0.602	0.628	0.584	0.602	0.611	0.602	0.619	0.593	0.611	0.628	0.584	0.575	0.602	0.602	0.593	0.637	0.628	0.575	0.602	0.593	0.646	0.593	0.637	0.611	0.584	0.602	0.611	0.628	0.584	0.558	0.54	0.549	0.575	0.611	0.637	0.593	0.593	0.593	0.611	0.611	0.619	0.504
2bbvA_1f2nA	0.176	0.218	0.17	0.23	0.17	0.224	0.158	0.23	0.224	0.224	0.17	0.182	0.224	0.236	0.224	0.23	0.333	0.261	0.176	0.139	0.273	0.145	0.267	0.17	0.242	0.267	0.164	0.133	0.127	0.164	0.127	0.158	0.145	0.109	0.176	0	0.158	0.23	0.158	0.152	0.139	0.097	0.103	0.188	0.206	0.121	0.133	0	0.218
2cba_1koqB	0.824	0.81	0.81	0.801	0.792	0.796	0.815	0.806	0.801	0.796	0.806	0.792	0.801	0.806	0.796	0.796	0.801	0.81	0.843	0.787	0.787	0.796	0.829	0.801	0.81	0.787	0.782	0.792	0.782	0.796	0.796	0.782	0.782	0.806	0.833	0.792	0.796	0.796	0.829	0.787	0.796	0.81	0.806	0.782	0.838	0.801	0.852	0.787	0.833
2cblA_1psrA	0.1	0.1	0.111	0.2	0.1	0.189	0.1	0.1	0.1	0.1	0.111	0.1	0.1	0.1	0.1	0.111	0.1	0.1	0.233	0.167	0.2	0.156	0.478	0.111	0.189	0.1	0.133	0.1	0.133	0.144	0.178	0.189	0.111	0.156	0.211	0.1	0.189	0.189	0.1	0.378	0.2	0.122	0.167	0.1	0.156	0.2	0.2	0.2	0.0889
2cmd_1mldD	0.977	0.965	0.968	0.974	0.981	0.977	0.977	0.958	0.961	0.974	0.968	0.965	0.981	0.974	0.977	0.968	0.968	0.977	0.968	0.965	0.965	0.981	0.971	0.965	0.971	0.965	0.965	0.965	0.965	0.961	0.961	0.981	0.965	0.977	0.971	0.961	0.984	0.968	0.955	0.965	0.974	0.958	0.994	0.981	0.968	0.981	0.968	0.984	0.965
2dkb_2gsaA	0.804	0.842	0.788	0.809	0.781	0.783	0.821	0.804	0.793	0.814	0.816	0.801	0.814	0.837	0.819	0.829	0.801	0.829	0.821	0.776	0.773	0.829	0.804	0.783	0.806	0.804	0.811	0.809	0.778	0.778	0.737	0.758	0.755	0.793	0.806	0.796	0.755	0.719	0.742	0.737	0.806	0.809	0.781	0.719	0.806	0.796	0.753	0.786	0.76
2eboA_1mof	0.66	0.906	0.66	0.906	0.906	0.906	0.66	0.906	0.906	0.906	0.906	0.906	0.906	0.906	0.66	0.83	0.66	0.943	0.434	0.66	0.66	0.66	0.943	0.66	0.943	0.66	0.66	0.943	0.66	0.434	0.66	0.698	0.66	0.906	0.887	0.906	0.698	0.66	0.698	0.66	0.642	0.906	0.887	0.66	0.906	0.887	0.906	0.887	0.792
2eboA_1mof	0.66	0.906	0.66	0.906	0.906	0.906	0.66	0.906	0.906	0.906	0.906	0.906	0.906	0.906	0.66	0.83	0.66	0.943	0.434	0.66	0.66	0.66	0.943	0.66	0.943	0.66	0.66	0.943	0.66	0.434	0.66	0.698	0.66	0.906	0.887	0.906	0.698	0.66	0.698	0.66	0.642	0.906	0.887	0.66	0.906	0.887	0.906	0.887	0.792
2er7E_2rmpA	0.739	0.729	0.706	0.585	0.702	0.689	0.729	0.652	0.619	0.682	0.702	0.746	0.702	0.709	0.729	0.699	0.659	0.682	0.699	0.682	0.692	0.696	0.669	0.679	0.666	0.676	0.602	0.699	0.602	0.666	0.639	0.722	0.666	0.696	0.652	0.619	0.719	0.659	0.666	0.666	0.635	0.682	0.686	0.686	0.615	0.669	0.625	0.689	0.679
2er7E_2rmpA	0.739	0.729	0.706	0.585	0.702	0.689	0.729	0.652	0.619	0.682	0.702	0.746	0.702	0.709	0.729	0.699	0.659	0.682	0.699	0.682	0.692	0.696	0.669	0.679	0.666	0.676	0.602	0.699	0.602	0.666	0.639	0.722	0.666	0.696	0.652	0.619	0.719	0.659	0.666	0.666	0.635	0.682	0.686	0.686	0.615	0.669	0.625	0.689	0.679
2er7E_2rmpA	0.739	0.729	0.706	0.585	0.702	0.689	0.729	0.652	0.619	0.682	0.702	0.746	0.702	0.709	0.729	0.699	0.659	0.682	0.699	0.682	0.692	0.696	0.669	0.679	0.666	0.676	0.602	0.699	0.602	0.666	0.639	0.722	0.666	0.696	0.652	0.619	0.719	0.659	0.666	0.666	0.635	0.682	0.686	0.686	0.615	0.669	0.625	0.689	0.679
2ercA_3mag	0.0876	0.152	0.221	0.171	0.0783	0.0645	0.101	0.194	0.0876	0.0645	0.106	0.101	0.0645	0.189	0.134	0.217	0.101	0.0645	0.147	0.101	0.184	0.0876	0.0783	0.0876	0.0783	0.217	0.0876	0.0783	0.0968	0.134	0.111	0.152	0.129	0.134	0.152	0.111	0.157	0.212	0.157	0.184	0.0645	0.12	0.0968	0.143	0.0922	0.0876	0.0783	0.106	0.147
2fal_1ebt	0.85	0.564	0.971	0.971	0.971	0.971	0.843	0.971	0.771	0.971	0.971	0.971	0.693	0.836	0.793	0.971	0.736	0.971	0.579	0.721	0.693	0.971	0.457	0.5	0.479	0.971	0.507	0.686	0.507	0.414	0.693	0.764	0.693	0.471	0.65	0.757	0.864	0.736	0.6	0.693	0.793	0.757	0.643	0.714	0.657	0.693	0.75	0.871	0.436
2fal_3sdhA	0.934	0.949	0.635	0.825	0.934	0.847	0.942	0.847	0.942	0.898	0.949	0.942	0.847	0.81	0.949	0.825	0.898	0.942	0.803	0.839	0.876	0.883	0.81	0.891	0.708	0.832	0.891	0.818	0.679	0.847	0.905	0.708	0.891	0.62	0.745	0.905	0.81	0.927	0.92	0.869	0.883	0.905	0.745	0.927	0.781	0.876	0.657	0.46	0.854
2fcbA_1iisC	0.952	0.952	0.982	0.952	0.952	0.952	0.994	0.952	0.952	0.952	0.994	0.952	0.952	0.952	0.952	0.988	0.952	0.952	0.988	0.952	0.952	0.952	0.952	0.952	0.988	0.952	0.952	0.952	0.952	0.988	0.952	0.952	0.952	0.952	0.952	0.952	0.952	0.982	0.976	0.952	0.952	0.952	0.952	0.952	0.988	0.952	0.976	0.952	0.976
2gdm_1a6m	0.946	0.939	0.912	0.912	0.912	0.939	0.946	0.946	0.939	0.912	0.871	0.918	0.912	0.939	0.878	0.939	0.939	0.912	0.939	0.939	0.939	0.939	0.905	0.871	0.939	0.939	0.871	0.898	0.871	0.878	0.939	0.823	0.871	0.939	0.912	0.687	0.816	0.939	0.898	0.871	0.939	0.687	0.884	0.85	0.864	0.878	0.918	0.884	0.789
2gdm_2vhbA	0.725	0.74	0.786	0.779	0.794	0.794	0.756	0.786	0.481	0.794	0.817	0.786	0.634	0.809	0.74	0.656	0.656	0.794	0.809	0.656	0.55	0.725	0.763	0.718	0.802	0.55	0.634	0.496	0.718	0.84	0.527	0.771	0.718	0.756	0.84	0.534	0.649	0.74	0.695	0.611	0.786	0.519	0.878	0.473	0.45	0.824	0.42	0.748	0.344
2gdm_2vhbA	0.725	0.74	0.786	0.779	0.794	0.794	0.756	0.786	0.481	0.794	0.817	0.786	0.634	0.809	0.74	0.656	0.656	0.794	0.809	0.656	0.55	0.725	0.763	0.718	0.802	0.55	0.634	0.496	0.718	0.84	0.527	0.771	0.718	0.756	0.84	0.534	0.649	0.74	0.695	0.611	0.786	0.519	0.878	0.473	0.45	0.824	0.42	0.748	0.344
2hbg_2vhbA	0.9	0.915	0.915	0.915	0.954	0.954	0.892	0.915	0.954	0.954	0.915	0.954	0.915	0.954	0.954	0.946	0.954	0.915	0.954	0.954	0.908	0.915	0.954	0.9	0.954	0.885	0.915	0.8	0.915	0.831	0.908	0.831	0.9	0.708	0.777	0.938	0.831	0.931	0.969	0.9	0.938	0.708	0.908	0.931	0.708	0.892	0.708	0.892	0.785
2hbg_2vhbA	0.9	0.915	0.915	0.915	0.954	0.954	0.892	0.915	0.954	0.954	0.915	0.954	0.915	0.954	0.954	0.946	0.954	0.915	0.954	0.954	0.908	0.915	0.954	0.9	0.954	0.885	0.915	0.8	0.915	0.831	0.908	0.831	0.9	0.708	0.777	0.938	0.831	0.931	0.969	0.9	0.938	0.708	0.908	0.931	0.708	0.892	0.708	0.892	0.785
2hdhA_3hdhB	1	1	1	1	1	1	1	1	1	1	1	1	1	1	1	1	1	1	1	1	1	1	1	1	1	1	1	1	1	1	1	1	1	1	1	1	1	1	1	1	1	1	1	1	1	1	1	1	1
2hts_2irfG	0.253	0.157	0.277	0.157	0.277	0.0723	0.277	0.0723	0.277	0.0723	0.157	0.145	0.0723	0.301	0.361	0.349	0.133	0.145	0.373	0.169	0.169	0.157	0.373	0.0723	0.398	0.217	0.265	0.41	0.0723	0.0723	0.133	0.337	0.0602	0.0602	0.446	0.133	0.41	0.253	0.386	0.133	0.0723	0.157	0.205	0.157	0.229	0	0.217	0.446	0.313
2hts_2irfG	0.253	0.157	0.277	0.157	0.277	0.0723	0.277	0.0723	0.277	0.0723	0.157	0.145	0.0723	0.301	0.361	0.349	0.133	0.145	0.373	0.169	0.169	0.157	0.373	0.0723	0.398	0.217	0.265	0.41	0.0723	0.0723	0.133	0.337	0.0602	0.0602	0.446	0.133	0.41	0.253	0.386	0.133	0.0723	0.157	0.205	0.157	0.229	0	0.217	0.446	0.313
2if1_1d1rA	0.785	0.747	0.747	0.747	0.747	0.747	0.772	0.747	0.835	0.747	0.747	0.747	0.747	0.734	0.759	0.785	0.759	0.747	0.722	0.797	0.797	0.759	0.747	0.722	0.633	0.709	0.734	0.785	0.722	0.759	0.759	0.671	0.747	0.595	0.595	0.759	0.671	0.722	0.772	0.722	0.608	0.759	0.772	0.759	0.633	0.722	0.57	0.633	0.734
2ila_1hce	0.137	0	0	0	0.222	0.222	0.137	0.0769	0	0.137	0	0.145	0.0769	0	0.137	0	0.128	0.0769	0	0.094	0.197	0.0598	0	0.0598	0	0.103	0.0598	0	0.0684	0.00855	0.162	0.299	0.239	0.205	0.137	0.137	0.325	0.282	0.12	0.214	0.188	0.111	0.0769	0.171	0.111	0.0769	0.111	0.0769	0.214
2lbd_2prgA	0.776	0.794	0.798	0.798	0.768	0.776	0.719	0.776	0.947	0.794	0.776	0.89	0.741	0.719	0.776	0.794	0.943	0.763	0.816	0.697	0.776	0.732	0.776	0.781	0.785	0.785	0.803	0.803	0.785	0.763	0.89	0.798	0.934	0.873	0.719	0.886	0.763	0.605	0.667	0.868	0.912	0.882	0.842	0.794	0.781	0.724	0.842	0.803	0.886
2mev1_1tmf1	0.854	0.869	0.838	0.869	0.869	0.869	0.854	0.869	0.869	0.869	0.869	0.869	0.869	0.854	0.881	0.865	0.869	0.854	0.896	0.869	0.869	0.85	0.877	0.858	0.869	0.815	0.854	0.842	0.858	0.854	0.842	0.869	0.842	0.858	0.858	0.858	0.869	0.846	0.858	0.846	0.869	0.85	0.865	0.842	0.858	0.835	0.85	0.858	0.85
2ohxA_3hudA	1	1	1	1	1	1	1	1	1	1	1	1	1	1	1	1	1	1	1	1	1	1	1	1	1	1	1	1	1	1	1	1	1	1	1	1	1	1	1	1	1	1	1	1	1	1	1	1	1
2pii_1cc8A	0.754	0.6	0.308	0.538	0.538	0.538	0.6	0.6	0.308	0.6	0.308	0.6	0.646	0.692	0.708	0.6	0.292	0.6	0.677	0.708	0.708	0.708	0.677	0.646	0.6	0.292	0.477	0.677	0.538	0.6	0.615	0.538	0.508	0.538	0.477	0.538	0.538	0.708	0.723	0.708	0.508	0.538	0.554	0.554	0.215	0.492	0.215	0.585	0.462
2pkaA_1a7s	0.688	0.713	0.838	0.9	0.713	0.713	0.738	0.7	0.75	0.7	0.85	0.863	0.738	0.85	0.662	0.75	0.75	0.713	0.8	0.75	0.75	0.713	0.688	0.738	0.75	0.762	0.75	0.762	0.75	0.725	0.688	0.713	0.75	0.713	0.625	0.713	0.713	0.775	0.863	0.675	0.713	0.662	0.75	0.75	0.75	0.75	0.75	0.713	0.738
2pkaA_1aksA	0.987	0.924	0.937	0.987	0.987	0.987	0.987	0.987	0.987	0.975	0.937	0.975	0.987	0.949	0.937	0.899	0.987	0.962	0.924	0.949	0.962	0.987	0.962	0.987	0.949	0.911	0.924	0.987	0.924	0.949	0.911	0.924	0.962	0.975	0.949	0.924	0.987	0.937	0.949	0.949	0.987	0.924	0.987	0.937	0.987	0.949	0.987	0.987	0.975
2pth_1c8bA	0.379	0.311	0.211	0.36	0.311	0.311	0.311	0.379	0.36	0.311	0.286	0.311	0.311	0.261	0.292	0.211	0.36	0.311	0.28	0.36	0.36	0.342	0.447	0.311	0.267	0.36	0.311	0.304	0.311	0.273	0.36	0.311	0.311	0.255	0.354	0.261	0.311	0.248	0.304	0.36	0.323	0.36	0.28	0.199	0.466	0.255	0.329	0.311	0.311
2rmpA_1avfA	0.829	0.832	0.761	0.803	0.845	0.816	0.813	0.8	0.819	0.835	0.787	0.816	0.8	0.845	0.806	0.755	0.774	0.81	0.835	0.823	0.813	0.826	0.819	0.884	0.842	0.771	0.868	0.797	0.855	0.823	0.79	0.787	0.813	0.852	0.826	0.755	0.784	0.755	0.803	0.816	0.761	0.774	0.858	0.777	0.8	0.819	0.687	0.745	0.765
2rn2_1ekeA	0.173	0.0394	0	0.157	0.165	0.165	0.173	0.165	0.118	0.205	0.11	0	0.252	0.126	0.252	0.118	0.118	0.0394	0.126	0.118	0.205	0	0.0157	0.173	0.0157	0.0709	0.244	0	0.134	0.15	0.157	0	0.134	0.299	0.11	0.244	0	0.0394	0	0.134	0.0472	0.173	0	0.205	0.181	0	0.181	0	0.0709
2scuB_1eucB	0.997	0.997	0.997	0.997	0.997	0.997	0.997	0.997	0.997	0.997	0.997	0.997	0.997	0.997	0.997	0.997	0.997	0.997	0.997	0.997	0.997	0.997	0.997	0.997	0.997	0.997	0.997	0.997	1	0.997	0.997	0.997	0.997	1	0.997	0.997	0.997	0.997	1	1	0.997	0.997	0.997	1	1	0.997	0.979	0.997	1
2thiA_1eu8A	0.488	0.398	0.37	0.464	0.476	0.38	0.416	0.395	0.386	0.355	0.389	0.361	0.482	0.398	0.482	0.295	0.458	0.373	0.404	0.398	0.431	0.506	0.262	0.377	0.413	0.407	0.431	0.47	0.446	0.452	0.355	0.331	0.364	0.44	0.358	0.401	0.346	0.44	0.364	0.449	0.292	0.386	0.395	0.313	0.428	0.334	0.313	0.395	0.349
2tnfA_1d4vB	0.779	0.814	0.743	0.814	0.814	0.807	0.793	0.814	0.807	0.8	0.736	0.757	0.836	0.757	0.843	0.714	0.814	0.757	0.829	0.821	0.814	0.736	0.771	0.857	0.807	0.807	0.8	0.8	0.814	0.757	0.764	0.879	0.743	0.757	0.736	0.757	0.843	0.821	0.779	0.829	0.721	0.757	0.871	0.807	0.679	0.771	0.7	0.743	0.75
2tpsA_1qpoA	0.462	0.365	0.378	0.404	0.41	0.365	0.468	0.449	0.455	0.372	0.397	0.41	0.41	0.474	0.429	0.474	0.449	0.429	0.487	0.449	0.449	0.417	0.295	0.404	0.404	0.365	0.404	0.5	0.404	0.404	0.353	0.397	0.372	0.397	0.34	0.378	0.423	0.397	0.519	0.397	0.372	0.397	0.468	0.564	0.327	0.404	0.442	0.41	0.455
2tysB_1tdj	0.397	0.619	0.388	0.447	0.403	0.434	0.4	0.425	0.397	0.619	0.406	0.438	0.428	0.512	0.369	0.375	0.4	0.434	0.406	0.409	0.409	0.425	0.372	0.45	0.609	0.416	0.431	0.431	0.422	0.422	0.416	0.3	0.403	0.372	0.441	0.425	0.325	0.381	0.341	0.428	0.425	0.428	0.362	0.344	0.425	0.381	0.409	0.431	0.347
2xat_3tdt	0.338	0.463	0.382	0.301	0.309	0.316	0.353	0.309	0.449	0.301	0.309	0.316	0.375	0.301	0.515	0.309	0.309	0.36	0.353	0.346	0.346	0.382	0.412	0.301	0.5	0.346	0.309	0.25	0.375	0.449	0.353	0.301	0.346	0.507	0.301	0.404	0.301	0.331	0.294	0.449	0.228	0.346	0.478	0.346	0.316	0.294	0.316	0.441	0.279
3chy_1tmy	0.974	0.974	0.974	0.974	0.974	0.983	0.974	0.983	0.974	0.974	0.974	0.983	0.983	0.974	0.974	0.957	0.974	0.983	0.974	0.974	0.974	0.974	0.974	0.983	0.974	0.974	0.983	0.983	0.983	0.974	0.974	0.983	0.983	0.915	0.957	0.974	0.974	0.974	0.906	0.974	0.974	0.974	0.966	0.983	0.889	0.974	0.966	0.966	0.906
3crd_3ygsP	0.681	0.473	0.67	0.835	0.451	0.451	0.538	0.473	0.56	0.527	0.56	0.473	0.451	0.67	0.736	0.615	0.67	0.736	0.56	0.615	0.615	0.648	0.626	0.681	0.473	0.67	0.637	0.516	0.538	0.505	0.681	0.681	0.681	0.473	0.648	0.659	0.67	0.648	0.385	0.67	0.67	0.67	0.56	0.429	0.484	0.714	0.582	0.703	0.67
3inkC_1irl	0.793	0.793	0.793	0.793	0.793	0.793	0.793	0.793	0.793	0.793	0.793	0.793	0.793	0.793	0.793	0.793	0.793	0.793	0.793	0.793	0.793	0.793	0.793	0.793	0.793	0.793	0.793	0.793	0.793	0.793	0.793	0.793	0.793	0.793	0.793	0.793	0.793	0.793	0.793	0.793	0.793	0.793	0.793	0.793	0.793	0.793	0.793	0.793	0.793
3nul_1ifqA	0.136	0.557	0.545	0.557	0.568	0.784	0	0.568	0.614	0.568	0.568	0.568	0	0.557	0.705	0.648	0.159	0.557	0.602	0.136	0.352	0.693	0.591	0	0.432	0.205	0	0.568	0	0.17	0.136	0	0.0227	0.17	0.58	0.148	0	0	0.102	0.136	0	0	0.136	0	0.636	0	0.511	0	0
3pte_1skf	0.46	0.436	0.455	0.445	0.498	0.346	0.436	0.36	0.398	0.365	0.479	0.517	0.441	0.365	0.45	0.498	0.408	0.393	0.365	0.327	0.384	0.408	0.417	0.327	0.436	0.431	0.389	0.341	0.436	0.355	0.374	0.332	0.54	0.493	0.431	0.36	0.502	0.408	0.398	0.36	0.37	0.379	0.308	0.303	0.37	0.455	0.384	0.389	0.355
3sdhA_1sctF	0.993	0.993	0.931	0.959	0.931	0.931	0.993	0.931	0.924	0.903	0.931	0.993	0.931	0.993	0.931	0.993	0.924	0.931	0.883	0.945	0.945	0.993	0.952	0.993	0.938	0.945	0.931	0.972	0.972	0.993	0.945	0.938	0.883	0.883	0.917	0.883	0.993	0.945	0.883	0.883	0.993	0.945	0.931	0.931	0.966	0.924	0.91	0.931	0.883
3stdA_2std	0.957	0.957	0.957	0.957	0.957	0.957	0.957	0.957	0.957	0.957	0.957	0.957	0.957	0.957	0.957	0.957	0.957	0.957	0.957	0.957	0.957	0.957	0.957	0.957	0.957	0.957	0.957	0.957	0.957	0.957	0.957	0.957	0.957	0.957	0.957	0.957	0.957	0.957	0.957	0.957	0.957	0.957	0.957	0.957	0.957	0.957	0.957	0.957	0.957
3ullA_1kawB	0.793	0.793	0.793	0.793	0.793	0.793	0.793	0.793	0.793	0.793	0.793	0.793	0.793	0.793	0.793	0.793	0.793	0.793	0.793	0.793	0.793	0.793	0.793	0.793	0.793	0.793	0.793	0.793	0.793	0.793	0.793	0.793	0.793	0.804	0.793	0.793	0.793	0.783	0.804	0.793	0.793	0.793	0.793	0.793	0.804	0.793	0.793	0.793	0.793
3ullA_1prtF	0	0	0	0	0	0	0	0	0	0	0	0	0	0	0	0	0	0	0	0	0	0	0	0	0	0	0	0	0	0	0	0	0	0	0	0	0	0	0	0	0	0	0	0	0	0	0	0	0
4aahA_1flgB	0.925	0.917	0.912	0.919	0.925	0.923	0.923	0.925	0.921	0.923	0.925	0.927	0.914	0.917	0.906	0.914	0.919	0.917	0.912	0.914	0.899	0.919	0.91	0.921	0.904	0.914	0.912	0.904	0.906	0.895	0.897	0.912	0.895	0.902	0.897	0.893	0.897	0.895	0.925	0.901	0.891	0.895	0.895	0.912	0.884	0.904	0.902	0.891	0.906
4bcl_1ksaA	0.983	0.983	0.983	0.983	0.983	0.983	0.983	0.983	0.983	0.983	0.983	0.983	0.983	0.983	0.983	0.983	0.983	0.983	0.983	0.983	0.983	0.983	0.983	0.983	0.983	0.983	0.983	0.983	0.983	0.983	0.983	0.983	0.983	0.983	0.983	0.983	0.983	0.983	0.983	0.983	0.983	0.983	0.983	0.983	0.983	0.983	0.983	0.983	0.983
4mbp_1eljA	0.893	0.873	0.87	0.915	0.935	0.876	0.907	0.915	0.89	0.89	0.876	0.896	0.91	0.873	0.817	0.856	0.896	0.938	0.899	0.896	0.924	0.856	0.837	0.887	0.907	0.854	0.913	0.879	0.913	0.896	0.868	0.89	0.879	0.868	0.865	0.87	0.876	0.885	0.806	0.907	0.887	0.873	0.89	0.865	0.848	0.856	0.837	0.862	0.834
4mbp_1ezpA	0.925	0.925	0.925	0.925	0.925	0.925	0.925	0.925	0.925	0.925	0.925	0.925	0.925	0.925	0.925	0.925	0.925	0.925	0.925	0.925	0.925	0.925	0.925	0.925	0.925	0.925	0.925	0.925	0.925	0.925	0.925	0.925	0.925	0.925	0.925	0.925	0.925	0.925	0.925	0.925	0.925	0.925	0.925	0.925	0.925	0.925	0.925	0.925	0.925
4pgaA_1ho3A	0.982	0.982	0.982	0.988	0.982	0.982	0.982	0.982	0.982	0.982	0.982	0.982	0.982	0.991	0.982	0.978	0.982	0.982	0.988	0.982	0.982	0.982	0.978	0.982	0.982	0.982	0.982	0.978	0.982	0.975	0.982	0.982	0.982	0.978	0.988	0.982	0.982	0.982	0.982	0.982	0.982	0.982	0.982	0.975	0.988	0.982	0.988	0.982	0.975
581s10	0.722	0.722	0.722	0.722	0.722	0.722	0.722	0.722	0.722	0.722	0.722	0.722	0.722	0.722	0.722	0.722	0.722	0.722	0.722	0.722	0.722	0.722	0.722	0.722	0.722	0.722	0.722	0.722	0.722	0.722	0.722	0.722	0.722	0.722	0.722	0.722	0.722	0.722	0.722	0.722	0.722	0.722	0.722	0.722	0.722	0.722	0.722	0.722	0.722
581s10	0.722	0.722	0.722	0.722	0.722	0.722	0.722	0.722	0.722	0.722	0.722	0.722	0.722	0.722	0.722	0.722	0.722	0.722	0.722	0.722	0.722	0.722	0.722	0.722	0.722	0.722	0.722	0.722	0.722	0.722	0.722	0.722	0.722	0.722	0.722	0.722	0.722	0.722	0.722	0.722	0.722	0.722	0.722	0.722	0.722	0.722	0.722	0.722	0.722
581s14	0.696	0.696	0.696	0.696	0.696	0.722	0.696	0.696	0.696	0.696	0.696	0.696	0.722	0.696	0.696	0.696	0.696	0.696	0.722	0.722	0.722	0.696	0.709	0.722	0.722	0.722	0.722	0.709	0.722	0.722	0.722	0.709	0.722	0.722	0.709	0.722	0.709	0.709	0.722	0.722	0.722	0.722	0.696	0.722	0.709	0.722	0.722	0.696	0.722
581t13	0.885	0.885	0.846	0.846	0.885	0.859	0.987	0.821	0.859	0.859	0.872	0.846	0.885	0.846	0.846	0.821	0.821	0.846	0.833	0.987	0.987	0.885	0.821	0.795	0.872	0.885	0.949	0.846	0.795	0.987	0.885	0.987	0.795	0.833	0.821	0.885	0.987	0.974	0.872	0.949	0.987	0.885	0.859	0.846	0.821	0.987	0.821	0.885	0.833
581t13	0.885	0.885	0.846	0.846	0.885	0.859	0.987	0.821	0.859	0.859	0.872	0.846	0.885	0.846	0.846	0.821	0.821	0.846	0.833	0.987	0.987	0.885	0.821	0.795	0.872	0.885	0.949	0.846	0.795	0.987	0.885	0.987	0.795	0.833	0.821	0.885	0.987	0.974	0.872	0.949	0.987	0.885	0.859	0.846	0.821	0.987	0.821	0.885	0.833
581t14	0.885	0.885	0.846	0.846	0.859	0.859	0.987	0.821	0.859	0.859	0.872	0.846	0.885	0.846	0.846	0.821	0.821	0.846	0.833	0.987	0.987	0.885	0.821	0.795	0.872	0.885	0.949	0.846	0.795	0.987	0.885	0.987	0.795	0.833	0.821	0.885	0.987	0.974	0.872	0.949	0.987	0.885	0.859	0.846	0.821	0.987	0.821	0.885	0.872
581t17	0.539	0.539	0.539	0.539	0.539	0.461	0.539	0.539	0.461	0.461	0.539	0.539	0.539	0.579	0.539	0.526	0.461	0.539	0.434	0.539	0.539	0.539	0.316	0.539	0.434	0.539	0.539	0.447	0.539	0.408	0.539	0.539	0.539	0.461	0.382	0.539	0.539	0.539	0.447	0.539	0.539	0.461	0.434	0.408	0.382	0.539	0.408	0.474	0.461
588s27	0.936	0.936	0.936	0.936	0.936	0.936	0.936	0.936	0.936	0.936	0.936	0.936	0.936	0.936	0.936	0.936	0.936	0.936	0.936	0.936	0.936	0.936	0.957	0.936	0.936	0.936	0.936	0.957	0.936	0.957	0.936	0.936	0.936	0.936	0.936	0.936	0.936	0.851	0.936	0.851	0.851	0.936	0.936	0.936	0.936	0.936	0.936	0.936	0.936
588s27	0.936	0.936	0.936	0.936	0.936	0.936	0.936	0.936	0.936	0.936	0.936	0.936	0.936	0.936	0.936	0.936	0.936	0.936	0.936	0.936	0.936	0.936	0.957	0.936	0.936	0.936	0.936	0.957	0.936	0.957	0.936	0.936	0.936	0.936	0.936	0.936	0.936	0.851	0.936	0.851	0.851	0.936	0.936	0.936	0.936	0.936	0.936	0.936	0.936
5nul_1akt	0.861	0.832	0.818	0.81	0.774	0.839	0.832	0.839	0.869	0.869	0.803	0.818	0.839	0.679	0.891	0.796	0.818	0.781	0.854	0.825	0.803	0.788	0.803	0.723	0.81	0.839	0.701	0.869	0.701	0.701	0.788	0.905	0.737	0.839	0.708	0.766	0.891	0.832	0.832	0.708	0.81	0.781	0.664	0.825	0.701	0.876	0.788	0.737	0.715
5nul_1j9gA	0.832	0.854	0.832	0.854	0.854	0.854	0.832	0.861	0.854	0.861	0.825	0.854	0.854	0.825	0.832	0.832	0.854	0.854	0.81	0.832	0.832	0.854	0.832	0.839	0.876	0.839	0.854	0.839	0.839	0.818	0.839	0.854	0.854	0.876	0.847	0.832	0.861	0.839	0.854	0.847	0.847	0.839	0.825	0.847	0.839	0.847	0.861	0.766	0.839
620t11	0.916	0.941	0.924	0.95	0.941	0.941	0.941	0.924	0.916	0.941	0.924	0.941	0.941	0.941	0.916	0.95	0.924	0.941	0.966	0.941	0.941	0.95	0.941	0.941	0.916	0.95	0.916	0.941	0.916	0.966	0.95	0.916	0.95	0.933	0.916	0.95	0.924	0.941	0.966	0.95	0.933	0.95	0.933	0.908	0.924	0.916	0.916	0.941	0.975
620t12	0.982	0.982	0.982	0.991	0.982	0.982	0.982	0.982	0.991	0.982	0.982	0.982	0.982	0.991	0.982	0.991	0.991	0.982	0.991	0.991	0.991	0.982	0.982	0.982	0.982	0.991	0.982	0.982	0.982	0.982	0.991	0.982	0.982	0.982	0.982	0.991	0.991	0.991	0.982	0.991	0.982	0.991	0.982	0.982	0.982	0.982	0.982	0.982	0.982
6prcL_6prcM	0.89	0.898	0.89	0.89	0.89	0.89	0.89	0.89	0.886	0.89	0.886	0.89	0.89	0.898	0.89	0.882	0.89	0.89	0.89	0.886	0.886	0.874	0.898	0.89	0.89	0.886	0.894	0.886	0.89	0.886	0.886	0.886	0.882	0.89	0.87	0.858	0.858	0.89	0.862	0.882	0.89	0.886	0.89	0.886	0.931	0.858	0.911	0.919	0.882
6prcL_6prcM	0.89	0.898	0.89	0.89	0.89	0.89	0.89	0.89	0.886	0.89	0.886	0.89	0.89	0.898	0.89	0.882	0.89	0.89	0.89	0.886	0.886	0.874	0.898	0.89	0.89	0.886	0.894	0.886	0.89	0.886	0.886	0.886	0.882	0.89	0.87	0.858	0.858	0.89	0.862	0.882	0.89	0.886	0.89	0.886	0.931	0.858	0.911	0.919	0.882
BB11004	0.207	0.289	0.221	0.0776	0.231	0.193	0.148	0.219	0.209	0.278	0.0729	0.28	0.247	0.158	0.169	0.146	0.0541	0.285	0.198	0.184	0.155	0.259	0.179	0.153	0.181	0.0565	0.134	0.191	0.141	0.129	0.136	0.16	0.165	0.141	0.146	0.125	0.144	0.0965	0.129	0.108	0.186	0.118	0.167	0.111	0.115	0.2	0.0588	0.169	0.191
BB11005	0.0541	0.0676	0.0637	0.0734	0.027	0.0618	0.0541	0.029	0.0637	0.0598	0.0444	0.0347	0.0232	0.0521	0.0463	0.0347	0.0483	0.0444	0.0541	0.0386	0.0753	0.0637	0.0463	0.0193	0.0598	0.0309	0.0154	0.0367	0.029	0.0347	0.0309	0.0483	0.0541	0.029	0.0154	0.0444	0.0405	0.0405	0.0521	0.0309	0.0541	0.0483	0.0174	0.0174	0.0309	0.0212	0.0425	0.0251	0.0598
BB11014	0.428	0.479	0.472	0.426	0.433	0.398	0.416	0.453	0.486	0.414	0.414	0.442	0.421	0.391	0.425	0.439	0.467	0.402	0.414	0.456	0.453	0.4	0.363	0.428	0.368	0.418	0.4	0.396	0.412	0.432	0.428	0.405	0.453	0.332	0.368	0.402	0.409	0.381	0.393	0.4	0.335	0.393	0.382	0.398	0.33	0.368	0.347	0.361	0.309
BB11023	0.108	0.116	0.0947	0.0868	0.15	0.142	0.111	0.0684	0.111	0.0895	0.118	0.111	0.132	0.0947	0.0974	0.113	0.0868	0.111	0.139	0.113	0.113	0.153	0.153	0.0816	0.0579	0.124	0.0395	0.105	0.139	0.0763	0.118	0.0974	0.05	0.0447	0.0816	0.0974	0.103	0.0895	0.0737	0.1	0.116	0.0289	0.137	0.0526	0.00263	0.0921	0.00789	0.05	0.0763
BB11026	0	0.00893	0	0.00893	0.00893	0	0	0	0.00893	0.00893	0	0.00893	0	0.00893	0.00893	0.00893	0.00893	0.00893	0	0.00893	0.00893	0.00893	0	0.00893	0	0	0	0.0179	0	0	0.00893	0.00893	0.00893	0	0	0	0.00893	0	0.00893	0	0.00893	0	0.0179	0	0	0.00893	0	0	0
BB11028	0	0	0	0	0	0	0	0.0249	0	0	0	0.00415	0	0	0	0	0	0	0	0	0	0.00415	0	0	0	0	0	0.0083	0	0.00415	0	0	0	0	0	0	0	0	0	0	0	0	0	0	0	0	0.029	0	0
BB11028	0	0	0	0	0	0	0	0.0249	0	0	0	0.00415	0	0	0	0	0	0	0	0	0	0.00415	0	0	0	0	0	0.0083	0	0.00415	0	0	0	0	0	0	0	0	0	0	0	0	0	0	0	0	0.029	0	0
BB11030	0.0706	0.0635	0.0518	0.0682	0.0376	0.0518	0.0259	0.0871	0.0518	0.0682	0.0635	0.0565	0.0518	0.0612	0.0565	0.0659	0.04	0.0494	0.0612	0.0376	0.0329	0.0424	0.0776	0.0141	0.0541	0.04	0.0329	0.0306	0.0329	0.0118	0.0376	0.0541	0.0424	0.0329	0.0353	0.0329	0.0165	0.0235	0.0235	0.0424	0.0329	0.0353	0.0329	0.0353	0.0165	0.0188	0	0.0165	0.00471
BB11034	0.0135	0.0457	0.0931	0.0321	0.0355	0.0829	0.0135	0.0897	0.0609	0.0338	0.0761	0.0711	0.0846	0.0423	0.0355	0.0305	0.0271	0.0677	0.0406	0.0389	0.0423	0.0237	0.0728	0.0118	0.0338	0.0169	0.0254	0.0355	0.0152	0.0237	0.0237	0.0338	0.0118	0.0186	0.044	0.0338	0.0203	0.0321	0.0288	0.0102	0.0338	0.0152	0.0186	0.0135	0.0338	0.0254	0.00677	0.0152	0.0305
BB11034	0.0135	0.0457	0.0931	0.0321	0.0355	0.0829	0.0135	0.0897	0.0609	0.0338	0.0761	0.0711	0.0846	0.0423	0.0355	0.0305	0.0271	0.0677	0.0406	0.0389	0.0423	0.0237	0.0728	0.0118	0.0338	0.0169	0.0254	0.0355	0.0152	0.0237	0.0237	0.0338	0.0118	0.0186	0.044	0.0338	0.0203	0.0321	0.0288	0.0102	0.0338	0.0152	0.0186	0.0135	0.0338	0.0254	0.00677	0.0152	0.0305
BB11034	0.0135	0.0457	0.0931	0.0321	0.0355	0.0829	0.0135	0.0897	0.0609	0.0338	0.0761	0.0711	0.0846	0.0423	0.0355	0.0305	0.0271	0.0677	0.0406	0.0389	0.0423	0.0237	0.0728	0.0118	0.0338	0.0169	0.0254	0.0355	0.0152	0.0237	0.0237	0.0338	0.0118	0.0186	0.044	0.0338	0.0203	0.0321	0.0288	0.0102	0.0338	0.0152	0.0186	0.0135	0.0338	0.0254	0.00677	0.0152	0.0305
BB12001	0.394	0.358	0.39	0.387	0.392	0.401	0.385	0.44	0.398	0.414	0.308	0.481	0.383	0.387	0.371	0.342	0.385	0.405	0.298	0.365	0.36	0.415	0.321	0.365	0.323	0.355	0.332	0.337	0.367	0.321	0.357	0.308	0.364	0.378	0.335	0.378	0.31	0.36	0.273	0.349	0.399	0.374	0.324	0.323	0.362	0.38	0.333	0.362	0.278
BB12001	0.394	0.358	0.39	0.387	0.392	0.401	0.385	0.44	0.398	0.414	0.308	0.481	0.383	0.387	0.371	0.342	0.385	0.405	0.298	0.365	0.36	0.415	0.321	0.365	0.323	0.355	0.332	0.337	0.367	0.321	0.357	0.308	0.364	0.378	0.335	0.378	0.31	0.36	0.273	0.349	0.399	0.374	0.324	0.323	0.362	0.38	0.333	0.362	0.278
BB12004	0.541	0.613	0.481	0.549	0.669	0.53	0.568	0.62	0.519	0.639	0.56	0.609	0.609	0.579	0.541	0.59	0.526	0.579	0.477	0.526	0.568	0.492	0.459	0.459	0.395	0.511	0.485	0.579	0.47	0.466	0.526	0.545	0.466	0.564	0.583	0.496	0.44	0.504	0.41	0.406	0.515	0.508	0.451	0.395	0.534	0.508	0.429	0.5	0.451
BB12004	0.541	0.613	0.481	0.549	0.669	0.53	0.568	0.62	0.519	0.639	0.56	0.609	0.609	0.579	0.541	0.59	0.526	0.579	0.477	0.526	0.568	0.492	0.459	0.459	0.395	0.511	0.485	0.579	0.47	0.466	0.526	0.545	0.466	0.564	0.583	0.496	0.44	0.504	0.41	0.406	0.515	0.508	0.451	0.395	0.534	0.508	0.429	0.5	0.451
BB12005	0.523	0.384	0.519	0.515	0.515	0.519	0.523	0.515	0.515	0.515	0.506	0.511	0.422	0.515	0.553	0.46	0.57	0.519	0.409	0.43	0.43	0.401	0.418	0.376	0.401	0.468	0.388	0.384	0.384	0.578	0.443	0.578	0.418	0.409	0.316	0.371	0.532	0.376	0.447	0.392	0.561	0.46	0.397	0.409	0.392	0.414	0.397	0.405	0.532
BB12007	0.534	0.513	0.543	0.479	0.521	0.531	0.522	0.589	0.543	0.479	0.475	0.498	0.506	0.512	0.555	0.449	0.514	0.487	0.478	0.491	0.487	0.502	0.477	0.519	0.487	0.486	0.497	0.458	0.497	0.48	0.492	0.513	0.496	0.502	0.442	0.493	0.475	0.462	0.459	0.478	0.502	0.487	0.478	0.455	0.465	0.486	0.445	0.484	0.451
BB12007	0.534	0.513	0.543	0.479	0.521	0.531	0.522	0.589	0.543	0.479	0.475	0.498	0.506	0.512	0.555	0.449	0.514	0.487	0.478	0.491	0.487	0.502	0.477	0.519	0.487	0.486	0.497	0.458	0.497	0.48	0.492	0.513	0.496	0.502	0.442	0.493	0.475	0.462	0.459	0.478	0.502	0.487	0.478	0.455	0.465	0.486	0.445	0.484	0.451
BB12008	0.379	0.267	0.312	0.319	0.352	0.364	0.395	0.366	0.298	0.328	0.384	0.305	0.343	0.39	0.279	0.374	0.272	0.378	0.338	0.276	0.303	0.29	0.355	0.302	0.274	0.312	0.341	0.293	0.326	0.321	0.307	0.355	0.359	0.284	0.331	0.293	0.333	0.288	0.255	0.291	0.298	0.3	0.25	0.238	0.305	0.286	0.333	0.295	0.231
BB12010	0.562	0.567	0.578	0.551	0.551	0.551	0.559	0.52	0.533	0.504	0.567	0.594	0.522	0.591	0.496	0.586	0.549	0.575	0.522	0.557	0.557	0.549	0.544	0.53	0.496	0.504	0.533	0.488	0.53	0.462	0.559	0.499	0.528	0.485	0.554	0.546	0.515	0.596	0.522	0.515	0.538	0.541	0.456	0.588	0.517	0.485	0.504	0.459	0.525
BB12012	0.402	0.358	0.35	0.373	0.402	0.402	0.393	0.373	0.434	0.399	0.376	0.402	0.399	0.373	0.399	0.344	0.364	0.344	0.399	0.347	0.344	0.405	0.332	0.408	0.396	0.364	0.41	0.367	0.408	0.399	0.344	0.425	0.373	0.399	0.338	0.321	0.376	0.35	0.324	0.355	0.405	0.321	0.332	0.277	0.358	0.355	0.382	0.329	0.324
BB12016	0.849	0.845	0.833	0.79	0.838	0.858	0.864	0.797	0.809	0.868	0.82	0.828	0.855	0.827	0.86	0.693	0.803	0.854	0.819	0.686	0.686	0.816	0.708	0.818	0.853	0.692	0.82	0.825	0.852	0.835	0.697	0.768	0.785	0.88	0.787	0.787	0.82	0.674	0.819	0.761	0.689	0.763	0.79	0.773	0.623	0.684	0.819	0.799	0.68
BB12019	0.462	0.446	0.455	0.451	0.478	0.478	0.454	0.456	0.477	0.475	0.456	0.48	0.474	0.465	0.493	0.469	0.465	0.47	0.456	0.462	0.46	0.458	0.468	0.463	0.453	0.475	0.477	0.438	0.491	0.463	0.446	0.478	0.46	0.453	0.444	0.458	0.48	0.456	0.46	0.467	0.475	0.438	0.45	0.463	0.433	0.454	0.438	0.479	0.422
BB12021	0.654	0.543	0.605	0.519	0.519	0.543	0.617	0.519	0.519	0.519	0.593	0.543	0.543	0.617	0.679	0.617	0.519	0.543	0.605	0.667	0.654	0.63	0.593	0.642	0.494	0.654	0.765	0.37	0.679	0.556	0.568	0.728	0.716	0.531	0.531	0.568	0.716	0.691	0.58	0.617	0.63	0.593	0.531	0.593	0.469	0.556	0.568	0.58	0.568
BB12035	0.297	0.395	0.271	0.32	0.352	0.323	0.291	0.386	0.251	0.357	0.285	0.363	0.357	0.331	0.282	0.291	0.32	0.36	0.222	0.36	0.303	0.294	0.196	0.28	0.331	0.308	0.314	0.225	0.274	0.225	0.268	0.323	0.274	0.259	0.17	0.291	0.357	0.251	0.17	0.326	0.337	0.337	0.256	0.259	0.291	0.311	0.3	0.317	0.179
BB12036	0.719	0.702	0.809	0.681	0.694	0.715	0.719	0.677	0.711	0.736	0.843	0.694	0.719	0.711	0.711	0.668	0.711	0.753	0.681	0.711	0.711	0.719	0.668	0.711	0.689	0.711	0.668	0.711	0.711	0.672	0.74	0.689	0.711	0.715	0.664	0.74	0.749	0.698	0.66	0.711	0.745	0.57	0.698	0.685	0.698	0.698	0.689	0.685	0.723
BB12043	0.156	0.161	0.142	0.157	0.153	0.157	0.134	0.142	0.169	0.141	0.138	0.15	0.145	0.156	0.137	0.126	0.142	0.14	0.141	0.142	0.154	0.135	0.132	0.144	0.135	0.141	0.135	0.118	0.128	0.109	0.126	0.161	0.121	0.137	0.109	0.126	0.153	0.147	0.119	0.132	0.132	0.142	0.124	0.11	0.116	0.14	0.1	0.156	0.112
BB12043	0.156	0.161	0.142	0.157	0.153	0.157	0.134	0.142	0.169	0.141	0.138	0.15	0.145	0.156	0.137	0.126	0.142	0.14	0.141	0.142	0.154	0.135	0.132	0.144	0.135	0.141	0.135	0.118	0.128	0.109	0.126	0.161	0.121	0.137	0.109	0.126	0.153	0.147	0.119	0.132	0.132	0.142	0.124	0.11	0.116	0.14	0.1	0.156	0.112
BB20003	0.237	0.239	0.253	0.222	0.222	0.225	0.238	0.235	0.234	0.238	0.241	0.204	0.22	0.241	0.242	0.197	0.242	0.224	0.233	0.234	0.255	0.269	0.167	0.222	0.217	0.238	0.224	0.204	0.224	0.235	0.252	0.215	0.233	0.239	0.205	0.211	0.201	0.226	0.212	0.228	0.177	0.228	0.21	0.237	0.234	0.179	0.224	0.17	0.219
BB20004	0.308	0.329	0.304	0.325	0.324	0.324	0.284	0.328	0.333	0.299	0.295	0.329	0.298	0.313	0.31	0.305	0.302	0.3	0.327	0.299	0.295	0.312	0.324	0.299	0.329	0.309	0.297	0.312	0.304	0.293	0.292	0.26	0.269	0.312	0.269	0.295	0.264	0.269	0.29	0.222	0.243	0.293	0.17	0.265	0.283	0.267	0.28	0.277	0.308
BB20012	0.18	0.16	0.155	0.158	0.168	0.148	0.163	0.152	0.171	0.178	0.177	0.173	0.169	0.17	0.167	0.18	0.177	0.173	0.176	0.157	0.158	0.194	0.191	0.162	0.163	0.154	0.162	0.147	0.162	0.141	0.162	0.156	0.201	0.143	0.162	0.194	0.151	0.139	0.167	0.138	0.152	0.188	0.147	0.137	0.161	0.184	0.168	0.137	0.148
BB20012	0.18	0.16	0.155	0.158	0.168	0.148	0.163	0.152	0.171	0.178	0.177	0.173	0.169	0.17	0.167	0.18	0.177	0.173	0.176	0.157	0.158	0.194	0.191	0.162	0.163	0.154	0.162	0.147	0.162	0.141	0.162	0.156	0.201	0.143	0.162	0.194	0.151	0.139	0.167	0.138	0.152	0.188	0.147	0.137	0.161	0.184	0.168	0.137	0.148
BB20012	0.18	0.16	0.155	0.158	0.168	0.148	0.163	0.152	0.171	0.178	0.177	0.173	0.169	0.17	0.167	0.18	0.177	0.173	0.176	0.157	0.158	0.194	0.191	0.162	0.163	0.154	0.162	0.147	0.162	0.141	0.162	0.156	0.201	0.143	0.162	0.194	0.151	0.139	0.167	0.138	0.152	0.188	0.147	0.137	0.161	0.184	0.168	0.137	0.148
BB20013	0.139	0.124	0.102	0.131	0.122	0.158	0.12	0.106	0.11	0.12	0.0963	0.12	0.119	0.147	0.132	0.11	0.104	0.128	0.109	0.0975	0.111	0.104	0.14	0.117	0.144	0.0998	0.133	0.125	0.126	0.128	0.117	0.127	0.112	0.119	0.0837	0.0975	0.14	0.0894	0.078	0.086	0.127	0.0998	0.127	0.12	0.106	0.134	0.114	0.0894	0.106
BB20013	0.139	0.124	0.102	0.131	0.122	0.158	0.12	0.106	0.11	0.12	0.0963	0.12	0.119	0.147	0.132	0.11	0.104	0.128	0.109	0.0975	0.111	0.104	0.14	0.117	0.144	0.0998	0.133	0.125	0.126	0.128	0.117	0.127	0.112	0.119	0.0837	0.0975	0.14	0.0894	0.078	0.086	0.127	0.0998	0.127	0.12	0.106	0.134	0.114	0.0894	0.106
BB20014	0.0978	0.0922	0.124	0.105	0.0852	0.0922	0.103	0.088	0.0922	0.095	0.123	0.0852	0.0866	0.095	0.0908	0.0908	0.0866	0.0852	0.0936	0.106	0.105	0.112	0.0838	0.081	0.0936	0.117	0.0796	0.0852	0.0782	0.106	0.106	0.0852	0.0852	0.0992	0.0824	0.0894	0.0908	0.102	0.0684	0.0838	0.0852	0.0908	0.0992	0.088	0.112	0.0908	0.0894	0.0838	0.095
BB20015	0.0223	0.0149	0.0149	0.00743	0.026	0.0149	0.026	0.0112	0.0149	0.026	0.0112	0.026	0.0149	0.0149	0.0149	0.0149	0.0149	0.0149	0.0112	0.0149	0.026	0.0186	0.00743	0.0149	0.0149	0.0149	0.0149	0.0149	0.00743	0.0149	0.0149	0.0149	0.0149	0.00743	0.00743	0.026	0.0149	0.0149	0.0223	0.0149	0.00743	0.0149	0.0149	0.00743	0.00743	0.0186	0.00743	0.0149	0.00743
BB20016	0.0152	0.026	0.0303	0.0303	0.0281	0.026	0.026	0.0173	0.0281	0.0238	0.0303	0.0152	0.0152	0.026	0.026	0.0173	0.0281	0.0173	0.0238	0.0195	0.013	0.0325	0.0303	0.0238	0.0195	0.0195	0.026	0.0216	0.0238	0.0195	0.0216	0.0238	0.0281	0.026	0.0325	0.0238	0.026	0.0195	0.026	0.0238	0.0303	0.0238	0.0195	0.0281	0.0216	0.026	0.0281	0.0216	0.0238
BB20018	0.542	0.529	0.529	0.529	0.539	0.531	0.56	0.545	0.56	0.531	0.576	0.531	0.526	0.466	0.524	0.55	0.547	0.547	0.484	0.565	0.563	0.529	0.442	0.547	0.526	0.545	0.552	0.505	0.537	0.531	0.537	0.565	0.518	0.479	0.471	0.555	0.555	0.516	0.448	0.516	0.55	0.55	0.503	0.479	0.435	0.49	0.432	0.503	0.437
BB20020	0.466	0.473	0.448	0.436	0.448	0.47	0.454	0.47	0.466	0.448	0.393	0.448	0.47	0.485	0.424	0.43	0.482	0.433	0.473	0.436	0.451	0.476	0.372	0.448	0.473	0.427	0.427	0.378	0.448	0.454	0.466	0.384	0.46	0.366	0.369	0.442	0.412	0.454	0.476	0.473	0.427	0.448	0.399	0.448	0.332	0.454	0.348	0.427	0.396
BB20023	0.124	0.131	0.102	0.0949	0.128	0.131	0.172	0.106	0.172	0.0949	0.142	0.15	0.146	0.117	0.135	0.223	0.153	0.142	0.0985	0.128	0.179	0.0511	0.12	0.0949	0.0985	0.146	0.062	0.0876	0.0985	0.0839	0.124	0.062	0.0584	0.106	0.0547	0.12	0.0438	0.102	0.0511	0.062	0.0985	0.106	0.0803	0.0182	0.0657	0.0876	0.0949	0.0219	0.0657
BB20024	0.0862	0.0811	0.0786	0.0849	0.0786	0.0824	0.0875	0.0875	0.0837	0.0849	0.0786	0.0849	0.09	0.0824	0.0862	0.0748	0.0798	0.0862	0.0837	0.0811	0.0837	0.0837	0.0862	0.0875	0.122	0.0824	0.0875	0.0824	0.0887	0.0786	0.0824	0.0824	0.0887	0.0862	0.076	0.09	0.0798	0.0798	0.0786	0.0875	0.0862	0.0875	0.0849	0.0786	0.0824	0.0798	0.0773	0.0811	0.0722
BB20026	0.131	0.132	0.136	0.151	0.134	0.133	0.115	0.137	0.116	0.133	0.138	0.138	0.138	0.133	0.143	0.103	0.111	0.125	0.109	0.118	0.12	0.123	0.121	0.118	0.119	0.109	0.115	0.123	0.113	0.128	0.107	0.101	0.126	0.123	0.104	0.115	0.102	0.107	0.113	0.13	0.12	0.125	0.112	0.111	0.112	0.107	0.111	0.115	0.104
BB20029	0.0252	0.0252	0.0314	0.0314	0.0314	0.0314	0.0252	0.0252	0.0314	0.0314	0.0692	0.0314	0.0314	0.0314	0.0314	0.0314	0.0503	0.0314	0.0566	0.0503	0.0503	0.0252	0.0314	0.0314	0.0252	0.0314	0.0314	0.0252	0.0314	0.0377	0.0252	0.0314	0.0314	0.0314	0.0252	0.0252	0.0252	0.0252	0.0314	0.0314	0.0314	0.0252	0.0314	0.0818	0.0314	0.0314	0.0314	0.0314	0.0252
BB20033	0.335	0.228	0.291	0.316	0.228	0.247	0.323	0.241	0.215	0.266	0.291	0.253	0.228	0.266	0.241	0.222	0.291	0.203	0.234	0.342	0.342	0.241	0.228	0.247	0.291	0.354	0.247	0.354	0.329	0.241	0.348	0.291	0.297	0.259	0.203	0.348	0.348	0.228	0.203	0.316	0.272	0.323	0.291	0.241	0.272	0.342	0.266	0.259	0.139
BB20036	0.0273	0.0149	0.0223	0.0149	0.0174	0.0174	0.0174	0.0149	0.0174	0.0149	0	0.0174	0.0223	0	0.0174	0	0.0174	0.0248	0	0.0149	0.0174	0.0174	0.0174	0.0273	0.0174	0.0174	0.0174	0.00248	0.0174	0.00993	0	0.0199	0.0174	0.0174	0.0149	0.0174	0.0174	0	0	0.0174	0.0149	0.0149	0.0248	0.0174	0.0149	0.0174	0.00744	0.0174	0.0149
BB20041	0.084	0.0782	0.08	0.0829	0.0776	0.0805	0.0724	0.0736	0.0794	0.073	0.0788	0.0776	0.0759	0.084	0.0817	0.0678	0.066	0.0718	0.0794	0.0603	0.0649	0.051	0.0823	0.0545	0.0736	0.0643	0.0545	0.0771	0.0574	0.0834	0.0637	0.0568	0.0666	0.062	0.0771	0.0701	0.0492	0.0637	0.0689	0.0637	0.051	0.066	0.0701	0.0603	0.0481	0.0533	0.0487	0.0585	0.0782
BB30001	0.322	0.323	0.341	0.308	0.306	0.307	0.308	0.296	0.284	0.306	0.295	0.32	0.3	0.304	0.304	0.293	0.289	0.304	0.299	0.251	0.288	0.257	0.268	0.298	0.302	0.257	0.302	0.293	0.304	0.295	0.296	0.289	0.296	0.304	0.326	0.287	0.296	0.226	0.252	0.278	0.294	0.284	0.283	0.268	0.278	0.282	0.287	0.302	0.29
BB30003	0.0662	0.0692	0.0617	0.0632	0.0767	0.0932	0.0556	0.0827	0.0647	0.0782	0.0782	0.0872	0.0842	0.0632	0.0857	0.0827	0.0692	0.0992	0.0767	0.0602	0.0677	0.0647	0.0647	0.0737	0.0707	0.0602	0.0692	0.0932	0.0662	0.0586	0.0647	0.0481	0.0707	0.0752	0.0647	0.0722	0.0602	0.0647	0.0556	0.0692	0.0677	0.0812	0.0586	0.0632	0.0662	0.0571	0.0707	0.0571	0.0707
BB30006	0.437	0.434	0.431	0.454	0.438	0.428	0.416	0.45	0.449	0.43	0.43	0.449	0.452	0.449	0.446	0.427	0.449	0.439	0.379	0.457	0.451	0.4	0.414	0.446	0.426	0.458	0.446	0.392	0.436	0.439	0.45	0.432	0.441	0.396	0.407	0.438	0.446	0.461	0.375	0.438	0.421	0.451	0.406	0.365	0.342	0.411	0.347	0.418	0.391
BB30008	0.263	0.271	0.257	0.267	0.263	0.263	0.258	0.263	0.265	0.262	0.264	0.262	0.259	0.264	0.262	0.264	0.263	0.269	0.267	0.267	0.268	0.263	0.236	0.272	0.271	0.246	0.266	0.259	0.269	0.25	0.265	0.259	0.275	0.264	0.218	0.258	0.261	0.259	0.25	0.258	0.257	0.232	0.267	0.243	0.218	0.269	0.224	0.25	0.242
BB30009	0.0153	0.0153	0.0153	0.0153	0.0153	0.0153	0.0229	0.0229	0.0229	0.0153	0.0229	0.0153	0.0153	0.0191	0.0153	0.0153	0.0153	0.0153	0.0153	0.0153	0.0153	0.0153	0.0229	0.0267	0.0153	0.0153	0.0229	0.0267	0.0229	0.0153	0.0229	0.0229	0.0229	0.0305	0.0153	0.0153	0.0229	0.0229	0.0153	0.0229	0.0153	0.0153	0.0229	0.0153	0.0153	0.0229	0.0153	0.0229	0.0153
BB30011	0.452	0.524	0.504	0.526	0.517	0.463	0.476	0.481	0.483	0.465	0.481	0.457	0.465	0.446	0.437	0.5	0.45	0.47	0.435	0.422	0.431	0.509	0.437	0.442	0.416	0.463	0.45	0.433	0.411	0.474	0.437	0.437	0.422	0.411	0.448	0.431	0.455	0.439	0.42	0.468	0.478	0.457	0.409	0.431	0.426	0.42	0.398	0.396	0.457
BB30012	0.359	0.376	0.388	0.36	0.383	0.377	0.389	0.367	0.374	0.36	0.391	0.38	0.36	0.379	0.366	0.37	0.37	0.389	0.351	0.37	0.379	0.367	0.374	0.377	0.366	0.38	0.379	0.351	0.379	0.376	0.384	0.379	0.375	0.371	0.351	0.376	0.36	0.362	0.359	0.374	0.37	0.375	0.368	0.367	0.363	0.356	0.36	0.364	0.333
BB30017	0.242	0.202	0.219	0.222	0.17	0.177	0.175	0.197	0.222	0.207	0.219	0.167	0.177	0.212	0.219	0.202	0.207	0.165	0.209	0.252	0.229	0.274	0.17	0.157	0.185	0.252	0.16	0.219	0.157	0.175	0.254	0.162	0.155	0.167	0.155	0.232	0.162	0.247	0.19	0.18	0.15	0.217	0.132	0.204	0.145	0.17	0.17	0.207	0.197
BB30017	0.242	0.202	0.219	0.222	0.17	0.177	0.175	0.197	0.222	0.207	0.219	0.167	0.177	0.212	0.219	0.202	0.207	0.165	0.209	0.252	0.229	0.274	0.17	0.157	0.185	0.252	0.16	0.219	0.157	0.175	0.254	0.162	0.155	0.167	0.155	0.232	0.162	0.247	0.19	0.18	0.15	0.217	0.132	0.204	0.145	0.17	0.17	0.207	0.197
BB30018	0.302	0.308	0.316	0.3	0.298	0.284	0.307	0.287	0.316	0.291	0.326	0.288	0.29	0.311	0.269	0.319	0.298	0.314	0.311	0.342	0.302	0.296	0.3	0.28	0.287	0.306	0.276	0.316	0.275	0.306	0.302	0.197	0.271	0.294	0.252	0.284	0.272	0.192	0.114	0.182	0.282	0.189	0.269	0.304	0.273	0.296	0.277	0.324	0.292
BB30018	0.302	0.308	0.316	0.3	0.298	0.284	0.307	0.287	0.316	0.291	0.326	0.288	0.29	0.311	0.269	0.319	0.298	0.314	0.311	0.342	0.302	0.296	0.3	0.28	0.287	0.306	0.276	0.316	0.275	0.306	0.302	0.197	0.271	0.294	0.252	0.284	0.272	0.192	0.114	0.182	0.282	0.189	0.269	0.304	0.273	0.296	0.277	0.324	0.292
BB30020	0.00307	0.00614	0.00307	0.00307	0.00768	0.00307	0.00461	0.0108	0.00614	0.00461	0.00307	0.00922	0.00768	0.0783	0.00461	0.0108	0.00307	0.0338	0.0138	0.00461	0.0154	0.0753	0.00461	0.0108	0.00461	0.00461	0.00461	0.00614	0.00461	0.00768	0.0338	0.00768	0.00461	0.00461	0.00307	0.00461	0.0215	0.043	0.00461	0.0108	0.0307	0.023	0.00461	0.00461	0.00461	0.00307	0.00922	0.00307	0.00307
BB30022	0.217	0.249	0.189	0.244	0.263	0.258	0.212	0.194	0.212	0.226	0.226	0.263	0.217	0.184	0.175	0.18	0.226	0.263	0.184	0.258	0.258	0.253	0.221	0.175	0.3	0.244	0.171	0.189	0.175	0.184	0.207	0.226	0.18	0.203	0.175	0.171	0.226	0.184	0.198	0.253	0.18	0.171	0.23	0.175	0.212	0.267	0.207	0.189	0.184
BB30023	0.171	0.192	0.143	0.16	0.12	0.175	0.179	0.12	0.194	0.126	0.199	0.118	0.177	0.184	0.179	0.16	0.19	0.111	0.165	0.175	0.115	0.169	0.184	0.126	0.152	0.182	0.173	0.145	0.158	0.173	0.0449	0.12	0.0449	0.143	0.154	0.132	0.182	0.13	0.0748	0.0491	0.111	0.184	0.147	0.154	0.122	0.0427	0.118	0.115	0.128
BB30030	0.0929	0.0868	0.0812	0.0978	0.0849	0.0843	0.0757	0.0972	0.0886	0.0788	0.0855	0.0806	0.0898	0.0923	0.0954	0.0991	0.0868	0.0892	0.104	0.0862	0.0849	0.0782	0.0886	0.0702	0.0905	0.0874	0.103	0.0948	0.0923	0.0634	0.0892	0.0597	0.0628	0.1	0.0511	0.0874	0.0702	0.0825	0.0542	0.0591	0.0375	0.0658	0.0782	0.0634	0.0554	0.0615	0.0572	0.0782	0.0492
BB40001	0.0558	0.0593	0.0567	0.0575	0.0584	0.0558	0.0558	0.0593	0.0575	0.0567	0.0567	0.0549	0.0558	0.0575	0.0506	0.0567	0.0584	0.0567	0.0549	0.0584	0.0584	0.0567	0.0436	0.0471	0.0514	0.0575	0.0471	0.0506	0.0497	0.0549	0.0584	0.0575	0.0567	0.0445	0.0506	0.0584	0.0567	0.0575	0.0549	0.0584	0.0575	0.0567	0.0506	0.0549	0.0436	0.0541	0.0418	0.048	0.0558
BB40002	0	0	0	0.000412	0.000412	0	0	0	0.000412	0.000412	0.000412	0.000412	0	0	0.000412	0	0.00165	0.000412	0.000412	0	0	0	0.000412	0	0.000412	0	0.00165	0	0	0	0	0.000412	0	0.00124	0	0	0.000412	0	0	0.000412	0	0	0	0.00206	0	0	0.00371	0.000412	0
BB40003	0.486	0.466	0.46	0.468	0.463	0.46	0.493	0.466	0.465	0.471	0.463	0.471	0.466	0.478	0.457	0.457	0.471	0.48	0.447	0.476	0.426	0.463	0.429	0.476	0.457	0.444	0.455	0.455	0.47	0.455	0.422	0.491	0.476	0.447	0.419	0.448	0.478	0.427	0.406	0.419	0.46	0.45	0.439	0.426	0.406	0.478	0.452	0.46	0.43
BB40005	0.466	0.445	0.42	0.459	0.455	0.44	0.457	0.432	0.43	0.436	0.425	0.465	0.466	0.466	0.443	0.43	0.434	0.461	0.423	0.45	0.45	0.429	0.396	0.422	0.43	0.45	0.425	0.448	0.432	0.433	0.401	0.413	0.408	0.456	0.416	0.383	0.382	0.424	0.411	0.375	0.419	0.374	0.436	0.428	0.346	0.376	0.413	0.445	0.402
BB40005	0.466	0.445	0.42	0.459	0.455	0.44	0.457	0.432	0.43	0.436	0.425	0.465	0.466	0.466	0.443	0.43	0.434	0.461	0.423	0.45	0.45	0.429	0.396	0.422	0.43	0.45	0.425	0.448	0.432	0.433	0.401	0.413	0.408	0.456	0.416	0.383	0.382	0.424	0.411	0.375	0.419	0.374	0.436	0.428	0.346	0.376	0.413	0.445	0.402
BB40005	0.466	0.445	0.42	0.459	0.455	0.44	0.457	0.432	0.43	0.436	0.425	0.465	0.466	0.466	0.443	0.43	0.434	0.461	0.423	0.45	0.45	0.429	0.396	0.422	0.43	0.45	0.425	0.448	0.432	0.433	0.401	0.413	0.408	0.456	0.416	0.383	0.382	0.424	0.411	0.375	0.419	0.374	0.436	0.428	0.346	0.376	0.413	0.445	0.402
BB40005	0.466	0.445	0.42	0.459	0.455	0.44	0.457	0.432	0.43	0.436	0.425	0.465	0.466	0.466	0.443	0.43	0.434	0.461	0.423	0.45	0.45	0.429	0.396	0.422	0.43	0.45	0.425	0.448	0.432	0.433	0.401	0.413	0.408	0.456	0.416	0.383	0.382	0.424	0.411	0.375	0.419	0.374	0.436	0.428	0.346	0.376	0.413	0.445	0.402
BB40008	0.332	0.318	0.319	0.341	0.333	0.328	0.306	0.335	0.332	0.326	0.302	0.339	0.33	0.318	0.329	0.322	0.335	0.326	0.335	0.315	0.319	0.315	0.286	0.345	0.333	0.31	0.342	0.302	0.322	0.313	0.325	0.315	0.318	0.306	0.289	0.332	0.312	0.284	0.19	0.269	0.341	0.303	0.204	0.307	0.31	0.27	0.315	0.31	0.303
BB40013	0.0512	0.0481	0.0295	0.0512	0.0326	0.0512	0.0434	0.0512	0.0527	0.0496	0.031	0.0512	0.0481	0.0481	0.0295	0.0481	0.0481	0.0775	0.0202	0.0434	0.0465	0.0496	0.0527	0.0496	0.0093	0.0558	0.031	0.0279	0.031	0.0341	0.0419	0.0512	0.0496	0.0248	0.0357	0.0465	0.0527	0.0481	0.0558	0.0465	0.0372	0.0434	0.0341	0.0295	0.0512	0.0341	0.0434	0.0093	0.0326
BB40014	0.213	0.196	0.181	0.188	0.213	0.211	0.195	0.19	0.205	0.211	0.19	0.211	0.215	0.2	0.263	0.211	0.216	0.211	0.2	0.206	0.206	0.221	0.22	0.225	0.203	0.208	0.211	0.221	0.225	0.221	0.22	0.205	0.201	0.227	0.213	0.203	0.213	0.181	0.218	0.198	0.211	0.21	0.193	0.218	0.208	0.206	0.206	0.191	0.211
BB40015	0	0	0	0	0	0	0	0	0	0	0	0	0	0	0	0	0	0	0	0	0	0	0	0	0	0	0	0	0	0	0	0	0	0	0	0	0	0	0	0	0	0	0	0	0	0	0	0	0
BB40019	0.513	0.533	0.565	0.508	0.498	0.5	0.551	0.515	0.503	0.502	0.52	0.503	0.5	0.493	0.53	0.49	0.505	0.502	0.493	0.146	0.113	0.503	0.473	0.49	0.588	0.145	0.495	0.48	0.488	0.49	0.523	0.14	0.492	0.547	0.449	0.498	0.115	0.178	0.472	0.462	0.148	0.485	0.468	0.478	0.432	0.565	0.47	0.535	0.151
BB40020	0.223	0.224	0.228	0.229	0.228	0.225	0.221	0.23	0.223	0.222	0.224	0.221	0.232	0.218	0.222	0.206	0.223	0.221	0.212	0.234	0.225	0.226	0.208	0.216	0.207	0.23	0.228	0.21	0.218	0.201	0.231	0.228	0.23	0.206	0.214	0.228	0.219	0.22	0.2	0.213	0.21	0.218	0.207	0.21	0.204	0.199	0.211	0.223	0.198
BB40021	0.197	0.191	0.171	0.198	0.211	0.2	0.206	0.204	0.194	0.197	0.179	0.197	0.198	0.181	0.191	0.168	0.184	0.179	0.179	0.172	0.173	0.163	0.19	0.195	0.195	0.165	0.188	0.188	0.192	0.194	0.168	0.169	0.163	0.197	0.192	0.169	0.187	0.175	0.185	0.155	0.149	0.166	0.19	0.21	0.173	0.159	0.191	0.181	0.191
BB40022	0.0387	0.0337	0.0406	0.0406	0.0396	0.0456	0.0317	0.0436	0.0486	0.0377	0.0406	0.0426	0.0446	0.0337	0.0446	0.0317	0.0446	0.0486	0.0268	0.0337	0.0297	0.0357	0.0357	0.0387	0.0287	0.0377	0.0367	0.0347	0.0297	0.0377	0.0317	0.0446	0.0347	0.0377	0.0297	0.0327	0.0466	0.0436	0.0248	0.0337	0.0406	0.0337	0.0317	0.0327	0.0287	0.0416	0.0287	0.0317	0.0377
BB40024	0.026	0.0416	0.0409	0.0379	0.0424	0.0401	0.0297	0.0431	0.0431	0.0349	0.0401	0.0372	0.0357	0.0342	0.0357	0.0431	0.0401	0.0379	0.0387	0.0253	0.0268	0.0327	0.0305	0.0394	0.0238	0.0409	0.032	0.029	0.0327	0.0327	0.026	0.0357	0.0342	0.0312	0.0164	0.0349	0.026	0.0141	0.0156	0.0416	0.0387	0.0349	0.0141	0.0379	0.0178	0.0305	0.0223	0.0349	0.0156
BB40026	0.0936	0.0851	0.0902	0.0868	0.079	0.0902	0.0859	0.0859	0.0902	0.0876	0.0808	0.0876	0.0833	0.0756	0.0945	0.0756	0.105	0.0962	0.0833	0.0722	0.0722	0.0765	0.0911	0.0816	0.0945	0.0696	0.0773	0.0619	0.0747	0.0696	0.0533	0.0601	0.0739	0.0696	0.0816	0.0687	0.0567	0.0653	0.0773	0.0627	0.0524	0.0816	0.073	0.0713	0.0799	0.0455	0.0833	0.0765	0.0481
BB40026	0.0936	0.0851	0.0902	0.0868	0.079	0.0902	0.0859	0.0859	0.0902	0.0876	0.0808	0.0876	0.0833	0.0756	0.0945	0.0756	0.105	0.0962	0.0833	0.0722	0.0722	0.0765	0.0911	0.0816	0.0945	0.0696	0.0773	0.0619	0.0747	0.0696	0.0533	0.0601	0.0739	0.0696	0.0816	0.0687	0.0567	0.0653	0.0773	0.0627	0.0524	0.0816	0.073	0.0713	0.0799	0.0455	0.0833	0.0765	0.0481
BB40026	0.0936	0.0851	0.0902	0.0868	0.079	0.0902	0.0859	0.0859	0.0902	0.0876	0.0808	0.0876	0.0833	0.0756	0.0945	0.0756	0.105	0.0962	0.0833	0.0722	0.0722	0.0765	0.0911	0.0816	0.0945	0.0696	0.0773	0.0619	0.0747	0.0696	0.0533	0.0601	0.0739	0.0696	0.0816	0.0687	0.0567	0.0653	0.0773	0.0627	0.0524	0.0816	0.073	0.0713	0.0799	0.0455	0.0833	0.0765	0.0481
BB40034	0.102	0.138	0.147	0.15	0.145	0.149	0.107	0.149	0.118	0.149	0.133	0.16	0.129	0.133	0.0995	0.134	0.119	0.118	0.107	0.0968	0.113	0.123	0.131	0.125	0.119	0.107	0.127	0.123	0.125	0.107	0.117	0.106	0.114	0.138	0.13	0.123	0.109	0.103	0.115	0.118	0.0955	0.119	0.109	0.103	0.127	0.109	0.13	0.0995	0.105
BB40039	0.22	0.235	0.209	0.229	0.237	0.229	0.244	0.242	0.238	0.231	0.232	0.231	0.242	0.204	0.237	0.204	0.226	0.235	0.224	0.227	0.222	0.224	0.237	0.213	0.224	0.223	0.218	0.22	0.198	0.218	0.231	0.225	0.214	0.201	0.197	0.225	0.229	0.211	0.188	0.232	0.222	0.211	0.214	0.193	0.204	0.228	0.211	0.214	0.162
BB40040	0.0829	0.00928	0.0133	0.0836	0.0756	0.00729	0.0796	0.0842	0.0862	0.0836	0.00995	0.0106	0.0763	0.00995	0.0802	0.0756	0.0882	0.0862	0.0822	0.0902	0.0816	0.00928	0.0782	0.0849	0.0782	0.00928	0.0842	0.0756	0.0822	0.0809	0.0756	0.0908	0.0802	0.0855	0.0113	0.067	0.0875	0.0272	0.0776	0.0816	0.0212	0.0292	0.0776	0.0703	0.00729	0.0113	0.0875	0.00928	0.0729
BB40042	0.022	0.0143	0.0187	0.0187	0.0154	0.0154	0.0165	0.0198	0.0209	0.0187	0.0165	0.0198	0.0165	0.0154	0.0187	0.0143	0.0198	0.0187	0.0198	0.0143	0.0154	0.0198	0.0154	0.0154	0.0165	0.0121	0.0132	0.0165	0.0176	0.0176	0.0121	0.00769	0.0176	0.0154	0.011	0.0176	0.0154	0.022	0.0198	0.0165	0.0209	0.0121	0.0341	0.0385	0.0132	0.0154	0.0165	0.0187	0.0154
BB40046	0.0628	0.0658	0.0628	0.073	0.071	0.0751	0.0566	0.0658	0.0535	0.0761	0.0556	0.0689	0.0689	0.0597	0.0597	0.0782	0.0586	0.071	0.07	0.0566	0.0597	0.071	0.0401	0.0545	0.0607	0.0617	0.0566	0.0597	0.0586	0.0669	0.0617	0.0772	0.0617	0.0638	0.0607	0.0689	0.0638	0.0144	0.0154	0.0165	0.0576	0.0566	0.0226	0.0216	0.0504	0.0669	0.0545	0.0566	0.0154
BB40048	0.272	0.266	0.241	0.264	0.248	0.26	0.269	0.26	0.257	0.237	0.253	0.261	0.237	0.264	0.25	0.246	0.256	0.238	0.266	0.261	0.26	0.261	0.263	0.262	0.242	0.251	0.26	0.224	0.26	0.243	0.253	0.254	0.248	0.242	0.259	0.257	0.255	0.258	0.234	0.252	0.28	0.257	0.246	0.242	0.224	0.225	0.227	0.257	0.258
BB40048	0.272	0.266	0.241	0.264	0.248	0.26	0.269	0.26	0.257	0.237	0.253	0.261	0.237	0.264	0.25	0.246	0.256	0.238	0.266	0.261	0.26	0.261	0.263	0.262	0.242	0.251	0.26	0.224	0.26	0.243	0.253	0.254	0.248	0.242	0.259	0.257	0.255	0.258	0.234	0.252	0.28	0.257	0.246	0.242	0.224	0.225	0.227	0.257	0.258
BB40048	0.272	0.266	0.241	0.264	0.248	0.26	0.269	0.26	0.257	0.237	0.253	0.261	0.237	0.264	0.25	0.246	0.256	0.238	0.266	0.261	0.26	0.261	0.263	0.262	0.242	0.251	0.26	0.224	0.26	0.243	0.253	0.254	0.248	0.242	0.259	0.257	0.255	0.258	0.234	0.252	0.28	0.257	0.246	0.242	0.224	0.225	0.227	0.257	0.258
BB40049	0.0266	0.0276	0.0282	0.031	0.0251	0.0294	0.0244	0.031	0.0244	0.0294	0.00721	0.0269	0.0285	0.0288	0.0241	0.0269	0.0235	0.0291	0.0238	0.0232	0.0247	0.0251	0.0273	0.0254	0.0276	0.0219	0.0288	0.0279	0.026	0.0244	0.00251	0.0282	0.0269	0.0266	0.00282	0.00313	0.0251	0.00282	0.00345	0.00376	0.00251	0.00282	0.00219	0.00564	0.0219	0.00689	0.00439	0.0257	0.00376
BB50005	0.632	0.636	0.626	0.624	0.635	0.647	0.636	0.66	0.618	0.64	0.63	0.619	0.631	0.59	0.639	0.627	0.603	0.63	0.627	0.628	0.628	0.643	0.59	0.596	0.602	0.63	0.632	0.588	0.628	0.593	0.622	0.643	0.631	0.63	0.581	0.614	0.63	0.658	0.575	0.619	0.647	0.605	0.613	0.586	0.609	0.614	0.558	0.609	0.529
BB50007	0.0531	0.0688	0.0813	0.0312	0.0219	0.0875	0.0813	0.0719	0.0813	0.0125	0.0594	0.0344	0.0813	0.0719	0.075	0.00937	0.0281	0.0625	0.0125	0.025	0.0281	0.00937	0.0469	0.0312	0.00313	0.0281	0.00937	0.00313	0.00625	0.0156	0.0844	0.0781	0.025	0.0688	0.00937	0.0781	0.025	0.0219	0	0.0219	0.0187	0.0531	0.00937	0	0.0625	0.0688	0.0437	0.0156	0.00313
BB50011	0.14	0.122	0.141	0.162	0.142	0.137	0.141	0.162	0.132	0.146	0.158	0.143	0.141	0.134	0.131	0.129	0.142	0.12	0.112	0.115	0.116	0.105	0.132	0.137	0.128	0.119	0.147	0.106	0.145	0.147	0.121	0.0959	0.12	0.144	0.123	0.12	0.0951	0.134	0.123	0.12	0.14	0.117	0.149	0.111	0.111	0.158	0.122	0.101	0.115
BB50013	0.598	0.603	0.625	0.592	0.601	0.611	0.611	0.619	0.558	0.619	0.646	0.633	0.617	0.584	0.611	0.609	0.555	0.619	0.598	0.609	0.582	0.622	0.643	0.579	0.649	0.555	0.582	0.625	0.576	0.614	0.563	0.592	0.544	0.622	0.662	0.539	0.579	0.638	0.587	0.555	0.63	0.536	0.611	0.509	0.517	0.606	0.606	0.66	0.592
BB50015	0.00535	0.00611	0.00688	0.00535	0.00535	0.00611	0.00611	0.0084	0.0122	0.00535	0.00535	0.00458	0.00688	0.00458	0.00688	0.0115	0.0115	0.00458	0.00764	0.00688	0.00688	0.00688	0.0084	0.00993	0.00993	0.0122	0.0115	0.00688	0.0107	0.00688	0.00611	0.00306	0.00993	0.00764	0.00535	0.00993	0.00153	0.00917	0.00993	0.00688	0.00535	0.00611	0.00382	0.00917	0.00382	0.00382	0.0222	0.00611	0.00993
BB50015	0.00535	0.00611	0.00688	0.00535	0.00535	0.00611	0.00611	0.0084	0.0122	0.00535	0.00535	0.00458	0.00688	0.00458	0.00688	0.0115	0.0115	0.00458	0.00764	0.00688	0.00688	0.00688	0.0084	0.00993	0.00993	0.0122	0.0115	0.00688	0.0107	0.00688	0.00611	0.00306	0.00993	0.00764	0.00535	0.00993	0.00153	0.00917	0.00993	0.00688	0.00535	0.00611	0.00382	0.00917	0.00382	0.00382	0.0222	0.00611	0.00993
BBS11001	0.776	0.671	0.671	0.724	0.671	0.671	0.855	0.724	0.671	0.671	0.671	0.671	0.671	0.671	0.789	0.579	0.671	0.711	0.671	0.789	0.829	0.724	0.658	0.658	0.671	0.711	0.724	0.697	0.671	0.645	0.513	0.724	0.658	0.579	0.566	0.5	0.724	0.842	0.329	0.474	0.684	0.382	0.671	0.697	0.724	0.684	0.724	0.658	0.461
BBS11002	0.275	0.478	0.232	0.333	0.333	0.377	0.29	0.435	0.333	0.261	0.29	0.522	0.319	0.304	0.304	0.232	0.435	0.464	0.261	0.42	0.478	0.449	0.246	0.333	0.246	0.406	0.29	0.333	0.304	0.304	0.478	0.275	0.348	0.246	0.232	0.319	0.29	0.435	0.261	0.145	0.333	0.478	0.333	0.275	0.159	0.333	0.275	0.304	0.145
BBS11003	0.405	0.403	0.4	0.403	0.387	0.409	0.387	0.398	0.385	0.436	0.383	0.445	0.387	0.485	0.289	0.459	0.367	0.389	0.369	0.378	0.367	0.318	0.291	0.28	0.32	0.324	0.322	0.376	0.309	0.302	0.374	0.244	0.275	0.244	0.28	0.362	0.304	0.367	0.407	0.351	0.394	0.228	0.338	0.235	0.298	0.268	0.324	0.329	0.26
BBS11004	0.348	0.417	0.361	0.435	0.463	0.412	0.402	0.402	0.399	0.407	0.322	0.453	0.266	0.32	0.343	0.281	0.391	0.399	0.269	0.389	0.414	0.371	0.197	0.338	0.299	0.358	0.322	0.304	0.235	0.422	0.33	0.258	0.325	0.233	0.271	0.304	0.217	0.358	0.233	0.276	0.302	0.281	0.276	0.115	0.338	0.248	0.373	0.235	0.284
BBS11012	0.804	0.772	0.792	0.801	0.78	0.777	0.769	0.783	0.733	0.78	0.813	0.81	0.786	0.629	0.715	0.629	0.774	0.786	0.665	0.798	0.772	0.789	0.635	0.685	0.593	0.766	0.688	0.555	0.588	0.766	0.769	0.748	0.677	0.555	0.493	0.739	0.795	0.807	0.659	0.769	0.73	0.703	0.632	0.68	0.409	0.742	0.424	0.493	0.671
BBS11015	0.519	0.523	0.461	0.503	0.513	0.532	0.523	0.552	0.601	0.526	0.49	0.571	0.584	0.416	0.542	0.481	0.581	0.532	0.435	0.523	0.549	0.523	0.506	0.484	0.409	0.575	0.458	0.347	0.513	0.51	0.555	0.341	0.494	0.331	0.494	0.51	0.555	0.448	0.409	0.438	0.506	0.481	0.425	0.581	0.442	0.435	0.393	0.315	0.422
BBS11016	0.161	0.114	0.114	0.197	0.145	0.153	0.0857	0.2	0.153	0.151	0.169	0.203	0.158	0.161	0.14	0.0883	0.184	0.164	0.132	0.14	0.153	0.161	0.166	0.0623	0.208	0.143	0.156	0.119	0.132	0.0571	0.0935	0.0701	0.0987	0.0883	0.0857	0.0909	0.0857	0.101	0.0701	0.0935	0.109	0.0701	0.0494	0.0104	0.0753	0.0649	0.0338	0.166	0.0649
BBS11017	0.615	0.561	0.631	0.561	0.566	0.561	0.631	0.566	0.578	0.533	0.602	0.566	0.52	0.602	0.561	0.611	0.57	0.566	0.639	0.566	0.574	0.586	0.516	0.582	0.504	0.574	0.566	0.328	0.541	0.537	0.566	0.484	0.59	0.529	0.578	0.566	0.574	0.553	0.627	0.582	0.57	0.566	0.471	0.59	0.434	0.566	0.414	0.537	0.582
BBS11019	0.0203	0.043	0.0633	0.0177	0.0456	0.0203	0.0532	0.0304	0.0532	0.0152	0.0354	0.0329	0.0127	0.0304	0.0582	0.0405	0.0608	0.038	0.038	0.0557	0.0278	0.0658	0.0253	0.0177	0.0253	0.081	0.0228	0.0304	0.0228	0.0329	0.0582	0.0456	0.0177	0.0278	0.0228	0.0557	0.038	0.0278	0.0203	0.0177	0.0177	0.0684	0.0329	0.0203	0.0329	0.0532	0.0253	0.0253	0.0177
BBS11023	0.139	0.126	0.103	0.11	0.126	0.152	0.148	0.158	0.135	0.0839	0.0903	0.119	0.106	0.123	0.0903	0.123	0.0903	0.161	0.0935	0.1	0.0839	0.129	0.0516	0.0968	0.0968	0.071	0.0774	0.0903	0.0774	0.0548	0.132	0.132	0.0806	0.0903	0.0452	0.071	0.119	0.0677	0.0677	0.1	0.0871	0.0968	0.113	0.0806	0.0226	0.103	0.0387	0.0581	0.0839
BBS11023	0.139	0.126	0.103	0.11	0.126	0.152	0.148	0.158	0.135	0.0839	0.0903	0.119	0.106	0.123	0.0903	0.123	0.0903	0.161	0.0935	0.1	0.0839	0.129	0.0516	0.0968	0.0968	0.071	0.0774	0.0903	0.0774	0.0548	0.132	0.132	0.0806	0.0903	0.0452	0.071	0.119	0.0677	0.0677	0.1	0.0871	0.0968	0.113	0.0806	0.0226	0.103	0.0387	0.0581	0.0839
BBS11024	0.117	0.13	0.105	0.0802	0.111	0.108	0.00926	0.108	0.111	0.0802	0.12	0.117	0.123	0.0617	0.102	0.16	0.0833	0.0926	0.0525	0.0864	0.0833	0.154	0.0309	0.0833	0.0309	0.034	0.0833	0.0957	0.105	0.179	0.0648	0.0123	0.0833	0.037	0.12	0.145	0.0988	0.123	0.0556	0.0525	0.164	0.0833	0.034	0.0679	0.108	0.0802	0.117	0.037	0.0432
BBS11026	0.0408	0.0408	0.0816	0.0714	0.0408	0.0816	0.0408	0.0408	0.0714	0.0714	0.0816	0.0204	0.0714	0.0408	0.0306	0.102	0.0714	0.0204	0.0102	0.0204	0.0204	0.0408	0.0714	0.0714	0.0306	0.051	0.0714	0.0306	0.0714	0.0408	0.0714	0.0204	0.0408	0.0714	0.0612	0.0714	0.0204	0.0408	0.0408	0.051	0.0204	0.0816	0.0714	0.051	0.0408	0.0102	0	0.051	0.102
BBS11028	0.2	0.257	0.314	0.314	0.276	0.229	0.238	0.219	0.19	0.143	0.371	0.171	0.152	0.2	0.267	0.0952	0.219	0.2	0.00952	0.248	0.305	0.295	0.00952	0.219	0.219	0.229	0.229	0.0381	0.133	0.114	0.267	0.257	0.248	0.0857	0	0.276	0.286	0.276	0.171	0.41	0.276	0.248	0.171	0.181	0.105	0.343	0.0286	0.0857	0.143
BBS11031	0.0526	0.0664	0.0481	0.0481	0.0297	0.0778	0.0343	0.0229	0.0572	0.0458	0.0366	0.00686	0.0412	0.0801	0.0366	0.0183	0.0618	0.0183	0.0343	0.0503	0.0458	0.0366	0.0892	0.00458	0.0252	0.0481	0.0503	0.0595	0.0206	0.032	0.0206	0.00229	0.00915	0.0458	0.0297	0.016	0.00229	0.00458	0.00229	0.00915	0.00229	0.016	0.0503	0.0229	0.0664	0.00458	0.0297	0.0458	0.0343
BBS12001	0.38	0.38	0.368	0.376	0.376	0.424	0.397	0.463	0.442	0.395	0.333	0.442	0.43	0.368	0.366	0.366	0.424	0.403	0.328	0.376	0.415	0.442	0.329	0.36	0.343	0.364	0.372	0.314	0.359	0.349	0.411	0.359	0.357	0.37	0.333	0.403	0.343	0.405	0.3	0.364	0.384	0.395	0.347	0.343	0.345	0.393	0.345	0.328	0.267
BBS12002	0.759	0.802	0.807	0.743	0.754	0.754	0.749	0.754	0.759	0.754	0.807	0.754	0.743	0.797	0.738	0.791	0.754	0.813	0.797	0.749	0.743	0.733	0.684	0.733	0.807	0.743	0.743	0.775	0.754	0.717	0.759	0.733	0.813	0.69	0.733	0.738	0.733	0.791	0.604	0.743	0.759	0.722	0.722	0.594	0.717	0.727	0.717	0.765	0.706
BBS12003	0.739	0.667	0.725	0.725	0.739	0.739	0.754	0.725	0.739	0.681	0.754	0.739	0.739	0.725	0.681	0.754	0.739	0.725	0.696	0.797	0.783	0.681	0.522	0.768	0.551	0.725	0.754	0.594	0.725	0.536	0.71	0.855	0.768	0.725	0.478	0.696	0.71	0.696	0.696	0.783	0.71	0.696	0.681	0.783	0.42	0.667	0.725	0.725	0.652
BBS12003	0.739	0.667	0.725	0.725	0.739	0.739	0.754	0.725	0.739	0.681	0.754	0.739	0.739	0.725	0.681	0.754	0.739	0.725	0.696	0.797	0.783	0.681	0.522	0.768	0.551	0.725	0.754	0.594	0.725	0.536	0.71	0.855	0.768	0.725	0.478	0.696	0.71	0.696	0.696	0.783	0.71	0.696	0.681	0.783	0.42	0.667	0.725	0.725	0.652
BBS12004	0.508	0.581	0.43	0.574	0.597	0.616	0.496	0.632	0.504	0.624	0.55	0.636	0.628	0.566	0.601	0.531	0.558	0.632	0.484	0.589	0.57	0.539	0.492	0.469	0.426	0.578	0.539	0.512	0.465	0.453	0.597	0.488	0.465	0.547	0.574	0.465	0.504	0.496	0.446	0.461	0.589	0.496	0.434	0.399	0.453	0.558	0.477	0.492	0.461
BBS12005	0.469	0.45	0.536	0.474	0.493	0.483	0.455	0.459	0.459	0.488	0.522	0.469	0.474	0.474	0.565	0.469	0.45	0.464	0.464	0.421	0.402	0.44	0.493	0.411	0.478	0.493	0.435	0.459	0.407	0.598	0.402	0.512	0.464	0.464	0.407	0.397	0.522	0.478	0.44	0.469	0.397	0.445	0.411	0.464	0.474	0.383	0.435	0.45	0.56
BBS12005	0.469	0.45	0.536	0.474	0.493	0.483	0.455	0.459	0.459	0.488	0.522	0.469	0.474	0.474	0.565	0.469	0.45	0.464	0.464	0.421	0.402	0.44	0.493	0.411	0.478	0.493	0.435	0.459	0.407	0.598	0.402	0.512	0.464	0.464	0.407	0.397	0.522	0.478	0.44	0.469	0.397	0.445	0.411	0.464	0.474	0.383	0.435	0.45	0.56
BBS12007	0.56	0.576	0.576	0.567	0.56	0.57	0.562	0.571	0.575	0.591	0.581	0.563	0.561	0.555	0.566	0.524	0.581	0.564	0.566	0.544	0.57	0.54	0.491	0.534	0.562	0.567	0.514	0.508	0.524	0.555	0.568	0.499	0.526	0.551	0.466	0.493	0.476	0.465	0.516	0.499	0.541	0.489	0.545	0.502	0.499	0.526	0.476	0.543	0.457
BBS12008	0.635	0.653	0.571	0.717	0.693	0.701	0.64	0.704	0.481	0.556	0.59	0.59	0.706	0.619	0.455	0.558	0.437	0.69	0.46	0.444	0.468	0.508	0.471	0.479	0.474	0.487	0.444	0.442	0.447	0.651	0.495	0.638	0.466	0.484	0.447	0.519	0.624	0.442	0.397	0.495	0.529	0.505	0.413	0.347	0.503	0.442	0.579	0.439	0.389
BBS12010	0.672	0.669	0.657	0.642	0.617	0.605	0.672	0.62	0.642	0.605	0.654	0.666	0.611	0.666	0.599	0.657	0.614	0.657	0.605	0.623	0.623	0.645	0.639	0.623	0.578	0.608	0.608	0.557	0.627	0.569	0.627	0.581	0.617	0.599	0.657	0.593	0.575	0.651	0.608	0.617	0.602	0.596	0.503	0.617	0.62	0.584	0.587	0.494	0.614
BBS12010	0.672	0.669	0.657	0.642	0.617	0.605	0.672	0.62	0.642	0.605	0.654	0.666	0.611	0.666	0.599	0.657	0.614	0.657	0.605	0.623	0.623	0.645	0.639	0.623	0.578	0.608	0.608	0.557	0.627	0.569	0.627	0.581	0.617	0.599	0.657	0.593	0.575	0.651	0.608	0.617	0.602	0.596	0.503	0.617	0.62	0.584	0.587	0.494	0.614
BBS12014	1	1	1	1	1	1	1	1	1	1	0.98	1	1	1	1	1	1	1	1	1	1	1	1	1	0.98	1	1	1	1	1	1	1	1	0.98	1	0.837	1	0.837	1	1	1	0.837	0.98	1	1	1	0.98	1	1
BBS12016	0.61	0.562	0.638	0.648	0.562	0.552	0.59	0.562	0.505	0.552	0.59	0.562	0.562	0.648	0.505	0.533	0.505	0.562	0.552	0.571	0.571	0.8	0.619	0.581	0.61	0.581	0.59	0.562	0.59	0.638	0.571	0.505	0.552	0.648	0.619	0.6	0.562	0.571	0.505	0.524	0.61	0.533	0.419	0.59	0.533	0.6	0.648	0.543	0.429
BBS12017	0.645	0.639	0.606	0.609	0.625	0.633	0.649	0.653	0.582	0.631	0.611	0.611	0.631	0.606	0.611	0.562	0.631	0.645	0.582	0.584	0.598	0.611	0.572	0.606	0.615	0.582	0.613	0.596	0.617	0.499	0.548	0.627	0.602	0.594	0.556	0.58	0.594	0.505	0.54	0.566	0.621	0.572	0.56	0.548	0.582	0.645	0.594	0.637	0.513
BBS12020	0.805	0.78	0.797	0.756	0.699	0.732	0.78	0.715	0.74	0.764	0.74	0.74	0.667	0.732	0.74	0.691	0.74	0.748	0.504	0.748	0.715	0.764	0.439	0.699	0.496	0.74	0.667	0.439	0.65	0.602	0.667	0.707	0.634	0.504	0.504	0.65	0.691	0.667	0.577	0.626	0.764	0.667	0.642	0.488	0.463	0.683	0.415	0.537	0.537
BBS12028	0.483	0.502	0.529	0.479	0.517	0.51	0.421	0.502	0.471	0.544	0.479	0.452	0.54	0.49	0.429	0.398	0.521	0.502	0.49	0.383	0.356	0.448	0.471	0.414	0.467	0.429	0.448	0.41	0.429	0.364	0.383	0.391	0.425	0.521	0.475	0.398	0.387	0.341	0.437	0.406	0.345	0.498	0.372	0.398	0.418	0.467	0.356	0.483	0.406
BBS12030	0.792	0.796	0.821	0.754	0.808	0.787	0.8	0.796	0.767	0.808	0.738	0.804	0.808	0.746	0.787	0.738	0.767	0.742	0.758	0.742	0.767	0.775	0.779	0.838	0.754	0.779	0.829	0.775	0.804	0.771	0.742	0.721	0.842	0.792	0.738	0.688	0.754	0.775	0.808	0.787	0.775	0.675	0.746	0.696	0.671	0.775	0.721	0.817	0.7
BBS12030	0.792	0.796	0.821	0.754	0.808	0.787	0.8	0.796	0.767	0.808	0.738	0.804	0.808	0.746	0.787	0.738	0.767	0.742	0.758	0.742	0.767	0.775	0.779	0.838	0.754	0.779	0.829	0.775	0.804	0.771	0.742	0.721	0.842	0.792	0.738	0.688	0.754	0.775	0.808	0.787	0.775	0.675	0.746	0.696	0.671	0.775	0.721	0.817	0.7
BBS12031	0.509	0.517	0.505	0.509	0.514	0.52	0.507	0.518	0.514	0.511	0.501	0.501	0.513	0.517	0.511	0.497	0.508	0.512	0.513	0.501	0.502	0.513	0.461	0.486	0.506	0.499	0.489	0.509	0.498	0.514	0.486	0.484	0.491	0.502	0.479	0.497	0.48	0.484	0.487	0.49	0.513	0.485	0.496	0.482	0.454	0.497	0.458	0.49	0.49
BBS12033	0.453	0.436	0.398	0.447	0.427	0.412	0.421	0.439	0.404	0.447	0.412	0.43	0.433	0.456	0.395	0.395	0.418	0.433	0.398	0.421	0.424	0.412	0.357	0.424	0.404	0.374	0.48	0.447	0.433	0.424	0.389	0.406	0.427	0.339	0.368	0.418	0.392	0.386	0.316	0.383	0.368	0.389	0.415	0.392	0.398	0.424	0.365	0.363	0.316
BBS12034	0.791	0.766	0.755	0.729	0.744	0.784	0.799	0.736	0.773	0.773	0.747	0.784	0.78	0.744	0.773	0.729	0.747	0.784	0.74	0.758	0.762	0.747	0.791	0.747	0.762	0.758	0.729	0.707	0.766	0.74	0.747	0.714	0.74	0.788	0.623	0.714	0.769	0.736	0.714	0.689	0.755	0.696	0.7	0.626	0.747	0.722	0.758	0.758	0.652
BBS12034	0.791	0.766	0.755	0.729	0.744	0.784	0.799	0.736	0.773	0.773	0.747	0.784	0.78	0.744	0.773	0.729	0.747	0.784	0.74	0.758	0.762	0.747	0.791	0.747	0.762	0.758	0.729	0.707	0.766	0.74	0.747	0.714	0.74	0.788	0.623	0.714	0.769	0.736	0.714	0.689	0.755	0.696	0.7	0.626	0.747	0.722	0.758	0.758	0.652
BBS12035	0.369	0.385	0.307	0.332	0.336	0.344	0.34	0.316	0.357	0.303	0.303	0.307	0.381	0.336	0.365	0.373	0.332	0.328	0.311	0.307	0.311	0.299	0.369	0.262	0.299	0.324	0.34	0.357	0.266	0.25	0.258	0.393	0.275	0.266	0.266	0.328	0.389	0.266	0.213	0.303	0.348	0.266	0.291	0.299	0.352	0.262	0.303	0.336	0.258
BBS12040	0.739	0.679	0.731	0.59	0.687	0.791	0.724	0.716	0.769	0.701	0.619	0.619	0.791	0.567	0.769	0.619	0.761	0.694	0.709	0.739	0.799	0.664	0.664	0.784	0.657	0.739	0.731	0.694	0.769	0.672	0.679	0.769	0.731	0.724	0.709	0.687	0.709	0.679	0.701	0.642	0.776	0.724	0.731	0.687	0.649	0.716	0.619	0.731	0.567
BBS12041	0.483	0.398	0.466	0.364	0.347	0.398	0.483	0.305	0.398	0.415	0.407	0.398	0.339	0.364	0.314	0.314	0.39	0.356	0.203	0.424	0.415	0.458	0.288	0.407	0.314	0.407	0.356	0.297	0.381	0.322	0.441	0.373	0.449	0.254	0.297	0.449	0.415	0.407	0.466	0.466	0.449	0.415	0.407	0.373	0.28	0.441	0.229	0.364	0.212
BBS20003	0.264	0.27	0.272	0.247	0.26	0.26	0.27	0.257	0.249	0.236	0.296	0.238	0.234	0.253	0.253	0.215	0.253	0.243	0.257	0.26	0.277	0.319	0.187	0.243	0.213	0.285	0.249	0.228	0.249	0.277	0.319	0.279	0.262	0.226	0.2	0.285	0.215	0.211	0.196	0.253	0.17	0.285	0.202	0.289	0.262	0.143	0.257	0.143	0.23
BBS20004	0.524	0.556	0.499	0.558	0.549	0.549	0.524	0.558	0.556	0.542	0.515	0.562	0.503	0.565	0.537	0.542	0.524	0.499	0.494	0.522	0.522	0.549	0.526	0.499	0.506	0.524	0.522	0.447	0.528	0.467	0.51	0.451	0.506	0.524	0.454	0.524	0.447	0.497	0.506	0.483	0.376	0.51	0.485	0.506	0.46	0.415	0.515	0.46	0.503
BBS20005	0.114	0.0898	0.0728	0.126	0.133	0.119	0.133	0.0995	0.0971	0.107	0.051	0.0922	0.102	0.124	0.0437	0.0995	0.0947	0.119	0.119	0.0607	0.051	0.109	0.0874	0.109	0.0461	0.0801	0.0777	0.051	0.0777	0.0777	0.0655	0.0461	0.0704	0.0461	0.0777	0.0583	0.034	0.085	0.0583	0.0461	0.0655	0.112	0.0485	0.085	0.0704	0.0655	0.0583	0.0364	0.068
BBS20005	0.114	0.0898	0.0728	0.126	0.133	0.119	0.133	0.0995	0.0971	0.107	0.051	0.0922	0.102	0.124	0.0437	0.0995	0.0947	0.119	0.119	0.0607	0.051	0.109	0.0874	0.109	0.0461	0.0801	0.0777	0.051	0.0777	0.0777	0.0655	0.0461	0.0704	0.0461	0.0777	0.0583	0.034	0.085	0.0583	0.0461	0.0655	0.112	0.0485	0.085	0.0704	0.0655	0.0583	0.0364	0.068
BBS20008	0.152	0.152	0.16	0.112	0.168	0.168	0.16	0.144	0.144	0.144	0.152	0.144	0.168	0.152	0.168	0.112	0.152	0.136	0.136	0.136	0.12	0.088	0.176	0.16	0.168	0.152	0.176	0.152	0.176	0.192	0.152	0.168	0.176	0.168	0.104	0.136	0.112	0.12	0.144	0.12	0.12	0.176	0.128	0.168	0.192	0.128	0.176	0.184	0.144
BBS20009	0.41	0.486	0.509	0.518	0.491	0.491	0.459	0.491	0.455	0.486	0.563	0.491	0.491	0.514	0.505	0.532	0.41	0.491	0.64	0.432	0.432	0.595	0.572	0.45	0.446	0.374	0.455	0.599	0.455	0.554	0.536	0.414	0.45	0.541	0.599	0.486	0.387	0.536	0.554	0.455	0.378	0.486	0.473	0.518	0.347	0.306	0.338	0.423	0.495
BBS20011	0.438	0.486	0.467	0.419	0.505	0.495	0.429	0.457	0.419	0.448	0.533	0.495	0.486	0.543	0.486	0.362	0.448	0.562	0.486	0.4	0.429	0.333	0.343	0.438	0.39	0.533	0.495	0.514	0.495	0.39	0.39	0.495	0.4	0.438	0.352	0.41	0.41	0.381	0.314	0.381	0.419	0.4	0.429	0.419	0.476	0.486	0.381	0.571	0.314
BBS20013	0.285	0.354	0.333	0.272	0.317	0.309	0.268	0.346	0.28	0.341	0.305	0.341	0.333	0.333	0.301	0.317	0.301	0.35	0.28	0.272	0.268	0.26	0.321	0.35	0.333	0.268	0.317	0.325	0.333	0.297	0.325	0.297	0.354	0.325	0.285	0.285	0.24	0.285	0.268	0.305	0.26	0.289	0.317	0.337	0.301	0.268	0.264	0.244	0.26
BBS20016	0.336	0.377	0.344	0.434	0.377	0.393	0.287	0.459	0.475	0.434	0.377	0.467	0.344	0.369	0.451	0.344	0.336	0.467	0.254	0.41	0.352	0.402	0.393	0.361	0.361	0.41	0.385	0.426	0.41	0.402	0.402	0.385	0.385	0.443	0.352	0.385	0.344	0.336	0.246	0.434	0.352	0.402	0.328	0.246	0.311	0.451	0.279	0.385	0.279
BBS20017	0.41	0.472	0.363	0.492	0.498	0.479	0.392	0.508	0.49	0.485	0.397	0.466	0.482	0.449	0.497	0.423	0.479	0.507	0.464	0.485	0.487	0.438	0.456	0.415	0.472	0.513	0.446	0.422	0.462	0.384	0.426	0.302	0.418	0.475	0.394	0.454	0.309	0.405	0.41	0.4	0.451	0.5	0.423	0.422	0.425	0.381	0.464	0.451	0.356
BBS20022	0.21	0.225	0.24	0.254	0.205	0.23	0.225	0.22	0.232	0.23	0.24	0.212	0.232	0.254	0.232	0.215	0.267	0.262	0.21	0.254	0.262	0.249	0.21	0.235	0.222	0.252	0.237	0.2	0.193	0.217	0.23	0.2	0.16	0.247	0.21	0.18	0.215	0.222	0.18	0.215	0.158	0.165	0.183	0.165	0.133	0.175	0.151	0.16	0.17
BBS20036	0.0886	0.0759	0.0759	0.101	0.152	0.0886	0.101	0.0886	0.0886	0.101	0.0759	0.152	0.0886	0.0759	0.0886	0.127	0.139	0.101	0.0759	0.215	0.127	0.0886	0.139	0.139	0.139	0.0886	0.139	0.0759	0.139	0.139	0.0759	0.291	0.152	0.0759	0.0886	0.101	0.139	0.139	0.0759	0.0886	0.152	0.127	0.304	0.139	0.0633	0.0886	0.114	0.228	0.127
BBS20036	0.0886	0.0759	0.0759	0.101	0.152	0.0886	0.101	0.0886	0.0886	0.101	0.0759	0.152	0.0886	0.0759	0.0886	0.127	0.139	0.101	0.0759	0.215	0.127	0.0886	0.139	0.139	0.139	0.0886	0.139	0.0759	0.139	0.139	0.0759	0.291	0.152	0.0759	0.0886	0.101	0.139	0.139	0.0759	0.0886	0.152	0.127	0.304	0.139	0.0633	0.0886	0.114	0.228	0.127
BBS20041	0.436	0.421	0.351	0.439	0.439	0.457	0.418	0.439	0.43	0.412	0.424	0.39	0.412	0.405	0.436	0.402	0.427	0.424	0.427	0.363	0.381	0.338	0.466	0.363	0.433	0.378	0.274	0.393	0.335	0.39	0.357	0.268	0.366	0.363	0.427	0.357	0.302	0.357	0.326	0.241	0.335	0.354	0.338	0.366	0.296	0.25	0.369	0.314	0.384
BBS30002	0.331	0.34	0.291	0.334	0.333	0.324	0.355	0.321	0.337	0.342	0.286	0.325	0.318	0.328	0.316	0.313	0.319	0.322	0.334	0.331	0.325	0.283	0.31	0.31	0.348	0.331	0.288	0.318	0.322	0.33	0.333	0.306	0.289	0.339	0.31	0.342	0.304	0.298	0.277	0.292	0.315	0.337	0.261	0.244	0.283	0.292	0.283	0.295	0.288
BBS30003	0.129	0.108	0.0958	0.104	0.102	0.11	0.121	0.113	0.125	0.104	0.11	0.108	0.11	0.117	0.117	0.104	0.146	0.0958	0.102	0.119	0.0979	0.125	0.106	0.115	0.119	0.102	0.0833	0.0854	0.11	0.117	0.106	0.0708	0.108	0.0938	0.0896	0.1	0.104	0.108	0.106	0.113	0.0875	0.1	0.104	0.0896	0.0875	0.0729	0.104	0.0896	0.0958
BBS30005	0.455	0.421	0.384	0.462	0.445	0.425	0.462	0.466	0.486	0.445	0.449	0.459	0.449	0.442	0.408	0.479	0.455	0.445	0.401	0.459	0.473	0.346	0.445	0.449	0.418	0.462	0.466	0.39	0.455	0.438	0.442	0.449	0.449	0.37	0.414	0.425	0.445	0.394	0.315	0.428	0.421	0.418	0.462	0.394	0.397	0.428	0.411	0.414	0.366
BBS30005	0.455	0.421	0.384	0.462	0.445	0.425	0.462	0.466	0.486	0.445	0.449	0.459	0.449	0.442	0.408	0.479	0.455	0.445	0.401	0.459	0.473	0.346	0.445	0.449	0.418	0.462	0.466	0.39	0.455	0.438	0.442	0.449	0.449	0.37	0.414	0.425	0.445	0.394	0.315	0.428	0.421	0.418	0.462	0.394	0.397	0.428	0.411	0.414	0.366
BBS30005	0.455	0.421	0.384	0.462	0.445	0.425	0.462	0.466	0.486	0.445	0.449	0.459	0.449	0.442	0.408	0.479	0.455	0.445	0.401	0.459	0.473	0.346	0.445	0.449	0.418	0.462	0.466	0.39	0.455	0.438	0.442	0.449	0.449	0.37	0.414	0.425	0.445	0.394	0.315	0.428	0.421	0.418	0.462	0.394	0.397	0.428	0.411	0.414	0.366
BBS30005	0.455	0.421	0.384	0.462	0.445	0.425	0.462	0.466	0.486	0.445	0.449	0.459	0.449	0.442	0.408	0.479	0.455	0.445	0.401	0.459	0.473	0.346	0.445	0.449	0.418	0.462	0.466	0.39	0.455	0.438	0.442	0.449	0.449	0.37	0.414	0.425	0.445	0.394	0.315	0.428	0.421	0.418	0.462	0.394	0.397	0.428	0.411	0.414	0.366
BBS30006	0.19	0.254	0.214	0.262	0.254	0.302	0.254	0.238	0.254	0.302	0.31	0.175	0.294	0.262	0.31	0.302	0.333	0.325	0.325	0.349	0.349	0.198	0.246	0.23	0.254	0.294	0.286	0.27	0.23	0.286	0.302	0.238	0.349	0.286	0.222	0.357	0.238	0.31	0.294	0.325	0.238	0.373	0.294	0.31	0.238	0.278	0.294	0.222	0.31
BBS30006	0.19	0.254	0.214	0.262	0.254	0.302	0.254	0.238	0.254	0.302	0.31	0.175	0.294	0.262	0.31	0.302	0.333	0.325	0.325	0.349	0.349	0.198	0.246	0.23	0.254	0.294	0.286	0.27	0.23	0.286	0.302	0.238	0.349	0.286	0.222	0.357	0.238	0.31	0.294	0.325	0.238	0.373	0.294	0.31	0.238	0.278	0.294	0.222	0.31
BBS30010	0.438	0.451	0.377	0.437	0.484	0.489	0.373	0.464	0.448	0.448	0.404	0.481	0.474	0.461	0.445	0.409	0.401	0.492	0.445	0.356	0.365	0.351	0.425	0.354	0.49	0.403	0.394	0.367	0.373	0.451	0.359	0.336	0.364	0.388	0.312	0.343	0.31	0.344	0.307	0.321	0.336	0.364	0.333	0.344	0.38	0.328	0.391	0.401	0.289
BBS30011	0.626	0.672	0.641	0.617	0.612	0.583	0.626	0.641	0.664	0.609	0.623	0.641	0.603	0.629	0.606	0.646	0.609	0.638	0.6	0.606	0.603	0.652	0.594	0.591	0.632	0.574	0.594	0.574	0.58	0.539	0.591	0.606	0.638	0.629	0.649	0.588	0.617	0.606	0.58	0.623	0.551	0.591	0.53	0.574	0.609	0.554	0.496	0.594	0.617
BBS30019	0.294	0.372	0.397	0.383	0.372	0.372	0.28	0.376	0.298	0.369	0.323	0.397	0.326	0.348	0.262	0.298	0.291	0.323	0.298	0.291	0.305	0.323	0.401	0.298	0.348	0.301	0.319	0.305	0.309	0.28	0.287	0.344	0.319	0.333	0.284	0.294	0.287	0.259	0.319	0.316	0.234	0.284	0.284	0.287	0.312	0.28	0.319	0.255	0.287
BBS30020	0.262	0.252	0.165	0.155	0.33	0.291	0.252	0.204	0.311	0.33	0.233	0.35	0.262	0.252	0.262	0.184	0.34	0.282	0.379	0.223	0.0971	0.184	0.146	0.117	0.0777	0.272	0.233	0.0485	0.233	0.068	0.0874	0.223	0.204	0.301	0.0874	0.0971	0.272	0.262	0.175	0.0777	0.0874	0.184	0.155	0.068	0.136	0.126	0.126	0.33	0.107
BBS30021	0.199	0.18	0.221	0.187	0.15	0.15	0.199	0.232	0.184	0.146	0.191	0.157	0.15	0.221	0.169	0.251	0.195	0.18	0.202	0.199	0.202	0.184	0.154	0.15	0.15	0.199	0.221	0.206	0.176	0.15	0.199	0.169	0.18	0.18	0.165	0.172	0.18	0.195	0.172	0.191	0.142	0.165	0.142	0.165	0.176	0.154	0.165	0.15	0.191
BBS30022	0.31	0.349	0.286	0.341	0.365	0.31	0.349	0.317	0.31	0.333	0.294	0.373	0.365	0.302	0.278	0.341	0.373	0.373	0.317	0.31	0.302	0.302	0.429	0.349	0.373	0.294	0.278	0.349	0.27	0.294	0.294	0.302	0.349	0.373	0.302	0.294	0.302	0.262	0.341	0.373	0.27	0.294	0.373	0.373	0.357	0.278	0.357	0.278	0.317
BBS30023	0.206	0.225	0.146	0.206	0.162	0.181	0.203	0.165	0.216	0.175	0.184	0.184	0.194	0.175	0.162	0.181	0.184	0.187	0.21	0.165	0.156	0.14	0.181	0.159	0.184	0.146	0.171	0.162	0.165	0.133	0.187	0.156	0.152	0.168	0.213	0.2	0.133	0.181	0.0857	0.168	0.152	0.213	0.181	0.184	0.235	0.137	0.222	0.181	0.159
BBS30024	0.211	0.211	0.189	0.189	0.218	0.244	0.233	0.251	0.204	0.247	0.153	0.211	0.244	0.229	0.185	0.156	0.164	0.145	0.185	0.211	0.175	0.222	0.225	0.127	0.276	0.167	0.164	0.218	0.131	0.16	0.207	0.145	0.153	0.178	0.178	0.175	0.189	0.167	0.207	0.142	0.116	0.185	0.175	0.193	0.16	0.178	0.102	0.182	0.175
BBS30027	0.472	0.407	0.431	0.407	0.431	0.423	0.455	0.455	0.447	0.439	0.415	0.407	0.463	0.455	0.48	0.407	0.431	0.398	0.439	0.455	0.447	0.447	0.423	0.423	0.455	0.439	0.407	0.39	0.407	0.463	0.398	0.415	0.455	0.455	0.358	0.415	0.463	0.398	0.423	0.39	0.415	0.423	0.407	0.447	0.317	0.447	0.407	0.463	0.415
BBS30029	0.446	0.426	0.438	0.432	0.44	0.449	0.446	0.438	0.449	0.415	0.449	0.447	0.453	0.428	0.446	0.392	0.442	0.449	0.449	0.396	0.409	0.398	0.442	0.449	0.465	0.405	0.436	0.446	0.455	0.447	0.377	0.392	0.44	0.432	0.417	0.38	0.4	0.402	0.361	0.405	0.39	0.379	0.388	0.398	0.402	0.398	0.377	0.444	0.423
BBS30029	0.446	0.426	0.438	0.432	0.44	0.449	0.446	0.438	0.449	0.415	0.449	0.447	0.453	0.428	0.446	0.392	0.442	0.449	0.449	0.396	0.409	0.398	0.442	0.449	0.465	0.405	0.436	0.446	0.455	0.447	0.377	0.392	0.44	0.432	0.417	0.38	0.4	0.402	0.361	0.405	0.39	0.379	0.388	0.398	0.402	0.398	0.377	0.444	0.423
BBS50002	0.015	0.0175	0.01	0.0425	0.0275	0.08	0.015	0.025	0.0175	0.075	0.02	0.0225	0.0225	0.0125	0.0125	0.0225	0.015	0.0225	0.0175	0.0125	0.015	0.025	0.015	0.0175	0.02	0.0175	0.0125	0.0125	0.02	0.0725	0.0175	0.0025	0.0625	0.0075	0.0025	0.015	0.0175	0.0875	0.0075	0.0325	0.02	0.015	0	0	0.005	0.0125	0.0075	0.0075	0.0125
BBS50003	0.328	0.37	0.321	0.298	0.385	0.389	0.309	0.374	0.366	0.359	0.305	0.393	0.408	0.378	0.34	0.393	0.359	0.363	0.355	0.324	0.317	0.305	0.359	0.37	0.389	0.321	0.385	0.382	0.351	0.305	0.344	0.294	0.382	0.332	0.344	0.351	0.237	0.282	0.275	0.336	0.282	0.347	0.282	0.374	0.363	0.21	0.332	0.237	0.336
BBS50006	0.18	0.184	0.185	0.179	0.169	0.179	0.164	0.185	0.176	0.175	0.179	0.179	0.177	0.192	0.184	0.168	0.179	0.183	0.171	0.169	0.169	0.173	0.177	0.165	0.171	0.161	0.192	0.163	0.161	0.18	0.176	0.159	0.172	0.156	0.171	0.169	0.168	0.16	0.167	0.155	0.175	0.177	0.152	0.168	0.185	0.177	0.192	0.159	0.159
BBS50008	0.542	0.555	0.538	0.525	0.517	0.529	0.529	0.517	0.508	0.529	0.517	0.517	0.517	0.517	0.521	0.487	0.517	0.492	0.538	0.546	0.517	0.525	0.487	0.508	0.5	0.571	0.559	0.529	0.517	0.492	0.513	0.584	0.563	0.433	0.458	0.513	0.576	0.513	0.471	0.529	0.588	0.521	0.521	0.508	0.487	0.601	0.525	0.517	0.479
BBS50008	0.542	0.555	0.538	0.525	0.517	0.529	0.529	0.517	0.508	0.529	0.517	0.517	0.517	0.517	0.521	0.487	0.517	0.492	0.538	0.546	0.517	0.525	0.487	0.508	0.5	0.571	0.559	0.529	0.517	0.492	0.513	0.584	0.563	0.433	0.458	0.513	0.576	0.513	0.471	0.529	0.588	0.521	0.521	0.508	0.487	0.601	0.525	0.517	0.479
BBS50012	0.0926	0.0941	0.0895	0.085	0.0895	0.102	0.12	0.126	0.124	0.0895	0.088	0.25	0.091	0.0986	0.0789	0.211	0.106	0.0865	0.088	0.0819	0.171	0.276	0.103	0.091	0.231	0.088	0.126	0.111	0.091	0.288	0.0971	0.0865	0.392	0.231	0.129	0.0865	0.114	0.0819	0.141	0.085	0.123	0.0895	0.085	0.131	0.19	0.0986	0.114	0.225	0.115
BBS50015	0.112	0.163	0.163	0.135	0.128	0.128	0.151	0.165	0.13	0.121	0.137	0.13	0.123	0.105	0.153	0.121	0.0977	0.16	0.137	0.0837	0.0674	0.147	0.105	0.163	0.16	0.0907	0.137	0.107	0.144	0.121	0.102	0.119	0.133	0.135	0.0907	0.1	0.147	0.0977	0.116	0.126	0.0814	0.114	0.0953	0.156	0.0581	0.0837	0.123	0.114	0.13
Mean	0.610081	0.615156	0.608994	0.612165	0.611885	0.608735	0.611526	0.612132	0.608802	0.609635	0.607474	0.612264	0.606271	0.609181	0.60828	0.606357	0.606936	0.607061	0.603038	0.604003	0.600976	0.601496	0.594238	0.595423	0.601685	0.599893	0.595308	0.599055	0.595825	0.593459	0.590946	0.587167	0.58898	0.586961	0.582676	0.588683	0.588421	0.584088	0.57691	0.579334	0.582791	0.586709	0.57855	0.577787	0.574167	0.57866	0.576384	0.580313	0.571847
Standard dev	0.315742	0.310904	0.312392	0.31259	0.311562	0.313495	0.315931	0.310579	0.31421	0.314038	0.313794	0.313669	0.316629	0.312396	0.312645	0.309604	0.312332	0.315308	0.310372	0.317081	0.317519	0.312605	0.314552	0.319312	0.314121	0.315507	0.318115	0.314732	0.318678	0.319177	0.317861	0.322627	0.321294	0.320874	0.311115	0.315979	0.322064	0.319761	0.318583	0.322112	0.3227	0.314943	0.319431	0.317262	0.317038	0.324475	0.316738	0.323022	0.318398
Mean of Means	0.565913
Max of Means	0.615156
[truncated: 43 more columns]

## Sheet: FFT-NS-2 precision
	JOHM930101	CROG050101	PRLA000102	KANM000101	HENS920102	HENS920103	OVEJ920101	BLOSUM62	MUET020101	BLOSUM80	PRLA000101	BLOSUM50	BLOSUM90	DOSZ010104	MCLA710101	DOSZ010103	VTML200	BLOSUM45	CSEM940101	GONG920101	BENS940103	BLAJ010101	WEIL970101	PAM70	TUDE900101	MUET020102	PAM30	MOHR870101	DAYM780302	LEVJ860101	BENS940102	LUTR910101	ALTS910101	MCLA720101	QU_C930103	JOND920103	LUTR910107	QUIB020101	GRAR740104	PAM250	LUTR910109	BENS940101	OGAK980101	FEND850101	MUET010101	LUTR910105	NGPC000101	LINK010101	MIYT790101
_____8	0.733	0.744	0.744	0.742	0.747	0.747	0.803	0.747	0.782	0.747	0.744	0.744	0.747	0.76	0.757	0.766	0.782	0.756	0.76	0.742	0.742	0.745	0.764	0.672	0.76	0.772	0.688	0.702	0.688	0.799	0.676	0.684	0.687	0.732	0.784	0.695	0.661	0.669	0.761	0.675	0.718	0.67	0.735	0.732	0.691	0.669	0.701	0.67	0.723
____41	0.694	0.714	0.724	0.706	0.717	0.677	0.683	0.677	0.724	0.717	0.719	0.718	0.667	0.719	0.73	0.753	0.724	0.677	0.714	0.714	0.751	0.731	0.757	0.687	0.717	0.775	0.689	0.715	0.689	0.702	0.788	0.706	0.696	0.638	0.683	0.784	0.706	0.758	0.707	0.758	0.783	0.788	0.699	0.735	0.735	0.694	0.696	0.673	0.703
____46	0.228	0.18	0.195	0.188	0.167	0.167	0.228	0.261	0.109	0.167	0.188	0.0552	0.167	0.103	0.087	0.427	0.109	0.0552	0.329	0.109	0.109	0.0552	0.0893	0.181	0.137	0.11	0.167	0.253	0.0537	0.132	0.109	0.0659	0.0884	0.226	0.171	0.0544	0.174	0.181	0.296	0.0884	0	0.0368	0.129	0.0828	0.289	0.174	0.218	0.118	0.254
____49	0.208	0.188	0.149	0.113	0.207	0.195	0.219	0.149	0.127	0.207	0.164	0.189	0.189	0.122	0.143	0.143	0.224	0.148	0.165	0.113	0.179	0.164	0.16	0.115	0.173	0.158	0.114	0.14	0.141	0.16	0.156	0.0857	0.102	0.149	0.167	0.169	0.0764	0.139	0.131	0.157	0.146	0.148	0.112	0.129	0.217	0.0861	0.169	0.114	0.176
____60	0.633	0.599	0.518	0.52	0.601	0.601	0.633	0.63	0.642	0.585	0.54	0.61	0.601	0.599	0.633	0.648	0.593	0.529	0.548	0.558	0.558	0.55	0.444	0.518	0.608	0.59	0.631	0.655	0.618	0.562	0.611	0.408	0.337	0.601	0.51	0.606	0.5	0.555	0.485	0.281	0.595	0.569	0.629	0.595	0.514	0.561	0.541	0.484	0.437
____66	0.449	0.354	0.502	0.326	0.444	0.446	0.291	0.396	0.426	0.404	0.505	0.407	0.497	0.396	0.477	0.395	0.427	0.259	0.364	0.402	0.413	0.347	0.34	0.42	0.312	0.473	0.261	0.46	0.356	0.523	0.369	0.38	0.375	0.374	0.386	0.405	0.286	0.293	0.405	0.335	0.284	0.441	0.334	0.362	0.396	0.394	0.327	0.252	0.325
____82	0.598	0.668	0.628	0.656	0.576	0.589	0.604	0.633	0.63	0.563	0.605	0.577	0.595	0.623	0.609	0.547	0.608	0.602	0.632	0.61	0.612	0.583	0.563	0.628	0.643	0.535	0.597	0.558	0.59	0.658	0.582	0.576	0.579	0.582	0.548	0.583	0.595	0.539	0.545	0.675	0.642	0.56	0.534	0.591	0.565	0.555	0.584	0.561	0.516
____85	0.689	0.64	0.71	0.718	0.689	0.689	0.683	0.736	0.697	0.707	0.71	0.689	0.725	0.703	0.705	0.681	0.691	0.689	0.704	0.74	0.74	0.683	0.739	0.77	0.643	0.704	0.77	0.678	0.751	0.697	0.709	0.713	0.717	0.664	0.739	0.709	0.731	0.737	0.76	0.713	0.713	0.757	0.75	0.677	0.691	0.713	0.667	0.684	0.673
____86	0.829	0.835	0.874	0.835	0.835	0.835	0.838	0.835	0.855	0.834	0.835	0.835	0.835	0.828	0.86	0.834	0.855	0.835	0.856	0.846	0.855	0.883	0.845	0.836	0.844	0.828	0.875	0.828	0.832	0.864	0.854	0.84	0.826	0.838	0.845	0.84	0.845	0.851	0.854	0.853	0.868	0.846	0.861	0.848	0.818	0.85	0.832	0.888	0.83
____89	0.681	0.716	0.807	0.687	0.688	0.775	0.692	0.716	0.783	0.747	0.807	0.716	0.747	0.691	0.7	0.652	0.82	0.775	0.736	0.812	0.812	0.672	0.635	0.754	0.686	0.812	0.796	0.586	0.796	0.719	0.704	0.795	0.76	0.804	0.661	0.701	0.803	0.798	0.735	0.749	0.7	0.701	0.782	0.761	0.739	0.791	0.726	0.679	0.815
____94	0.982	0.982	0.982	0.982	0.994	0.994	0.994	0.982	0.982	0.982	0.982	0.982	0.994	0.982	0.982	0.994	0.982	0.982	0.994	0.982	0.982	0.994	0.982	0.982	0.994	0.982	0.982	0.988	0.982	0.982	0.982	0.994	0.982	0.982	0.982	0.982	0.994	0.982	0.982	0.982	0.982	0.982	0.994	0.964	0.976	0.982	0.976	0.982	0.982
____99	0.767	0.848	0.848	0.848	0.848	0.848	0.767	0.848	0.848	0.848	0.848	0.848	0.848	0.848	0.83	0.844	0.767	0.84	0.841	0.835	0.76	0.842	0.724	0.764	0.768	0.769	0.842	0.844	0.845	0.825	0.751	0.758	0.716	0.621	0.654	0.727	0.774	0.83	0.557	0.671	0.821	0.729	0.844	0.686	0.705	0.659	0.711	0.833	0.528
___108	0.569	0.604	0.576	0.544	0.588	0.604	0.569	0.574	0.604	0.588	0.576	0.588	0.558	0.563	0.567	0.588	0.592	0.588	0.576	0.606	0.606	0.536	0.575	0.552	0.555	0.611	0.56	0.572	0.554	0.546	0.544	0.57	0.538	0.554	0.528	0.567	0.57	0.56	0.567	0.58	0.562	0.549	0.555	0.553	0.453	0.532	0.483	0.542	0.582
___115	0.524	0.661	0.697	0.698	0.661	0.665	0.524	0.661	0.521	0.69	0.718	0.661	0.641	0.661	0.486	0.512	0.544	0.607	0.555	0.521	0.521	0.451	0.456	0.399	0.627	0.544	0.545	0.611	0.399	0.508	0.445	0.525	0.404	0.629	0.551	0.469	0.519	0.453	0.415	0.427	0.475	0.469	0.531	0.555	0.654	0.475	0.569	0.541	0.567
___119	0.64	0.621	0.675	0.707	0.621	0.682	0.625	0.615	0.566	0.702	0.627	0.598	0.604	0.728	0.589	0.698	0.68	0.573	0.712	0.659	0.659	0.572	0.605	0.675	0.608	0.68	0.589	0.633	0.636	0.641	0.703	0.534	0.571	0.576	0.616	0.71	0.531	0.648	0.656	0.69	0.612	0.696	0.621	0.615	0.633	0.525	0.602	0.599	0.618
___120	0.926	0.906	0.914	0.903	0.912	0.912	0.912	0.906	0.854	0.926	0.911	0.912	0.912	0.906	0.922	0.918	0.854	0.932	0.928	0.906	0.906	0.906	0.939	0.912	0.945	0.906	0.926	0.943	0.919	0.92	0.882	0.944	0.906	0.957	0.914	0.872	0.921	0.906	0.823	0.86	0.932	0.882	0.803	0.918	0.847	0.941	0.941	0.921	0.935
___126	0.47	0.471	0.502	0.494	0.486	0.476	0.459	0.478	0.487	0.475	0.505	0.478	0.482	0.47	0.494	0.498	0.484	0.491	0.491	0.479	0.483	0.449	0.52	0.491	0.427	0.476	0.467	0.472	0.464	0.495	0.506	0.41	0.451	0.442	0.461	0.466	0.455	0.47	0.547	0.472	0.474	0.498	0.503	0.509	0.502	0.479	0.479	0.432	0.454
___136	0.93	0.944	0.926	0.929	0.941	0.942	0.921	0.941	0.939	0.926	0.921	0.931	0.923	0.909	0.933	0.923	0.938	0.921	0.932	0.936	0.941	0.935	0.923	0.925	0.921	0.938	0.922	0.903	0.927	0.933	0.933	0.896	0.924	0.9	0.908	0.902	0.916	0.939	0.93	0.921	0.906	0.909	0.911	0.906	0.884	0.9	0.903	0.872	0.887
___145	0.959	0.959	0.959	0.959	0.959	0.959	0.959	0.959	0.959	0.959	0.959	0.959	0.959	0.959	0.959	0.959	0.959	0.959	0.959	0.959	0.959	0.959	0.959	0.959	0.959	0.959	0.959	0.959	0.959	0.959	0.959	0.959	0.959	0.959	0.959	0.959	0.959	0.959	0.959	0.959	0.959	0.959	0.959	0.959	0.959	0.959	0.959	0.959	0.959
___150	0.996	0.996	0.996	0.996	0.996	0.996	0.996	0.996	0.996	0.996	0.996	0.996	0.996	0.996	0.996	0.996	0.996	0.996	0.996	0.996	0.996	0.996	0.996	0.996	0.996	0.996	0.996	0.996	0.996	0.996	0.996	0.996	0.996	0.996	0.996	0.996	0.996	0.996	0.996	0.996	0.996	0.996	0.996	0.996	0.996	0.996	0.996	0.996	1
___160	1	1	1	1	1	1	1	1	1	1	1	1	1	1	1	0.997	1	1	1	1	1	1	1	1	1	0.997	1	1	1	0.997	1	1	1	1	1	0.997	1	1	0.997	0.997	1	0.997	1	0.997	0.997	1	1	1	1
___186	0.847	0.853	0.871	0.873	0.852	0.852	0.862	0.855	0.845	0.856	0.865	0.846	0.85	0.846	0.85	0.846	0.841	0.853	0.853	0.852	0.858	0.841	0.834	0.822	0.842	0.854	0.831	0.828	0.834	0.82	0.859	0.877	0.841	0.818	0.841	0.848	0.873	0.85	0.848	0.855	0.894	0.844	0.835	0.839	0.837	0.879	0.836	0.835	0.81
___248	0.898	0.909	0.892	0.914	0.914	0.917	0.916	0.899	0.906	0.909	0.892	0.914	0.917	0.903	0.885	0.917	0.909	0.917	0.857	0.912	0.912	0.859	0.872	0.87	0.88	0.906	0.869	0.9	0.869	0.905	0.912	0.889	0.869	0.925	0.841	0.885	0.888	0.913	0.873	0.876	0.903	0.906	0.903	0.852	0.917	0.9	0.906	0.873	0.889
___248	0.898	0.909	0.892	0.914	0.914	0.917	0.916	0.899	0.906	0.909	0.892	0.914	0.917	0.903	0.885	0.917	0.909	0.917	0.857	0.912	0.912	0.859	0.872	0.87	0.88	0.906	0.869	0.9	0.869	0.905	0.912	0.889	0.869	0.925	0.841	0.885	0.888	0.913	0.873	0.876	0.903	0.906	0.903	0.852	0.917	0.9	0.906	0.873	0.889
___294	0.834	0.865	0.826	0.848	0.861	0.861	0.846	0.861	0.87	0.859	0.827	0.863	0.861	0.853	0.886	0.839	0.875	0.855	0.824	0.848	0.883	0.892	0.832	0.831	0.852	0.846	0.853	0.815	0.818	0.861	0.88	0.889	0.833	0.878	0.862	0.872	0.886	0.848	0.842	0.849	0.863	0.874	0.829	0.83	0.85	0.818	0.85	0.86	0.833
___332	0.756	0.861	0.769	0.756	0.756	0.756	0.756	0.756	0.795	0.767	0.82	0.756	0.819	0.861	0.865	0.867	0.795	0.756	0.808	0.795	0.795	0.751	0.778	0.793	0.785	0.795	0.793	0.872	0.799	0.795	0.786	0.772	0.767	0.764	0.82	0.767	0.772	0.812	0.836	0.803	0.756	0.758	0.81	0.802	0.713	0.769	0.724	0.782	0.849
___351	0.735	0.767	0.85	0.784	0.71	0.702	0.74	0.763	0.79	0.706	0.819	0.779	0.779	0.821	0.68	0.778	0.817	0.766	0.782	0.801	0.801	0.822	0.774	0.732	0.778	0.771	0.727	0.768	0.732	0.694	0.805	0.71	0.732	0.774	0.712	0.684	0.785	0.791	0.749	0.735	0.772	0.71	0.784	0.776	0.631	0.753	0.741	0.725	0.74
___414	0.98	0.98	0.98	0.98	0.98	0.98	0.98	0.98	0.98	0.98	0.98	0.98	0.98	0.98	0.98	0.98	0.98	0.98	0.98	0.98	0.98	0.98	0.98	0.98	0.98	0.98	0.98	0.98	0.98	0.98	0.98	0.973	0.98	0.98	0.96	0.98	0.973	0.98	0.98	0.98	0.973	0.98	0.98	0.953	0.98	0.973	0.98	0.973	0.973
___468	0.985	0.982	0.985	0.987	0.979	0.979	0.985	0.979	0.989	0.991	0.976	0.989	0.979	0.984	0.992	0.995	0.985	0.979	0.985	0.989	0.989	0.987	0.984	0.972	0.983	0.992	0.969	0.984	0.979	0.991	0.989	0.98	0.989	0.989	0.984	0.992	0.983	0.985	0.98	0.989	0.985	0.989	0.988	0.987	0.981	0.987	0.989	0.981	0.985
___468	0.985	0.982	0.985	0.987	0.979	0.979	0.985	0.979	0.989	0.991	0.976	0.989	0.979	0.984	0.992	0.995	0.985	0.979	0.985	0.989	0.989	0.987	0.984	0.972	0.983	0.992	0.969	0.984	0.979	0.991	0.989	0.98	0.989	0.989	0.984	0.992	0.983	0.985	0.98	0.989	0.985	0.989	0.988	0.987	0.981	0.987	0.989	0.981	0.985
___471	0.981	0.981	0.981	0.985	0.981	0.981	0.981	0.985	0.985	0.981	0.981	0.985	0.981	0.985	0.981	0.981	0.981	0.985	0.985	0.985	0.985	0.981	0.995	0.985	0.985	0.98	0.985	0.985	0.985	0.981	0.985	0.981	0.985	0.98	0.98	0.985	0.981	0.971	0.976	0.985	0.985	0.985	0.985	0.985	0.985	0.98	0.985	0.98	0.985
___553	0.899	0.912	0.921	0.895	0.913	0.912	0.899	0.916	0.904	0.912	0.919	0.912	0.909	0.912	0.894	0.909	0.9	0.909	0.895	0.906	0.906	0.904	0.9	0.899	0.912	0.899	0.903	0.863	0.914	0.936	0.919	0.905	0.9	0.896	0.854	0.912	0.901	0.917	0.855	0.899	0.914	0.908	0.912	0.917	0.909	0.901	0.905	0.877	0.857
___587	0.946	0.946	0.927	0.946	0.946	0.946	0.946	0.946	0.946	0.946	0.927	0.946	0.946	0.927	0.946	0.927	0.946	0.946	0.946	0.927	0.927	0.927	0.946	0.946	0.946	0.927	0.946	0.946	0.946	0.927	0.927	0.946	0.946	0.946	0.946	0.927	0.946	0.927	0.927	0.927	0.946	0.927	0.946	0.927	0.946	0.946	0.946	0.946	0.927
___620	0.962	0.953	0.952	0.963	0.959	0.959	0.969	0.956	0.957	0.96	0.939	0.959	0.959	0.953	0.959	0.972	0.956	0.959	0.971	0.963	0.963	0.953	0.961	0.959	0.956	0.96	0.962	0.963	0.966	0.967	0.963	0.961	0.966	0.965	0.956	0.973	0.965	0.967	0.963	0.97	0.959	0.963	0.959	0.947	0.969	0.956	0.955	0.949	0.963
___669	1	1	0.962	1	0.962	1	1	0.962	1	0.962	0.962	1	1	0.906	0.906	0.962	1	1	0.891	1	1	0.962	0.707	1	0.891	1	0.962	0.875	0.962	0.891	1	1	1	0.891	0.755	0.975	1	1	0.906	1	0.962	0.975	0.962	0.891	0.869	0.975	0.882	1	0.875
___676	1	1	1	1	1	1	1	1	1	1	1	1	1	1	1	1	1	1	1	1	1	1	1	1	1	1	1	1	1	1	1	1	1	1	1	1	1	1	1	1	1	1	1	1	1	1	1	1	1
__10t9	0.933	0.937	0.94	0.937	0.937	0.937	0.94	0.937	0.933	0.949	0.94	0.937	0.908	0.936	0.94	0.899	0.937	0.937	0.902	0.933	0.933	0.974	0.887	0.907	0.865	0.937	0.907	0.863	0.907	0.875	0.945	0.937	0.933	0.912	0.886	0.945	0.937	0.976	0.933	0.923	0.937	0.945	0.898	0.911	0.939	0.917	0.94	0.904	0.925
__19s1	0.515	0.515	0.572	0.471	0.504	0.474	0.5	0.477	0.515	0.567	0.564	0.467	0.464	0.515	0.488	0.379	0.515	0.474	0.357	0.493	0.493	0.5	0.464	0.489	0.474	0.515	0.489	0.382	0.489	0.46	0.489	0.462	0.379	0.471	0.536	0.482	0.485	0.515	0.507	0.376	0.435	0.472	0.547	0.496	0.418	0.496	0.434	0.477	0.511
__24t4	1	1	1	1	1	1	1	1	1	1	1	1	1	1	1	1	1	1	1	1	1	1	1	1	1	1	1	1	1	1	1	1	1	1	1	1	1	1	1	1	1	1	1	1	1	1	1	1	1
__24t4	1	1	1	1	1	1	1	1	1	1	1	1	1	1	1	1	1	1	1	1	1	1	1	1	1	1	1	1	1	1	1	1	1	1	1	1	1	1	1	1	1	1	1	1	1	1	1	1	1
__24t7	0.857	0.857	0.852	0.857	0.857	0.857	0.857	0.857	0.857	0.857	0.882	0.857	0.857	0.861	0.857	0.854	0.857	0.857	0.848	0.857	0.898	0.898	0.861	0.879	0.852	0.898	0.86	0.852	0.86	0.882	0.898	0.863	0.867	0.857	0.866	0.878	0.863	0.848	0.866	0.854	0.857	0.898	0.863	0.85	0.861	0.857	0.861	0.857	0.838
__24t7	0.857	0.857	0.852	0.857	0.857	0.857	0.857	0.857	0.857	0.857	0.882	0.857	0.857	0.861	0.857	0.854	0.857	0.857	0.848	0.857	0.898	0.898	0.861	0.879	0.852	0.898	0.86	0.852	0.86	0.882	0.898	0.863	0.867	0.857	0.866	0.878	0.863	0.848	0.866	0.854	0.857	0.898	0.863	0.85	0.861	0.857	0.861	0.857	0.838
__24t7	0.857	0.857	0.852	0.857	0.857	0.857	0.857	0.857	0.857	0.857	0.882	0.857	0.857	0.861	0.857	0.854	0.857	0.857	0.848	0.857	0.898	0.898	0.861	0.879	0.852	0.898	0.86	0.852	0.86	0.882	0.898	0.863	0.867	0.857	0.866	0.878	0.863	0.848	0.866	0.854	0.857	0.898	0.863	0.85	0.861	0.857	0.861	0.857	0.838
__24t8	0.895	0.836	0.872	0.827	0.8	0.809	0.889	0.824	0.907	0.827	0.872	0.852	0.801	0.859	0.832	0.854	0.838	0.814	0.796	0.889	0.901	0.805	0.811	0.894	0.808	0.829	0.792	0.806	0.792	0.885	0.848	0.87	0.925	0.824	0.804	0.913	0.87	0.854	0.827	0.917	0.839	0.848	0.822	0.83	0.791	0.789	0.834	0.851	0.823
__24t8	0.895	0.836	0.872	0.827	0.8	0.809	0.889	0.824	0.907	0.827	0.872	0.852	0.801	0.859	0.832	0.854	0.838	0.814	0.796	0.889	0.901	0.805	0.811	0.894	0.808	0.829	0.792	0.806	0.792	0.885	0.848	0.87	0.925	0.824	0.804	0.913	0.87	0.854	0.827	0.917	0.839	0.848	0.822	0.83	0.791	0.789	0.834	0.851	0.823
__34s1	1	1	1	1	1	1	1	1	1	1	1	1	1	1	1	1	1	1	1	1	1	1	1	1	1	1	1	1	1	1	1	1	1	1	1	1	1	1	1	1	1	1	1	1	1	1	1	1	1
__34t3	1	1	1	1	1	1	1	1	1	1	1	1	1	1	1	1	1	1	1	0.981	0.981	1	1	1	1	0.981	1	1	1	1	0.981	0.971	1	0.982	0.976	0.981	0.97	0.981	1	0.971	1	0.981	1	0.981	0.948	1	0.958	1	1
__35t1	0.975	0.984	0.984	0.975	0.975	0.975	0.984	0.975	0.975	0.975	0.984	0.975	0.975	0.975	0.965	0.984	0.975	0.975	0.963	0.975	0.975	0.969	0.957	0.978	0.967	0.975	0.978	0.967	0.978	0.98	0.975	0.967	0.978	0.96	0.965	0.975	0.967	0.984	0.966	0.978	0.967	0.963	0.984	0.978	0.933	0.973	0.936	0.967	0.975
__43s3	1	1	1	1	1	1	1	1	1	1	1	1	1	1	1	1	1	1	1	1	1	1	1	1	1	1	1	1	1	1	1	1	1	1	1	1	1	1	1	1	1	1	1	1	1	1	1	1	1
__43s6	0.983	0.988	0.986	0.988	0.988	0.988	0.986	0.988	0.984	0.984	0.986	0.988	0.983	0.984	0.989	0.986	0.984	0.988	0.982	0.984	0.984	0.981	0.985	0.986	0.988	0.984	0.986	0.988	0.981	0.989	0.984	0.973	0.986	0.982	0.971	0.979	0.973	0.97	0.931	0.989	0.968	0.982	0.979	0.978	0.982	0.971	0.988	0.988	0.978
__52t1	0.96	0.96	1	1	0.96	0.96	0.96	0.96	0.96	0.96	1	0.96	0.96	1	0.96	1	0.96	0.96	1	0.96	0.96	0.96	0.96	0.96	0.96	0.96	0.96	1	0.96	1	0.98	1	0.96	0.96	0.96	0.98	1	0.985	1	0.96	0.96	0.98	0.96	1	0.96	0.96	0.96	0.96	1
__57s1	0.875	0.856	0.865	0.865	0.865	0.865	0.875	0.86	0.865	0.865	0.853	0.865	0.86	0.86	0.903	0.869	0.865	0.867	0.937	0.869	0.873	0.872	0.831	0.88	0.895	0.861	0.907	0.899	0.907	0.899	0.869	0.867	0.88	0.899	0.827	0.814	0.867	0.873	0.86	0.814	0.86	0.869	0.863	0.824	0.853	0.864	0.853	0.867	0.923
__57t4	0.886	0.875	0.851	0.876	0.847	0.893	0.903	0.893	0.893	0.867	0.897	0.867	0.893	0.909	0.885	0.845	0.867	0.869	0.895	0.867	0.867	0.836	0.826	0.867	0.857	0.854	0.899	0.857	0.893	0.851	0.867	0.878	0.867	0.9	0.781	0.867	0.873	0.847	0.852	0.847	0.844	0.867	0.928	0.858	0.898	0.848	0.857	0.867	0.861
__57t7	0.479	0.479	0.45	0.472	0.469	0.475	0.436	0.474	0.423	0.461	0.482	0.459	0.488	0.5	0.5	0.459	0.442	0.466	0.502	0.456	0.473	0.475	0.468	0.436	0.476	0.43	0.441	0.389	0.447	0.45	0.442	0.485	0.436	0.458	0.4	0.437	0.448	0.446	0.459	0.453	0.456	0.448	0.451	0.402	0.449	0.458	0.405	0.428	0.378
__66s3	0.752	0.745	0.769	0.748	0.748	0.748	0.752	0.748	0.752	0.748	0.776	0.725	0.748	0.745	0.752	0.762	0.732	0.748	0.769	0.745	0.748	0.752	0.748	0.685	0.748	0.752	0.685	0.772	0.685	0.782	0.741	0.752	0.685	0.752	0.664	0.741	0.703	0.66	0.748	0.687	0.725	0.688	0.776	0.716	0.679	0.745	0.75	0.752	0.676
__66t5	0.669	0.599	0.669	0.686	0.669	0.599	0.669	0.599	0.599	0.599	0.669	0.669	0.599	0.599	0.669	0.653	0.669	0.599	0.653	0.669	0.669	0.628	0.636	0.606	0.599	0.669	0.599	0.599	0.599	0.653	0.698	0.628	0.669	0.606	0.599	0.676	0.628	0.701	0.669	0.698	0.606	0.676	0.613	0.606	0.705	0.606	0.682	0.599	0.625
__75s2	0.85	0.85	0.815	0.855	0.855	0.855	0.839	0.85	0.855	0.855	0.855	0.855	0.855	0.839	0.839	0.847	0.855	0.839	0.76	0.855	0.791	0.76	0.826	0.85	0.783	0.815	0.84	0.819	0.851	0.863	0.791	0.855	0.85	0.821	0.788	0.791	0.855	0.855	0.848	0.72	0.78	0.753	0.76	0.794	0.787	0.778	0.831	0.803	0.821
__75t2	0.715	0.71	0.742	0.807	0.662	0.7	0.644	0.71	0.742	0.7	0.742	0.662	0.7	0.72	0.692	0.684	0.742	0.644	0.744	0.742	0.729	0.671	0.702	0.662	0.694	0.742	0.662	0.637	0.662	0.728	0.765	0.715	0.71	0.733	0.576	0.765	0.715	0.742	0.683	0.689	0.715	0.774	0.679	0.627	0.753	0.654	0.7	0.685	0.751
__75t2	0.715	0.71	0.742	0.807	0.662	0.7	0.644	0.71	0.742	0.7	0.742	0.662	0.7	0.72	0.692	0.684	0.742	0.644	0.744	0.742	0.729	0.671	0.702	0.662	0.694	0.742	0.662	0.637	0.662	0.728	0.765	0.715	0.71	0.733	0.576	0.765	0.715	0.742	0.683	0.689	0.715	0.774	0.679	0.627	0.753	0.654	0.7	0.685	0.751
__78t5	0.991	0.991	0.991	0.991	0.991	0.991	0.991	0.991	0.991	0.991	0.991	0.991	0.991	0.991	0.991	0.991	0.991	0.991	0.991	0.991	0.991	0.991	0.991	0.991	0.991	0.991	0.991	0.991	0.991	0.991	0.991	0.982	0.991	0.991	0.982	0.991	0.982	0.991	0.986	0.991	0.991	0.991	0.991	0.991	0.986	0.991	0.986	0.991	0.991
__78t7	0.929	0.926	0.929	0.924	0.926	0.926	0.929	0.929	0.929	0.926	0.929	0.929	0.926	0.926	0.926	0.873	0.929	0.929	0.915	0.926	0.926	0.913	0.88	0.929	0.915	0.929	0.929	0.922	0.929	0.902	0.926	0.909	0.929	0.887	0.926	0.929	0.92	0.908	0.934	0.913	0.916	0.929	0.879	0.865	0.918	0.92	0.918	0.869	0.908
__82s2	0.937	0.937	0.92	0.931	0.931	0.931	0.937	0.931	0.931	0.931	0.914	0.931	0.931	0.931	0.937	0.818	0.931	0.925	0.937	0.937	0.937	0.931	0.942	0.937	0.937	0.866	0.938	0.896	0.938	0.926	0.931	0.949	0.938	0.948	0.92	0.937	0.955	0.844	0.785	0.938	0.92	0.931	0.844	0.926	0.92	0.931	0.931	0.931	0.866
__82s2	0.937	0.937	0.92	0.931	0.931	0.931	0.937	0.931	0.931	0.931	0.914	0.931	0.931	0.931	0.937	0.818	0.931	0.925	0.937	0.937	0.937	0.931	0.942	0.937	0.937	0.866	0.938	0.896	0.938	0.926	0.931	0.949	0.938	0.948	0.92	0.937	0.955	0.844	0.785	0.938	0.92	0.931	0.844	0.926	0.92	0.931	0.931	0.931	0.866
__82s3	0.891	0.913	0.885	0.919	0.924	0.913	0.905	0.913	0.891	0.924	0.885	0.924	0.924	0.891	0.924	0.907	0.891	0.891	0.907	0.891	0.891	0.894	0.901	0.891	0.913	0.891	0.924	0.924	0.891	0.891	0.903	0.891	0.891	0.935	0.891	0.903	0.891	0.892	0.883	0.891	0.924	0.898	0.891	0.947	0.902	0.913	0.902	0.891	0.907
__82t5	0.841	0.862	0.892	0.854	0.862	0.862	0.864	0.853	0.881	0.862	0.849	0.854	0.864	0.868	0.864	0.782	0.881	0.858	0.856	0.888	0.886	0.823	0.839	0.868	0.87	0.826	0.864	0.817	0.858	0.857	0.841	0.881	0.864	0.856	0.82	0.82	0.886	0.809	0.774	0.886	0.898	0.832	0.79	0.84	0.848	0.875	0.847	0.866	0.778
__82t5	0.841	0.862	0.892	0.854	0.862	0.862	0.864	0.853	0.881	0.862	0.849	0.854	0.864	0.868	0.864	0.782	0.881	0.858	0.856	0.888	0.886	0.823	0.839	0.868	0.87	0.826	0.864	0.817	0.858	0.857	0.841	0.881	0.864	0.856	0.82	0.82	0.886	0.809	0.774	0.886	0.898	0.832	0.79	0.84	0.848	0.875	0.847	0.866	0.778
__82t7	0.767	0.791	0.811	0.803	0.755	0.784	0.787	0.784	0.815	0.777	0.776	0.787	0.789	0.773	0.783	0.718	0.802	0.777	0.783	0.8	0.805	0.75	0.751	0.801	0.786	0.763	0.773	0.723	0.778	0.78	0.771	0.793	0.777	0.783	0.761	0.789	0.807	0.739	0.69	0.837	0.821	0.728	0.721	0.784	0.781	0.749	0.775	0.778	0.74
__85t3	0.989	0.989	0.989	0.989	0.989	0.989	0.989	0.989	0.989	0.989	0.989	0.989	0.989	0.989	0.989	0.989	0.989	0.989	0.989	0.989	0.989	0.989	0.989	0.989	0.989	0.989	0.989	0.989	0.989	0.984	0.989	0.989	0.989	0.989	0.989	0.989	0.989	0.989	0.984	0.989	0.989	0.989	0.989	0.989	0.989	0.989	0.989	0.989	0.989
__86t9	0.996	0.996	0.996	0.996	0.996	0.996	0.996	0.996	0.996	0.996	0.996	0.996	0.996	0.996	0.996	0.996	0.996	0.996	0.996	0.996	0.996	0.996	0.996	0.996	0.996	0.996	0.996	0.996	0.996	0.996	0.996	0.996	0.996	0.996	0.996	0.996	0.996	0.994	0.996	0.996	0.996	0.996	0.996	0.996	0.996	0.996	0.996	0.996	0.996
__86t9	0.996	0.996	0.996	0.996	0.996	0.996	0.996	0.996	0.996	0.996	0.996	0.996	0.996	0.996	0.996	0.996	0.996	0.996	0.996	0.996	0.996	0.996	0.996	0.996	0.996	0.996	0.996	0.996	0.996	0.996	0.996	0.996	0.996	0.996	0.996	0.996	0.996	0.994	0.996	0.996	0.996	0.996	0.996	0.996	0.996	0.996	0.996	0.996	0.996
__86t9	0.996	0.996	0.996	0.996	0.996	0.996	0.996	0.996	0.996	0.996	0.996	0.996	0.996	0.996	0.996	0.996	0.996	0.996	0.996	0.996	0.996	0.996	0.996	0.996	0.996	0.996	0.996	0.996	0.996	0.996	0.996	0.996	0.996	0.996	0.996	0.996	0.996	0.994	0.996	0.996	0.996	0.996	0.996	0.996	0.996	0.996	0.996	0.996	0.996
__99t1	0.941	0.941	0.941	0.941	0.941	0.941	0.941	0.941	0.941	0.941	0.941	0.941	0.941	0.941	0.935	0.951	0.941	0.957	0.951	0.924	0.924	0.946	0.836	0.941	0.935	0.941	0.956	0.951	0.941	0.934	0.924	0.951	0.945	0.813	0.803	0.829	0.956	0.924	0.811	0.917	0.934	0.846	0.941	0.935	0.857	0.956	0.868	0.945	0.78
_104s7	1	1	1	1	1	1	1	1	1	1	1	1	1	1	1	1	1	1	1	1	1	1	1	1	1	1	1	1	1	1	1	1	1	1	1	1	1	1	1	1	1	1	1	1	1	1	1	1	1
_104s7	1	1	1	1	1	1	1	1	1	1	1	1	1	1	1	1	1	1	1	1	1	1	1	1	1	1	1	1	1	1	1	1	1	1	1	1	1	1	1	1	1	1	1	1	1	1	1	1	1
_10s10	0.922	0.909	0.896	0.898	0.905	0.906	0.926	0.906	0.906	0.906	0.896	0.903	0.909	0.911	0.908	0.905	0.898	0.905	0.907	0.899	0.906	0.908	0.916	0.922	0.925	0.898	0.922	0.921	0.922	0.904	0.91	0.923	0.924	0.926	0.902	0.923	0.922	0.92	0.919	0.906	0.91	0.908	0.914	0.903	0.906	0.927	0.903	0.934	0.92
_10t10	0.799	0.829	0.841	0.838	0.838	0.841	0.832	0.853	0.838	0.796	0.826	0.821	0.834	0.834	0.794	0.809	0.827	0.838	0.854	0.838	0.838	0.833	0.843	0.83	0.718	0.815	0.853	0.874	0.869	0.786	0.824	0.81	0.819	0.805	0.81	0.839	0.792	0.809	0.819	0.839	0.785	0.825	0.843	0.87	0.832	0.811	0.843	0.839	0.861
_120s1	0.945	0.945	0.945	0.94	0.945	0.945	0.945	0.945	0.945	0.945	0.94	0.945	0.945	0.945	0.945	0.961	0.945	0.94	0.976	0.945	0.945	0.945	0.976	0.945	0.945	0.945	0.945	0.976	0.945	0.945	0.964	0.939	0.945	0.945	0.945	0.957	0.939	0.945	0.941	0.945	0.976	0.957	0.913	0.945	0.956	0.972	0.956	0.945	0.945
_12s45	1	1	1	1	1	1	1	1	1	1	1	1	1	1	1	1	1	1	1	1	1	1	1	1	1	1	1	1	1	1	1	1	1	1	1	1	1	1	1	1	1	1	1	1	1	1	1	1	1
_12s45	1	1	1	1	1	1	1	1	1	1	1	1	1	1	1	1	1	1	1	1	1	1	1	1	1	1	1	1	1	1	1	1	1	1	1	1	1	1	1	1	1	1	1	1	1	1	1	1	1
_12s49	0.968	0.966	0.975	0.964	0.964	0.966	0.964	0.964	0.968	0.961	0.967	0.961	0.966	0.968	0.968	0.966	0.968	0.961	0.967	0.968	0.968	0.968	0.967	0.966	0.967	0.968	0.967	0.986	0.966	0.968	0.968	0.964	0.966	0.97	0.983	0.968	0.964	0.977	0.97	0.956	0.967	0.957	0.964	0.968	0.961	0.969	0.964	0.968	0.97
_12s57	0.986	0.986	0.986	0.986	0.986	0.986	0.986	0.986	0.977	0.986	0.986	0.986	0.986	0.986	0.988	0.972	0.977	0.986	0.96	0.965	0.965	0.988	0.986	0.983	0.991	0.98	0.986	0.968	0.986	0.983	0.965	0.983	0.977	0.988	0.983	0.977	0.983	0.96	0.986	0.965	0.968	0.965	0.968	0.983	0.988	0.977	0.988	0.991	0.965
_12s81	1	1	1	1	1	1	1	1	1	1	1	1	1	1	1	1	1	1	1	0.972	0.972	1	1	1	1	1	1	1	1	1	0.972	1	0.972	1	1	0.972	1	0.972	1	0.972	1	0.972	1	1	1	1	1	1	1
_12s83	0.983	0.983	0.998	0.983	0.983	0.983	0.983	0.983	0.983	0.985	0.998	0.983	0.983	0.994	0.985	0.993	0.983	0.983	0.985	0.983	0.983	0.994	0.998	0.983	0.983	0.983	0.983	0.994	0.983	0.985	0.98	0.983	0.994	0.988	0.998	0.985	0.983	0.983	0.998	0.983	0.988	0.983	0.98	0.983	0.99	1	0.987	0.983	0.983
_12s83	0.983	0.983	0.998	0.983	0.983	0.983	0.983	0.983	0.983	0.985	0.998	0.983	0.983	0.994	0.985	0.993	0.983	0.983	0.985	0.983	0.983	0.994	0.998	0.983	0.983	0.983	0.983	0.994	0.983	0.985	0.98	0.983	0.994	0.988	0.998	0.985	0.983	0.983	0.998	0.983	0.988	0.983	0.98	0.983	0.99	1	0.987	0.983	0.983
_12t82	0.993	0.993	0.993	0.993	0.993	0.993	0.993	0.993	0.993	0.993	0.993	0.993	0.993	0.993	0.993	0.993	0.993	0.993	0.993	0.993	0.993	0.993	0.993	0.993	0.993	0.993	0.993	0.993	0.993	0.993	0.993	0.993	0.993	0.993	0.993	0.993	0.993	0.993	0.993	0.993	0.993	0.993	0.993	0.993	0.993	0.993	0.993	0.993	0.993
_132t1	0.865	0.874	0.849	0.865	0.865	0.865	0.865	0.868	0.865	0.849	0.849	0.874	0.875	0.853	0.871	0.853	0.874	0.875	0.842	0.867	0.867	0.859	0.856	0.865	0.865	0.863	0.865	0.826	0.865	0.861	0.853	0.875	0.865	0.875	0.862	0.853	0.886	0.878	0.863	0.869	0.867	0.85	0.856	0.849	0.86	0.87	0.86	0.871	0.848
_134t2	1	1	1	1	1	1	1	1	1	1	1	1	1	1	1	1	1	1	1	1	1	1	1	1	1	1	1	1	1	1	1	1	1	1	0.972	1	1	1	1	1	1	0.972	1	1	0.972	1	0.972	1	1
_137s3	1	1	1	1	1	1	1	1	1	1	1	1	1	1	1	1	1	1	1	1	1	1	1	1	1	1	1	1	1	1	1	1	1	1	1	1	1	1	1	1	1	1	1	1	1	1	1	1	1
_137s3	1	1	1	1	1	1	1	1	1	1	1	1	1	1	1	1	1	1	1	1	1	1	1	1	1	1	1	1	1	1	1	1	1	1	1	1	1	1	1	1	1	1	1	1	1	1	1	1	1
_139s4	1	1	1	1	1	1	1	1	1	1	1	1	1	1	1	1	1	1	1	1	1	0.993	1	1	1	1	1	1	1	1	1	1	1	1	1	1	1	1	1	1	1	1	1	0.973	1	1	1	1	1
_139t6	0.988	0.988	0.988	0.988	0.988	0.988	0.988	0.988	0.988	0.988	0.994	0.988	0.988	0.988	0.988	0.988	0.988	0.988	0.988	0.988	0.988	0.987	0.988	0.988	0.988	0.988	0.988	0.954	0.988	0.994	0.988	0.988	0.988	0.988	0.988	0.988	0.988	0.988	0.994	0.988	0.988	0.988	0.988	0.97	0.988	0.988	0.988	0.988	0.988
_140t7	0.951	0.948	0.944	0.948	0.951	0.948	0.951	0.943	0.94	0.943	0.966	0.951	0.94	0.948	0.933	0.972	0.948	0.948	0.948	0.948	0.948	0.948	0.932	0.943	0.972	0.948	0.943	0.944	0.943	0.951	0.948	0.943	0.943	0.948	0.966	0.943	0.943	0.922	0.945	0.937	0.946	0.94	0.951	0.951	0.935	0.943	0.914	0.976	0.945
_140t7	0.951	0.948	0.944	0.948	0.951	0.948	0.951	0.943	0.94	0.943	0.966	0.951	0.94	0.948	0.933	0.972	0.948	0.948	0.948	0.948	0.948	0.948	0.932	0.943	0.972	0.948	0.943	0.944	0.943	0.951	0.948	0.943	0.943	0.948	0.966	0.943	0.943	0.922	0.945	0.937	0.946	0.94	0.951	0.951	0.935	0.943	0.914	0.976	0.945
_186t1	0.998	0.998	0.996	0.998	0.998	0.998	0.998	0.998	0.998	0.998	0.996	0.998	0.998	0.998	0.998	0.992	0.998	0.998	0.996	0.998	0.998	0.998	0.996	0.996	0.998	0.998	0.998	1	0.998	0.998	0.998	0.998	0.996	0.996	0.996	0.998	0.998	0.998	0.996	0.998	1	0.998	0.996	0.998	0.996	1	0.996	0.998	0.996
_200t2	0.953	0.931	0.941	0.943	0.931	0.941	0.949	0.943	0.931	0.931	0.936	0.941	0.953	0.935	0.949	0.922	0.931	0.94	0.935	0.929	0.929	0.944	0.934	0.943	0.943	0.931	0.954	0.959	0.942	0.94	0.936	0.941	0.933	0.927	0.928	0.926	0.943	0.924	0.884	0.936	0.942	0.933	0.925	0.934	0.955	0.941	0.955	0.946	0.906
_22s18	0.973	0.973	0.973	0.973	0.973	0.973	0.973	0.973	0.973	0.973	0.973	0.973	0.973	0.973	0.973	0.973	0.973	0.973	0.973	0.973	0.973	0.973	0.977	0.973	0.973	0.973	0.973	0.973	0.973	0.973	0.973	0.973	0.973	0.973	0.977	0.973	0.973	0.973	0.973	0.973	0.973	0.973	0.973	0.973	0.973	0.973	0.973	0.973	0.973
_22s24	0.993	0.993	0.993	0.993	0.993	0.993	0.993	0.993	0.993	0.993	0.993	0.993	0.993	0.993	0.993	0.993	0.993	0.993	0.993	0.993	0.993	0.993	0.993	0.993	0.993	0.993	0.993	0.993	0.993	0.993	0.993	0.993	0.993	0.993	0.993	0.993	0.993	0.986	0.993	0.993	0.993	0.993	0.993	0.993	0.993	0.993	0.993	0.993	0.993
_22s53	0.512	0.5	0.481	0.453	0.502	0.512	0.512	0.455	0.509	0.5	0.5	0.455	0.455	0.509	0.442	0.529	0.509	0.455	0.453	0.453	0.453	0.373	0.512	0.509	0.471	0.509	0.532	0.5	0.512	0.453	0.38	0.45	0.411	0.455	0.517	0.38	0.45	0.453	0.411	0.338	0.385	0.38	0.435	0.393	0.519	0.513	0.519	0.397	0.509
_22s53	0.512	0.5	0.481	0.453	0.502	0.512	0.512	0.455	0.509	0.5	0.5	0.455	0.455	0.509	0.442	0.529	0.509	0.455	0.453	0.453	0.453	0.373	0.512	0.509	0.471	0.509	0.532	0.5	0.512	0.453	0.38	0.45	0.411	0.455	0.517	0.38	0.45	0.453	0.411	0.338	0.385	0.38	0.435	0.393	0.519	0.513	0.519	0.397	0.509
_22t39	0.952	0.952	0.952	0.952	0.952	0.952	0.952	0.952	0.952	0.952	0.952	0.952	0.952	0.952	0.952	0.974	0.952	0.952	0.952	0.952	0.952	0.952	0.952	0.952	0.952	0.952	0.952	0.952	0.952	0.952	0.952	0.952	0.952	0.952	0.974	0.952	0.952	0.952	0.974	0.952	0.952	0.952	0.952	0.952	0.952	0.952	0.952	0.952	0.952
_22t42	0.943	0.943	0.93	0.939	0.943	0.943	0.943	0.943	0.943	0.943	0.943	0.933	0.943	0.977	0.972	0.928	0.943	0.943	0.908	0.943	0.943	0.938	0.949	0.943	0.943	0.943	0.943	0.906	0.943	0.93	0.943	0.943	0.943	0.943	0.897	0.93	0.943	0.925	0.943	0.898	0.922	0.93	0.929	0.897	0.898	0.931	0.907	0.943	0.923
_22t44	0.941	0.941	0.941	0.941	0.941	0.941	0.941	0.941	0.941	0.941	0.941	0.941	0.941	0.941	0.941	0.941	0.941	0.941	0.941	0.941	0.941	0.941	0.941	0.941	0.941	0.941	0.941	0.941	0.941	0.941	0.941	0.941	0.941	0.941	0.941	0.941	0.941	0.94	0.941	0.941	0.941	0.941	0.941	0.941	0.941	0.941	0.941	0.941	0.935
_22t47	0.906	0.901	0.899	0.83	0.895	0.926	0.873	0.904	0.845	0.926	0.899	0.875	0.92	0.864	0.856	0.8	0.85	0.901	0.83	0.922	0.845	0.909	0.752	0.861	0.807	0.783	0.861	0.797	0.848	0.929	0.858	0.918	0.861	0.796	0.904	0.858	0.906	0.845	0.817	0.864	0.896	0.81	0.867	0.723	0.809	0.894	0.829	0.79	0.774
_22t48	0.89	0.899	0.917	0.908	0.888	0.888	0.889	0.885	0.914	0.888	0.917	0.885	0.885	0.909	0.892	0.891	0.923	0.885	0.892	0.913	0.913	0.906	0.858	0.916	0.879	0.913	0.885	0.895	0.886	0.895	0.923	0.871	0.916	0.885	0.849	0.929	0.885	0.901	0.92	0.92	0.891	0.92	0.906	0.92	0.881	0.895	0.906	0.883	0.92
_22t50	0.939	0.937	0.938	0.939	0.939	0.939	0.935	0.939	0.939	0.939	0.938	0.94	0.939	0.938	0.927	0.938	0.939	0.939	0.922	0.939	0.939	0.933	0.94	0.943	0.924	0.939	0.945	0.939	0.945	0.926	0.941	0.93	0.943	0.928	0.925	0.938	0.939	0.937	0.932	0.94	0.939	0.938	0.943	0.933	0.923	0.93	0.924	0.927	0.934
_22t53	0.821	0.846	0.85	0.826	0.8	0.815	0.801	0.82	0.854	0.825	0.818	0.813	0.811	0.827	0.811	0.82	0.864	0.816	0.799	0.858	0.858	0.841	0.759	0.834	0.754	0.862	0.799	0.847	0.814	0.794	0.849	0.815	0.851	0.795	0.788	0.823	0.829	0.835	0.846	0.836	0.726	0.832	0.833	0.797	0.769	0.772	0.818	0.778	0.832
_22t56	0.811	0.817	0.832	0.818	0.837	0.814	0.822	0.825	0.84	0.82	0.819	0.817	0.799	0.819	0.814	0.801	0.828	0.803	0.804	0.844	0.844	0.83	0.794	0.859	0.762	0.847	0.796	0.803	0.801	0.786	0.823	0.792	0.85	0.806	0.77	0.829	0.809	0.816	0.827	0.849	0.779	0.825	0.819	0.788	0.783	0.75	0.821	0.781	0.81
_22t59	0.277	0.308	0.345	0.291	0.296	0.409	0.287	0.41	0.408	0.224	0.324	0.277	0.245	0.426	0.427	0.227	0.399	0.273	0.255	0.337	0.337	0.244	0.372	0.416	0.249	0.233	0.413	0.348	0.326	0.226	0.337	0.378	0.402	0.296	0.276	0.361	0.322	0.257	0.298	0.352	0.29	0.352	0.291	0.305	0.254	0.312	0.255	0.287	0.348
_249t2	0.876	0.873	0.886	0.888	0.888	0.888	0.88	0.889	0.877	0.876	0.886	0.88	0.888	0.87	0.873	0.885	0.879	0.879	0.857	0.877	0.874	0.872	0.889	0.872	0.88	0.882	0.886	0.874	0.892	0.885	0.876	0.865	0.877	0.862	0.901	0.891	0.857	0.884	0.881	0.857	0.896	0.89	0.888	0.847	0.893	0.848	0.887	0.87	0.86
_263t5	0.767	0.747	0.764	0.716	0.76	0.724	0.778	0.763	0.731	0.769	0.76	0.774	0.763	0.801	0.724	0.782	0.748	0.724	0.807	0.777	0.779	0.771	0.793	0.748	0.777	0.768	0.736	0.758	0.755	0.801	0.721	0.746	0.75	0.74	0.74	0.749	0.746	0.762	0.745	0.762	0.727	0.738	0.761	0.783	0.744	0.74	0.76	0.783	0.719
_263t5	0.767	0.747	0.764	0.716	0.76	0.724	0.778	0.763	0.731	0.769	0.76	0.774	0.763	0.801	0.724	0.782	0.748	0.724	0.807	0.777	0.779	0.771	0.793	0.748	0.777	0.768	0.736	0.758	0.755	0.801	0.721	0.746	0.75	0.74	0.74	0.749	0.746	0.762	0.745	0.762	0.727	0.738	0.761	0.783	0.744	0.74	0.76	0.783	0.719
_263t5	0.767	0.747	0.764	0.716	0.76	0.724	0.778	0.763	0.731	0.769	0.76	0.774	0.763	0.801	0.724	0.782	0.748	0.724	0.807	0.777	0.779	0.771	0.793	0.748	0.777	0.768	0.736	0.758	0.755	0.801	0.721	0.746	0.75	0.74	0.74	0.749	0.746	0.762	0.745	0.762	0.727	0.738	0.761	0.783	0.744	0.74	0.76	0.783	0.719
_294t3	0.949	0.949	0.946	0.943	0.952	0.946	0.944	0.955	0.946	0.946	0.952	0.952	0.952	0.938	0.94	0.936	0.946	0.941	0.929	0.946	0.946	0.952	0.925	0.942	0.926	0.946	0.939	0.942	0.949	0.949	0.94	0.946	0.939	0.934	0.925	0.92	0.946	0.943	0.928	0.947	0.961	0.92	0.955	0.912	0.917	0.961	0.927	0.946	0.903
_307s4	0.994	0.994	0.994	0.994	0.994	0.994	0.994	0.994	0.994	0.994	0.994	0.994	0.994	0.994	0.994	0.994	0.994	0.996	0.994	0.994	0.994	0.994	0.994	0.994	0.993	0.994	0.994	0.993	0.994	0.996	0.994	0.996	0.994	0.994	0.994	0.994	0.994	0.994	0.996	0.994	0.994	0.994	0.994	0.994	0.996	0.994	0.996	0.996	0.994
_341s4	0.972	0.972	0.972	0.972	0.972	0.972	0.972	0.972	0.972	0.972	0.972	0.972	0.972	0.972	0.972	0.976	0.972	0.972	0.972	0.972	0.972	0.972	0.972	0.972	0.972	0.972	0.972	0.972	0.972	0.972	0.972	0.976	0.972	0.976	0.972	0.972	0.972	0.972	0.972	0.972	0.972	0.972	0.972	0.972	0.976	0.972	0.976	0.972	0.972
_341s4	0.972	0.972	0.972	0.972	0.972	0.972	0.972	0.972	0.972	0.972	0.972	0.972	0.972	0.972	0.972	0.976	0.972	0.972	0.972	0.972	0.972	0.972	0.972	0.972	0.972	0.972	0.972	0.972	0.972	0.972	0.972	0.976	0.972	0.976	0.972	0.972	0.972	0.972	0.972	0.972	0.972	0.972	0.972	0.972	0.976	0.972	0.976	0.972	0.972
_354t1	0.995	0.995	0.995	0.995	0.995	0.995	0.99	0.995	0.99	0.995	0.995	0.995	0.995	0.995	0.995	0.995	0.99	0.99	0.995	0.995	0.995	0.99	0.99	0.99	0.995	0.99	0.99	0.995	0.99	0.995	0.995	0.995	0.99	0.99	0.995	0.995	0.995	0.995	0.995	0.99	0.995	0.99	0.995	0.995	0.995	0.995	0.995	0.995	0.995
_429s6	1	1	1	1	1	1	1	1	1	1	1	1	1	1	1	1	1	1	1	1	1	1	1	1	1	1	1	1	1	1	1	1	1	1	1	1	1	1	0.988	1	1	1	1	0.991	1	1	1	1	1
_491s3	0.92	0.924	0.94	0.92	0.932	0.932	0.932	0.932	0.936	0.924	0.928	0.924	0.904	0.904	0.924	0.912	0.936	0.912	0.912	0.924	0.92	0.931	0.892	0.932	0.904	0.916	0.92	0.884	0.92	0.898	0.848	0.884	0.914	0.904	0.898	0.84	0.892	0.822	0.898	0.889	0.924	0.836	0.916	0.852	0.968	0.922	0.96	0.896	0.9
_491s4	0.976	0.976	0.976	0.976	0.976	0.976	0.976	0.976	0.976	0.976	0.976	0.976	0.976	0.976	0.976	0.976	0.976	0.976	0.976	0.976	0.976	0.979	0.948	0.979	0.973	0.973	0.979	0.976	0.979	0.976	0.979	0.976	0.979	0.973	0.973	0.979	0.976	0.976	0.976	0.979	0.968	0.979	0.976	0.947	0.954	0.979	0.954	0.956	0.976
_491s4	0.976	0.976	0.976	0.976	0.976	0.976	0.976	0.976	0.976	0.976	0.976	0.976	0.976	0.976	0.976	0.976	0.976	0.976	0.976	0.976	0.976	0.979	0.948	0.979	0.973	0.973	0.979	0.976	0.979	0.976	0.979	0.976	0.979	0.973	0.973	0.979	0.976	0.976	0.976	0.979	0.968	0.979	0.976	0.947	0.954	0.979	0.954	0.956	0.976
_498t2	0.939	0.939	0.924	0.939	0.962	0.962	0.962	0.939	0.924	0.939	0.924	0.876	0.962	0.939	0.924	0.924	0.924	0.876	0.786	0.939	0.939	0.841	0.885	0.879	0.885	0.908	0.879	0.885	0.879	0.885	0.864	0.877	0.879	0.924	0.893	0.864	0.877	0.908	0.786	0.826	0.947	0.864	0.917	0.932	0.892	0.786	0.923	0.868	0.939
_525t1	1	1	1	1	1	1	1	1	1	1	1	1	1	1	1	1	1	1	1	1	1	1	1	1	1	1	1	1	1	1	1	1	1	1	1	1	1	1	1	1	1	1	1	1	1	1	1	1	1
_581s4	1	1	1	1	1	1	1	1	1	1	1	1	1	1	1	1	1	1	1	1	1	1	1	1	1	1	1	1	1	1	1	1	1	1	1	1	1	1	1	1	1	1	1	1	1	1	1	1	1
_655s1	1	1	1	1	1	1	1	1	1	1	1	1	1	1	1	1	1	1	1	1	1	1	1	1	1	1	1	1	1	1	1	1	1	1	1	1	1	1	1	1	1	1	1	1	1	1	1	1	1
104s13	1	1	1	1	1	1	1	1	1	1	1	1	1	1	1	1	1	1	1	1	1	1	1	1	1	1	1	1	1	1	1	1	1	1	1	1	1	1	0.973	1	1	1	1	1	1	1	1	1	1
104s14	1	1	1	1	1	1	1	1	1	1	1	1	1	1	1	1	1	1	1	1	1	1	1	1	1	1	1	1	1	1	1	1	1	1	1	1	1	1	1	1	1	1	1	1	1	1	1	1	1
104t18	1	1	1	1	1	1	1	1	1	1	1	1	1	1	1	1	1	1	1	1	1	1	1	1	1	1	1	1	1	1	1	1	1	1	1	1	1	1	1	1	1	1	1	1	1	1	1	1	1
12s103	0.97	0.974	0.964	0.971	0.966	0.972	0.973	0.972	0.969	0.973	0.963	0.972	0.973	0.974	0.973	0.959	0.962	0.976	0.969	0.965	0.96	0.964	0.956	0.964	0.971	0.964	0.968	0.973	0.964	0.971	0.963	0.969	0.959	0.968	0.97	0.965	0.96	0.961	0.962	0.957	0.95	0.967	0.955	0.96	0.961	0.957	0.961	0.969	0.958
12s107	0.988	0.989	0.987	0.99	0.988	0.988	0.988	0.99	0.99	0.989	0.987	0.988	0.989	0.989	0.988	0.984	0.984	0.989	0.981	0.99	0.989	0.991	0.988	0.984	0.988	0.985	0.986	0.989	0.986	0.99	0.989	0.991	0.984	0.985	0.99	0.986	0.991	0.987	0.99	0.982	0.989	0.989	0.973	0.979	0.98	0.98	0.978	0.98	0.987
12t109	0.982	0.981	0.981	0.983	0.981	0.981	0.981	0.983	0.981	0.982	0.978	0.982	0.982	0.982	0.982	0.977	0.981	0.981	0.973	0.98	0.98	0.98	0.983	0.979	0.98	0.982	0.981	0.978	0.981	0.983	0.978	0.983	0.977	0.977	0.981	0.976	0.983	0.978	0.981	0.97	0.983	0.974	0.963	0.973	0.974	0.97	0.969	0.981	0.98
12t116	0.953	0.959	0.957	0.957	0.956	0.96	0.955	0.957	0.955	0.959	0.955	0.957	0.958	0.955	0.958	0.952	0.947	0.959	0.948	0.95	0.938	0.958	0.944	0.952	0.959	0.949	0.953	0.938	0.955	0.956	0.941	0.949	0.953	0.955	0.944	0.942	0.945	0.94	0.957	0.948	0.946	0.936	0.942	0.953	0.941	0.939	0.936	0.955	0.955
136s16	1	1	1	1	1	1	1	1	1	1	1	1	1	1	1	1	1	1	1	1	1	1	1	1	1	1	1	1	1	1	1	1	1	1	1	1	1	1	1	1	1	1	1	1	1	1	1	1	1
136s19	0.997	0.997	0.997	0.997	0.997	0.997	0.997	0.997	0.997	0.997	0.997	0.997	0.997	0.997	0.997	0.997	0.997	0.997	0.997	0.997	0.997	0.997	0.997	0.997	0.997	0.997	0.997	0.997	0.997	0.997	0.997	0.997	0.997	0.997	0.997	0.997	0.997	0.997	0.997	0.997	0.997	0.997	0.997	0.997	0.997	0.997	0.997	0.997	0.997
136s22	0.976	0.976	0.976	0.976	0.976	0.976	0.976	0.976	0.976	0.976	0.976	0.976	0.976	0.972	0.976	0.976	0.976	0.976	0.976	0.976	0.976	0.976	0.98	0.976	0.972	0.976	0.976	0.976	0.976	0.976	0.976	0.976	0.976	0.976	0.98	0.976	0.976	0.976	0.976	0.976	0.976	0.976	0.972	0.976	0.976	0.976	0.976	0.976	0.976
136s32	0.717	0.864	0.72	0.664	0.765	0.681	0.742	0.749	0.682	0.73	0.682	0.765	0.716	0.845	0.708	0.76	0.713	0.727	0.698	0.686	0.727	0.827	0.723	0.738	0.74	0.719	0.694	0.646	0.73	0.767	0.682	0.7	0.734	0.714	0.66	0.759	0.743	0.73	0.693	0.796	0.811	0.796	0.759	0.625	0.74	0.75	0.711	0.686	0.682
136t15	0.991	0.991	0.941	0.939	0.95	0.941	0.991	0.941	0.991	0.941	0.941	0.929	0.941	0.991	0.908	0.982	0.939	0.929	0.917	0.991	0.991	0.991	0.931	0.991	0.936	0.991	0.991	0.986	0.986	0.986	0.929	0.986	0.991	0.908	0.931	0.929	0.991	0.991	0.895	0.991	0.991	0.929	0.937	0.922	0.917	0.929	0.931	0.986	0.88
136t15	0.991	0.991	0.941	0.939	0.95	0.941	0.991	0.941	0.991	0.941	0.941	0.929	0.941	0.991	0.908	0.982	0.939	0.929	0.917	0.991	0.991	0.991	0.931	0.991	0.936	0.991	0.991	0.986	0.986	0.986	0.929	0.986	0.991	0.908	0.931	0.929	0.991	0.991	0.895	0.991	0.991	0.929	0.937	0.922	0.917	0.929	0.931	0.986	0.88
136t25	0.952	0.952	0.952	0.952	0.949	0.952	0.949	0.952	0.952	0.952	0.952	0.952	0.952	0.941	0.952	0.949	0.952	0.949	0.949	0.949	0.949	0.952	0.952	0.952	0.945	0.952	0.952	0.94	0.952	0.937	0.952	0.958	0.952	0.952	0.934	0.951	0.958	0.951	0.933	0.952	0.952	0.952	0.916	0.933	0.947	0.952	0.946	0.952	0.933
136t29	0.976	0.976	0.974	0.98	0.973	0.981	0.979	0.98	0.98	0.981	0.974	0.98	0.981	0.969	0.981	0.973	0.973	0.98	0.973	0.973	0.973	0.972	0.97	0.98	0.972	0.969	0.981	0.967	0.98	0.97	0.973	0.97	0.98	0.976	0.976	0.973	0.971	0.973	0.978	0.98	0.969	0.973	0.97	0.98	0.977	0.98	0.97	0.975	0.98
136t30	0.917	0.804	0.793	0.791	0.797	0.793	0.915	0.793	0.804	0.793	0.788	0.775	0.908	0.804	0.887	0.797	0.791	0.775	0.87	0.804	0.804	0.908	0.753	0.917	0.878	0.804	0.917	0.792	0.914	0.914	0.898	0.872	0.917	0.867	0.76	0.898	0.883	0.917	0.857	0.921	0.763	0.898	0.75	0.879	0.859	0.876	0.758	0.91	0.867
1a02N_1a3qA	0.733	0.774	0.816	0.793	0.749	0.794	0.744	0.753	0.756	0.761	0.78	0.764	0.843	0.764	0.736	0.759	0.769	0.756	0.808	0.747	0.751	0.756	0.809	0.727	0.784	0.776	0.745	0.731	0.736	0.731	0.782	0.81	0.744	0.778	0.778	0.782	0.775	0.816	0.702	0.739	0.727	0.773	0.816	0.768	0.832	0.532	0.787	0.795	0.701
1a02N_1a3qA	0.733	0.774	0.816	0.793	0.749	0.794	0.744	0.753	0.756	0.761	0.78	0.764	0.843	0.764	0.736	0.759	0.769	0.756	0.808	0.747	0.751	0.756	0.809	0.727	0.784	0.776	0.745	0.731	0.736	0.731	0.782	0.81	0.744	0.778	0.778	0.782	0.775	0.816	0.702	0.739	0.727	0.773	0.816	0.768	0.832	0.532	0.787	0.795	0.701
1a04A_1ibjA	0.104	0.0833	0.105	0.102	0.0777	0.0794	0.115	0.0829	0.0769	0.119	0	0.119	0.0806	0.135	0.137	0.0428	0.0725	0.0829	0.149	0.0722	0.0722	0.0806	0.0769	0.0479	0.0938	0.0725	0.124	0.109	0.124	0.129	0.102	0.0821	0.05	0	0.0963	0.16	0.0821	0.0891	0.0573	0.101	0.0847	0.101	0.0829	0	0.0169	0.0444	0	0	0
1a04A_3chy	0.9	0.892	0.892	0.883	0.883	0.883	0.9	0.892	0.892	0.9	0.9	0.892	0.883	0.892	0.875	0.925	0.9	0.892	0.875	0.9	0.9	0.9	0.925	0.875	0.892	0.892	0.803	0.917	0.926	0.892	0.892	0.908	0.875	0.892	0.828	0.892	0.9	0.866	0.891	0.875	0.9	0.892	0.892	0.909	0.89	0.893	0.795	0.846	0.908
1a0p_1a36A	0.217	0.124	0.128	0.13	0.0617	0.158	0.112	0.127	0.109	0.0622	0.132	0.1	0.136	0.102	0.231	0.115	0.114	0.153	0.224	0.109	0.112	0.231	0.0649	0.197	0.219	0.105	0.0469	0.0602	0.216	0.0602	0.0622	0.0756	0.212	0.204	0.227	0.119	0.0776	0.165	0.226	0.22	0.102	0.126	0.0992	0.134	0.182	0	0.159	0.0588	0.0878
1a1z_1d2zA	0.424	0.486	0.597	0.125	0.467	0.328	0.41	0.449	0.688	0.145	0.443	0.44	0.473	0.449	0.357	0.62	0.688	0.471	0.5	0.529	0.622	0.487	0	0.312	0.347	0.54	0.609	0.443	0.44	0.31	0.629	0.41	0	0.333	0.455	0.627	0.449	0.588	0.154	0	0.344	0.513	0.203	0.136	0.403	0.456	0.579	0.462	0.101
1a28A_2prgA	0.881	0.841	0.768	0.866	0.843	0.836	0.823	0.805	0.741	0.786	0.8	0.888	0.834	0.754	0.859	0.77	0.799	0.795	0.773	0.842	0.856	0.721	0.741	0.74	0.793	0.776	0.74	0.688	0.756	0.8	0.731	0.683	0.802	0.776	0.832	0.73	0.702	0.716	0.759	0.657	0.799	0.628	0.638	0.763	0.817	0.64	0.667	0.642	0.699
1a28A_2prgA	0.881	0.841	0.768	0.866	0.843	0.836	0.823	0.805	0.741	0.786	0.8	0.888	0.834	0.754	0.859	0.77	0.799	0.795	0.773	0.842	0.856	0.721	0.741	0.74	0.793	0.776	0.74	0.688	0.756	0.8	0.731	0.683	0.802	0.776	0.832	0.73	0.702	0.716	0.759	0.657	0.799	0.628	0.638	0.763	0.817	0.64	0.667	0.642	0.699
1a28A_3erdA	0.946	0.946	0.95	0.95	0.946	0.932	0.946	0.959	0.941	0.933	0.955	0.914	0.937	0.918	0.942	0.932	0.95	0.933	0.973	0.95	0.95	0.923	0.933	0.928	0.938	0.932	0.908	0.946	0.932	0.932	0.905	0.932	0.923	0.938	0.933	0.901	0.9	0.876	0.904	0.872	0.942	0.905	0.867	0.884	0.851	0.938	0.772	0.937	0.959
1a49A_1pkyC	0.947	0.944	0.951	0.94	0.944	0.944	0.944	0.942	0.94	0.944	0.949	0.94	0.944	0.94	0.941	0.944	0.944	0.935	0.942	0.944	0.94	0.949	0.928	0.939	0.942	0.944	0.944	0.944	0.942	0.94	0.931	0.953	0.944	0.949	0.94	0.94	0.951	0.933	0.944	0.944	0.942	0.94	0.942	0.946	0.946	0.942	0.942	0.94	0.942
1a4iA_1ee9A	0.929	0.911	0.91	0.925	0.91	0.892	0.929	0.929	0.925	0.922	0.91	0.91	0.911	0.91	0.915	0.91	0.933	0.91	0.884	0.918	0.91	0.922	0.938	0.932	0.877	0.937	0.933	0.891	0.911	0.933	0.917	0.912	0.914	0.914	0.922	0.922	0.913	0.921	0.842	0.929	0.898	0.921	0.914	0.929	0.944	0.894	0.948	0.888	0.843
1a4iA_1ee9A	0.929	0.911	0.91	0.925	0.91	0.892	0.929	0.929	0.925	0.922	0.91	0.91	0.911	0.91	0.915	0.91	0.933	0.91	0.884	0.918	0.91	0.922	0.938	0.932	0.877	0.937	0.933	0.891	0.911	0.933	0.917	0.912	0.914	0.914	0.922	0.922	0.913	0.921	0.842	0.929	0.898	0.921	0.914	0.929	0.944	0.894	0.948	0.888	0.843
1a53_1dvjA	0.11	0.302	0.182	0.393	0.462	0.497	0.181	0.373	0.416	0.323	0.259	0.216	0.298	0.277	0.384	0.385	0.458	0.307	0.109	0.359	0.126	0.184	0.0942	0.242	0.362	0.131	0.323	0.216	0.305	0.106	0.198	0.144	0.199	0.421	0.103	0.159	0.232	0.22	0.287	0.147	0.336	0.477	0.158	0.439	0.362	0.115	0.469	0.0968	0.265
1a53_1nsj	0	0.262	0.109	0.275	0.312	0.107	0	0.262	0.243	0.277	0.0884	0.3	0.299	0.0972	0.255	0.291	0.279	0.275	0.242	0.286	0.277	0.296	0	0	0	0.257	0	0.312	0	0	0.353	0	0.255	0	0.218	0.331	0.211	0.315	0.279	0.211	0.257	0.326	0.343	0	0.168	0.188	0.285	0.0382	0.262
1a53_1qo2A	0.632	0.633	0.689	0.659	0.647	0.633	0.68	0.647	0.579	0.648	0.699	0.639	0.671	0.594	0.706	0.658	0.608	0.641	0.731	0.536	0.521	0.6	0.562	0.444	0.685	0.562	0.574	0.683	0.625	0.72	0.546	0.512	0.507	0.659	0.571	0.57	0.63	0.497	0.577	0.481	0.65	0.49	0.561	0.493	0.618	0.653	0.665	0.667	0.403
1a6m_1ash	0.794	0.752	0.855	0.841	0.804	0.841	0.855	0.841	0.872	0.804	0.841	0.841	0.785	0.744	0.759	0.888	0.957	0.841	0.782	0.971	0.971	0.75	0.598	0.71	0.774	0.915	0.702	0.806	0.888	0.956	0.91	0.841	0.687	0.839	0.785	0.659	0.841	0.933	0.76	0.87	0.797	0.674	0.797	0.785	0.598	0.756	0.598	0.736	0.851
1a6m_1ewaA	0.854	0.777	0.713	0.766	0.777	0.754	0.823	0.777	0.822	0.862	0.792	0.754	0.769	0.651	0.769	0.76	0.777	0.736	0.708	0.777	0.752	0.915	0.76	0.721	0.746	0.862	0.597	0.589	0.597	0.729	0.736	0.723	0.705	0.746	0.648	0.744	0.723	0.701	0.832	0.705	0.769	0.748	0.697	0.81	0.636	0.677	0.721	0.6	0.669
1a6m_1hlb	0.952	0.952	0.903	0.945	0.945	0.945	0.952	0.945	0.945	0.945	0.903	0.945	0.945	0.952	0.952	0.952	0.945	0.952	0.917	0.945	0.945	0.959	0.952	0.945	0.952	0.945	0.945	0.952	0.945	0.889	0.931	0.945	0.945	0.959	0.889	0.931	0.945	0.945	0.959	0.945	0.945	0.931	0.945	0.909	0.903	0.952	0.903	0.952	0.931
1a6m_2fal	0.958	0.958	0.951	0.972	0.951	0.951	0.979	0.972	0.972	0.951	0.951	0.849	0.951	0.972	0.944	0.871	0.919	0.958	0.849	0.934	0.934	0.965	0.809	0.958	0.965	0.972	0.958	0.863	0.958	0.814	0.934	0.787	0.934	0.787	0.708	0.972	0.919	0.926	0.979	0.852	0.794	0.972	0.979	0.787	0.794	0.979	0.794	0.958	0.874
1a6m_2gdm	0.973	0.973	0.946	0.973	0.946	0.973	0.973	0.973	0.973	0.946	0.973	0.946	0.946	0.973	0.973	0.973	0.973	0.952	0.973	0.973	0.973	0.973	0.939	0.973	0.973	0.973	0.973	0.938	0.973	0.903	0.973	0.925	0.973	0.973	0.939	0.734	0.925	0.973	0.932	0.932	0.911	0.741	0.946	0.72	0.936	0.973	0.946	0.946	0.91
1a6m_2gdm	0.973	0.973	0.946	0.973	0.946	0.973	0.973	0.973	0.973	0.946	0.973	0.946	0.946	0.973	0.973	0.973	0.973	0.952	0.973	0.973	0.973	0.973	0.939	0.973	0.973	0.973	0.973	0.938	0.973	0.903	0.973	0.925	0.973	0.973	0.939	0.734	0.925	0.973	0.932	0.932	0.911	0.741	0.946	0.72	0.936	0.973	0.946	0.946	0.91
1a7w_1aoiB	0.912	0.909	0.912	0.912	0.912	0.912	0.912	0.912	0.912	0.912	0.912	0.912	0.912	0.912	0.912	0.912	0.912	0.912	0.912	0.91	0.91	0.912	0.912	0.912	0.912	0.91	0.912	0.909	0.912	0.877	0.912	0.91	0.912	0.912	0.719	0.912	0.91	0.912	0.864	0.912	0.894	0.912	0.908	0.656	0.594	0.912	0.547	0.912	0.912
1a7w_1b67B	0.954	0.954	0.954	0.954	0.954	1	0.954	1	0.954	0.954	0.954	0.954	1	0.954	0.954	0.954	0.954	1	0.954	0.954	0.954	0.954	0.954	1	1	0.954	1	0.954	1	0.954	0.954	1	1	0.954	0.954	0.954	1	0.954	0.954	1	1	0.954	1	1	0.954	1	0.954	1	0.954
1a7w_1bh9B	0.938	0.921	0.871	0.871	0.873	0.923	0.969	0.906	0.952	0.938	0.908	0.938	0.954	0.921	0.939	0.905	0.921	0.906	0.905	0.938	0.875	0.905	0.847	0.925	0.906	0.873	0.94	0.875	0.94	0.883	0.81	0.903	0.939	0.483	0.95	0.906	0.938	0.845	0.969	0.938	0.969	0.906	0.738	0.939	0.852	0.969	0.875	0.951	0.894
1a8h_1qqtA	0.887	0.869	0.869	0.876	0.906	0.883	0.893	0.903	0.889	0.899	0.859	0.873	0.885	0.854	0.88	0.873	0.855	0.874	0.883	0.859	0.857	0.864	0.848	0.899	0.87	0.871	0.905	0.857	0.909	0.868	0.854	0.864	0.893	0.849	0.863	0.837	0.851	0.861	0.9	0.864	0.844	0.847	0.912	0.901	0.859	0.896	0.847	0.856	0.859
1a9nA_1dceA	0.0982	0.69	0.755	0.736	0.713	0.12	0.574	0.817	0.0446	0.752	0.755	0.678	0.288	0	0.773	0.942	0	0.726	0.167	0.959	0.959	0.688	0	0.182	0.521	0.792	0.16	0.582	0	0.486	0.772	0.779	0	0.632	0.515	0.804	0.673	0.876	0.613	0.481	0.861	0.565	0	0.224	0.894	0.861	0.467	0.615	0.821
1aba_1h75A	0.557	0.803	0.743	0.771	0.771	0.671	0.718	0.671	0.829	0.829	0.743	0.657	0.557	0.662	0.662	0.761	0.743	0.771	0.549	0.775	0.775	0.606	0.648	0.714	0.563	0.775	0.714	0.535	0.714	0.586	0.8	0.662	0.714	0.657	0.484	0.465	0.704	0.638	0.803	0.714	0.643	0.71	0.643	0.789	0.634	0.69	0.606	0.704	0.69
1abwA_1cqxA	0.607	0.615	0.526	0.593	0.593	0.585	0.615	0.607	0.615	0.585	0.519	0.593	0.593	0.5	0.507	0.622	0.607	0.607	0.507	0.637	0.637	0.541	0.507	0.615	0.507	0.326	0.607	0.507	0.607	0.314	0.637	0.556	0.622	0.443	0.237	0.615	0.537	0.321	0.5	0.526	0.507	0.632	0.552	0.385	0.279	0.568	0.593	0.326	0.319
1ac5_1auoA	0.308	0.412	0.262	0.25	0.213	0.218	0.254	0.244	0.243	0.272	0.246	0.271	0.221	0.235	0.229	0.262	0.268	0.199	0.478	0.28	0.28	0.216	0.377	0.236	0.261	0.244	0.217	0.442	0.217	0.288	0.146	0.284	0.206	0.217	0.466	0.162	0.162	0.231	0.449	0.233	0.262	0.16	0.258	0.247	0.333	0.215	0.372	0.228	0.421
1ad3A_1bpwA	0.881	0.894	0.886	0.906	0.897	0.891	0.875	0.909	0.896	0.898	0.885	0.899	0.896	0.896	0.884	0.906	0.892	0.911	0.87	0.889	0.889	0.899	0.912	0.889	0.858	0.893	0.896	0.896	0.887	0.936	0.897	0.873	0.889	0.87	0.865	0.884	0.875	0.851	0.848	0.875	0.849	0.855	0.87	0.728	0.878	0.84	0.9	0.898	0.849
1adjA_1atiA	0.363	0.36	0.314	0.342	0.323	0.341	0.356	0.35	0.324	0.338	0.311	0.337	0.349	0.333	0.327	0.259	0.274	0.352	0.378	0.286	0.289	0.298	0.301	0.303	0.354	0.277	0.386	0.263	0.334	0.359	0.24	0.335	0.278	0.311	0.258	0.292	0.326	0.246	0.237	0.269	0.365	0.282	0.28	0.248	0.338	0.358	0.393	0.317	0.236
1adjA_1httD	0.966	0.963	0.958	0.958	0.963	0.963	0.969	0.963	0.963	0.966	0.958	0.963	0.963	0.958	0.963	0.942	0.96	0.958	0.954	0.928	0.931	0.96	0.96	0.957	0.935	0.928	0.957	0.958	0.957	0.958	0.931	0.963	0.928	0.929	0.957	0.963	0.963	0.931	0.946	0.925	0.952	0.93	0.963	0.954	0.931	0.963	0.931	0.935	0.931
1ae9A_1aihA	0.639	0.639	0.835	0.66	0.66	0.576	0.683	0.583	0.699	0.71	0.835	0.61	0.539	0.697	0.697	0.625	0.676	0.686	0.611	0.717	0.832	0.738	0.575	0.485	0.62	0.652	0.478	0.576	0.463	0.478	0.553	0.709	0.522	0.478	0.694	0.616	0.691	0.674	0.631	0.731	0.748	0.625	0.792	0.5	0.703	0.699	0.504	0.733	0.671
1aerA_1aerB	0.963	0.963	0.963	0.963	0.963	0.963	0.963	0.963	0.963	0.963	0.963	0.963	0.963	0.963	0.963	0.963	0.963	0.963	0.963	0.963	0.963	0.963	0.963	0.963	0.963	0.963	0.963	0.963	0.963	0.963	0.963	0.963	0.963	0.963	0.963	0.963	0.963	0.963	0.963	0.963	0.963	0.963	0.963	0.963	0.963	0.963	0.963	0.963	0.963
1agdA_1bqsA	0.0629	0	0	0	0	0	0	0	0	0	0	0.0747	0	0	0.0427	0	0	0.0273	0	0	0.0506	0.0517	0	0	0	0.0523	0	0	0.295	0	0	0	0	0	0	0	0.0556	0.0573	0	0	0	0.0739	0.124	0.137	0.0769	0.1	0	0.0133	0
1ah1_1cid	0.308	0.303	0.289	0.278	0.536	0.321	0.291	0.261	0.35	0.194	0.196	0.297	0.198	0.185	0.172	0.179	0.35	0.185	0.155	0.536	0.521	0.39	0.198	0.3	0.167	0.35	0.364	0.174	0.282	0.23	0.284	0.315	0.208	0.206	0.202	0.179	0.233	0.167	0.154	0.485	0.22	0.163	0.18	0.18	0.175	0.244	0.202	0.169	0.0364
1ah1_1kb5B	0.434	0.481	0.514	0.475	0.491	0.491	0.514	0.491	0.495	0.538	0.472	0.5	0.484	0.505	0.406	0.41	0.495	0.462	0.356	0.495	0.476	0.457	0.484	0.449	0.519	0.529	0.452	0.519	0.458	0.505	0.505	0.421	0.439	0.411	0.44	0.524	0.438	0.561	0.402	0.35	0.521	0.514	0.474	0.33	0.495	0.383	0.594	0.475	0.379
1ah9_1bkb	0	0	0	0	0.0161	0.0161	0	0	0	0.0161	0	0	0.0161	0.0161	0.0161	0.0161	0	0.0161	0	0	0	0.0161	0	0	0	0	0.134	0	0.134	0	0	0	0	0	0	0	0	0	0	0	0	0	0	0	0	0	0.0714	0	0
1ajqA_1cp9A	1	1	1	1	1	1	1	1	1	1	1	1	1	1	1	1	1	1	1	1	1	1	1	1	1	1	1	1	1	1	1	1	1	1	1	1	1	1	1	1	1	1	1	1	1	1	1	1	1
1ajsA_1ibjA	0.267	0.264	0.171	0.169	0.265	0.28	0.166	0.295	0.288	0.234	0.168	0.204	0.282	0.281	0.315	0.28	0.264	0.239	0.186	0.255	0.302	0.24	0.285	0.236	0.319	0.27	0.236	0.373	0.236	0.161	0.234	0.121	0.236	0.307	0.179	0.203	0.286	0.255	0.332	0.236	0.219	0.206	0.219	0.267	0.145	0.206	0.0852	0.0405	0.339
1alu_1i1rB	0.954	0.954	0.954	0.954	0.954	0.954	0.954	0.954	0.954	0.954	0.954	0.954	0.954	0.954	0.954	0.954	0.954	0.954	0.911	0.954	0.954	0.953	0.911	0.954	0.893	0.954	0.954	0.954	0.954	0.954	0.954	0.954	0.954	0.954	0.953	0.954	0.954	0.954	0.904	0.954	0.954	0.954	0.893	0.954	0.953	0.954	0.953	0.954	0.899
1am2_1at0	0.594	0.524	0.57	0.649	0.658	0.687	0.571	0.624	0.561	0.664	0.58	0.655	0.619	0.661	0.669	0.49	0.608	0.626	0.476	0.582	0.63	0.471	0.695	0.393	0.6	0.632	0.402	0.681	0.573	0.586	0.659	0.63	0.634	0.379	0.613	0.667	0.571	0.594	0.608	0.579	0.61	0.476	0.445	0.504	0.576	0.596	0.484	0.408	0.602
1am7A_3lzt	0.308	0.25	0.186	0.248	0.415	0.173	0.25	0.2	0.333	0.26	0.25	0.179	0.253	0.106	0.306	0.292	0.247	0.188	0.17	0.179	0.179	0.232	0.28	0.1	0.113	0.17	0.106	0.0991	0.192	0.19	0.152	0.167	0.102	0.337	0.105	0.111	0.165	0.171	0.211	0.167	0.111	0.168	0.286	0.163	0.25	0.12	0.241	0.291	0.11
1amoA_1qfjA	0.698	0.716	0.752	0.686	0.754	0.717	0.712	0.696	0.717	0.704	0.69	0.714	0.762	0.649	0.652	0.698	0.699	0.721	0.766	0.699	0.699	0.646	0.639	0.645	0.673	0.668	0.729	0.649	0.766	0.714	0.595	0.598	0.673	0.698	0.592	0.59	0.662	0.612	0.569	0.579	0.611	0.535	0.479	0.549	0.607	0.513	0.623	0.432	0.587
1amoA_1qfjA	0.698	0.716	0.752	0.686	0.754	0.717	0.712	0.696	0.717	0.704	0.69	0.714	0.762	0.649	0.652	0.698	0.699	0.721	0.766	0.699	0.699	0.646	0.639	0.645	0.673	0.668	0.729	0.649	0.766	0.714	0.595	0.598	0.673	0.698	0.592	0.59	0.662	0.612	0.569	0.579	0.611	0.535	0.479	0.549	0.607	0.513	0.623	0.432	0.587
1amoA_1qfjA	0.698	0.716	0.752	0.686	0.754	0.717	0.712	0.696	0.717	0.704	0.69	0.714	0.762	0.649	0.652	0.698	0.699	0.721	0.766	0.699	0.699	0.646	0.639	0.645	0.673	0.668	0.729	0.649	0.766	0.714	0.595	0.598	0.673	0.698	0.592	0.59	0.662	0.612	0.569	0.579	0.611	0.535	0.479	0.549	0.607	0.513	0.623	0.432	0.587
1amoA_1rcf	0.717	0.712	0.704	0.671	0.636	0.636	0.717	0.692	0.676	0.692	0.717	0.712	0.692	0.715	0.698	0.625	0.705	0.699	0.715	0.593	0.621	0.681	0.643	0.611	0.715	0.705	0.618	0.705	0.607	0.65	0.607	0.612	0.586	0.489	0.527	0.621	0.594	0.241	0.167	0.261	0.619	0.57	0.355	0.328	0.347	0.312	0.262	0.708	0.37
1amp_1cx8B	0.722	0.699	0.743	0.729	0.802	0.695	0.655	0.801	0.727	0.732	0.719	0.741	0.741	0.758	0.776	0.77	0.705	0.747	0.907	0.717	0.658	0.727	0.835	0.734	0.809	0.714	0.707	0.861	0.742	0.72	0.807	0.84	0.735	0.664	0.659	0.806	0.814	0.661	0.785	0.674	0.759	0.876	0.665	0.695	0.619	0.894	0.703	0.789	0.844
1an8_1eu4A	0.953	0.854	0.94	0.886	0.891	0.95	0.896	0.933	0.83	0.81	0.793	0.931	0.931	0.823	0.916	0.767	0.79	0.854	0.817	0.776	0.755	0.851	0.935	0.916	0.867	0.742	0.91	0.831	0.933	0.814	0.83	0.857	0.916	0.821	0.888	0.871	0.836	0.7	0.766	0.86	0.772	0.913	0.769	0.756	0.775	0.957	0.839	0.865	0.8
1an9A_1c0pA	0.908	0.798	0.63	0.8	0.693	0.656	0.759	0.626	0.792	0.702	0.695	0.91	0.665	0.694	0.67	0.668	0.66	0.69	0.718	0.764	0.788	0.746	0.64	0.694	0.667	0.66	0.8	0.665	0.725	0.736	0.649	0.746	0.713	0.638	0.852	0.873	0.701	0.786	0.629	0.726	0.746	0.728	0.784	0.783	0.678	0.6	0.694	0.639	0.64
1aoeA_1vdrA	0.838	0.826	0.801	0.862	0.86	0.839	0.808	0.822	0.837	0.839	0.866	0.839	0.831	0.855	0.85	0.81	0.796	0.857	0.712	0.75	0.74	0.743	0.636	0.786	0.828	0.781	0.871	0.787	0.769	0.786	0.743	0.752	0.791	0.821	0.767	0.791	0.646	0.812	0.767	0.583	0.692	0.667	0.701	0.809	0.823	0.785	0.8	0.784	0.699
1aoeA_3dfr	0.868	0.876	0.829	0.793	0.889	0.843	0.863	0.848	0.826	0.832	0.809	0.891	0.84	0.83	0.848	0.923	0.822	0.858	0.81	0.841	0.852	0.831	0.855	0.898	0.912	0.796	0.878	0.841	0.824	0.884	0.745	0.839	0.839	0.869	0.854	0.841	0.797	0.796	0.829	0.758	0.848	0.781	0.848	0.813	0.811	0.85	0.827	0.822	0.859
1aoiB_1aoiD	0.784	0.646	0.718	0.724	0.808	0.646	0.797	0.756	0.692	0.784	0.757	0.808	0.646	0.718	0.633	0.762	0.692	0.808	0.762	0.692	0.756	0.731	0.808	0.795	0.782	0.692	0.633	0.792	0.633	0.62	0.692	0.792	0.718	0.756	0.784	0.705	0.827	0.705	0.633	0.718	0.784	0.705	0.718	0.461	0.792	0.808	0.782	0.633	0.756
1aoiC_1f66G	0.971	0.971	0.971	0.98	0.971	0.971	0.971	0.98	0.971	0.971	0.971	0.971	0.971	0.971	0.98	0.971	0.971	0.971	0.971	0.941	0.971	0.98	0.981	0.971	0.971	0.971	0.971	0.971	0.971	0.971	0.971	0.971	0.971	0.971	0.942	0.98	0.971	0.961	0.941	0.932	0.971	0.971	0.981	0.951	0.971	0.971	0.971	0.971	0.971
1aoiC_1f66G	0.971	0.971	0.971	0.98	0.971	0.971	0.971	0.98	0.971	0.971	0.971	0.971	0.971	0.971	0.98	0.971	0.971	0.971	0.971	0.941	0.971	0.98	0.981	0.971	0.971	0.971	0.971	0.971	0.971	0.971	0.971	0.971	0.971	0.971	0.942	0.98	0.971	0.961	0.941	0.932	0.971	0.971	0.981	0.951	0.971	0.971	0.971	0.971	0.971
1aoxA_1auq	0.938	0.949	0.938	0.937	0.949	0.937	0.949	0.926	0.925	0.938	0.938	0.926	0.938	0.938	0.927	0.931	0.938	0.949	0.926	0.938	0.938	0.938	0.92	0.938	0.937	0.937	0.932	0.944	0.925	0.937	0.943	0.938	0.932	0.932	0.948	0.937	0.903	0.897	0.92	0.937	0.903	0.931	0.938	0.92	0.867	0.903	0.879	0.79	0.943
1aoxA_1ido	0.835	0.817	0.858	0.858	0.835	0.817	0.835	0.842	0.84	0.835	0.84	0.817	0.836	0.84	0.835	0.806	0.84	0.817	0.825	0.842	0.842	0.842	0.817	0.837	0.837	0.842	0.837	0.817	0.837	0.829	0.819	0.841	0.819	0.832	0.848	0.823	0.817	0.812	0.83	0.842	0.823	0.806	0.829	0.817	0.85	0.823	0.852	0.806	0.848
1aoxA_1ido	0.835	0.817	0.858	0.858	0.835	0.817	0.835	0.842	0.84	0.835	0.84	0.817	0.836	0.84	0.835	0.806	0.84	0.817	0.825	0.842	0.842	0.842	0.817	0.837	0.837	0.842	0.837	0.817	0.837	0.829	0.819	0.841	0.819	0.832	0.848	0.823	0.817	0.812	0.83	0.842	0.823	0.806	0.829	0.817	0.85	0.823	0.852	0.806	0.848
1apyA_1ayyC	0.942	0.933	0.957	0.926	0.935	0.942	0.934	0.919	0.919	0.935	0.957	0.933	0.935	0.942	0.935	0.942	0.957	0.949	0.964	0.949	0.957	0.949	0.942	0.927	0.934	0.957	0.949	0.942	0.949	0.934	0.949	0.92	0.927	0.949	0.883	0.912	0.913	0.934	0.926	0.891	0.92	0.949	0.926	0.957	0.971	0.971	0.935	0.971	0.941
1aq0A_1eokA	0.0793	0.0822	0.0773	0.0829	0.0814	0.0822	0.0563	0.0822	0.0804	0.0796	0.0631	0.0783	0.0818	0.0766	0.0752	0	0.0746	0.0807	0	0.0769	0.0762	0.0478	0.12	0.0739	0.12	0.0752	0.0807	0.0978	0.0789	0.0218	0.0749	0.0818	0.0807	0.022	0.0789	0.0786	0.0811	0.0796	0	0.0762	0.0914	0.0749	0.0234	0.0171	0.0228	0.0853	0.0236	0.0539	0.04
1aq0A_1ghsB	0.98	0.957	0.96	0.96	0.963	0.967	0.973	0.963	0.967	0.963	0.96	0.967	0.963	0.967	0.967	0.974	0.974	0.963	0.973	0.96	0.964	0.957	0.98	0.977	0.97	0.96	0.973	0.973	0.98	0.973	0.953	0.96	0.973	0.963	0.97	0.983	0.953	0.953	0.977	0.97	0.963	0.98	0.977	0.97	0.97	0.96	0.967	0.97	0.96
1aqb_1avgI	0.217	0.386	0.415	0.359	0.407	0.409	0.431	0.331	0.347	0.336	0.403	0.426	0.459	0.39	0.489	0.464	0.323	0.397	0.325	0.411	0.375	0.368	0.396	0.488	0.392	0.42	0.417	0.391	0.457	0.484	0.417	0.397	0.439	0.348	0.377	0.421	0.357	0.373	0.411	0.468	0.504	0.487	0.381	0.425	0.43	0.439	0.386	0.435	0.481
1aquA_1fmlB	0.926	0.926	0.907	0.943	0.919	0.926	0.927	0.919	0.958	0.927	0.919	0.912	0.926	0.926	0.938	0.915	0.947	0.926	0.923	0.954	0.954	0.922	0.859	0.924	0.923	0.958	0.934	0.893	0.936	0.93	0.93	0.919	0.946	0.914	0.919	0.946	0.922	0.961	0.923	0.942	0.93	0.957	0.934	0.961	0.91	0.935	0.951	0.919	0.877
1aquA_1fmlB	0.926	0.926	0.907	0.943	0.919	0.926	0.927	0.919	0.958	0.927	0.919	0.912	0.926	0.926	0.938	0.915	0.947	0.926	0.923	0.954	0.954	0.922	0.859	0.924	0.923	0.958	0.934	0.893	0.936	0.93	0.93	0.919	0.946	0.914	0.919	0.946	0.922	0.961	0.923	0.942	0.93	0.957	0.934	0.961	0.91	0.935	0.951	0.919	0.877
1aqzA_1de3A	0.993	0.993	0.993	0.993	0.993	0.993	0.993	0.993	0.993	0.993	0.993	0.993	0.993	0.993	0.993	0.993	0.993	0.993	0.993	0.993	0.993	0.993	0.993	0.993	0.993	0.993	0.993	0.993	0.993	0.993	0.993	0.993	0.993	0.993	0.993	0.993	0.993	0.993	0.993	0.993	0.993	0.993	0.979	0.993	0.993	0.993	0.993	0.993	0.993
1aqzA_9rnt	0.574	0.545	0.564	0.535	0.564	0.545	0.564	0.535	0.554	0.535	0.574	0.556	0.545	0.515	0.634	0.545	0.564	0.564	0.535	0.707	0.707	0.707	0.525	0.584	0.455	0.564	0.574	0.495	0.687	0.554	0.697	0.697	0.646	0.541	0.525	0.677	0.564	0.737	0.621	0.758	0.485	0.677	0.576	0.683	0.67	0.626	0.66	0.535	0.551
1ash_1flp	0.564	0.542	0.556	0.589	0.558	0.5	0.57	0.5	0.631	0.5	0.589	0.5	0.487	0.397	0.407	0.536	0.621	0.395	0.411	0.556	0.621	0.636	0.362	0.311	0.476	0.702	0.38	0.373	0.402	0.298	0.554	0.364	0.398	0.453	0.468	0.718	0.561	0.57	0.359	0.508	0.492	0.68	0.397	0.417	0.308	0.635	0.37	0.45	0.383
1atg_1ixh	0.546	0.453	0.314	0.394	0.316	0.351	0.346	0.439	0.458	0.365	0.471	0.342	0.374	0.41	0.296	0.305	0.46	0.367	0.495	0.49	0.485	0.516	0.367	0.386	0.518	0.465	0.386	0.277	0.35	0.292	0.326	0.401	0.5	0.344	0.375	0.312	0.466	0.324	0.443	0.475	0.361	0.473	0.121	0.314	0.35	0.443	0.428	0.251	0.276
1atg_1mrp	0.941	0.891	0.92	0.955	0.917	0.904	0.941	0.923	0.895	0.883	0.88	0.864	0.9	0.907	0.915	0.887	0.917	0.883	0.93	0.895	0.897	0.911	0.927	0.898	0.926	0.894	0.89	0.907	0.89	0.924	0.921	0.896	0.897	0.889	0.882	0.92	0.942	0.938	0.897	0.897	0.943	0.921	0.923	0.86	0.786	0.833	0.86	0.886	0.887
1atzA_1auq	0.869	0.869	0.874	0.857	0.857	0.857	0.869	0.857	0.857	0.857	0.869	0.857	0.857	0.869	0.868	0.866	0.857	0.857	0.857	0.84	0.84	0.819	0.86	0.857	0.857	0.857	0.857	0.868	0.857	0.869	0.857	0.857	0.874	0.872	0.85	0.834	0.857	0.851	0.874	0.879	0.84	0.834	0.856	0.879	0.872	0.857	0.838	0.866	0.863
1atzA_2scuB	0	0	0.0284	0.0783	0.0182	0.0581	0.0284	0.071	0	0	0.0526	0.0242	0.0181	0	0	0.012	0.0482	0	0.0238	0.0482	0.0482	0	0.0303	0	0.0276	0.0482	0	0.0279	0	0	0.0783	0	0	0	0.0298	0	0	0.0282	0.0282	0	0.0278	0.0291	0.0279	0.0294	0	0	0.0289	0	0.0296
1auiB_1dguA	0.929	0.93	0.895	0.962	0.899	0.901	0.969	0.968	0.962	0.854	0.955	0.899	0.93	0.914	0.904	0.929	0.969	0.912	0.903	0.969	0.892	0.929	0.918	0.905	0.903	0.929	0.892	0.969	0.886	0.883	0.949	0.943	1	0.893	0.884	0.994	0.943	0.904	0.942	0.95	0.942	0.897	0.929	0.937	0.648	0.929	0.584	0.851	0.896
1auk_1fsu	0.904	0.882	0.883	0.82	0.896	0.888	0.868	0.931	0.867	0.896	0.842	0.875	0.916	0.884	0.873	0.818	0.889	0.841	0.857	0.861	0.861	0.856	0.791	0.882	0.875	0.866	0.874	0.834	0.878	0.879	0.864	0.799	0.882	0.832	0.854	0.835	0.854	0.817	0.836	0.794	0.876	0.855	0.778	0.803	0.869	0.843	0.859	0.827	0.812
1auq_1ido	0.83	0.82	0.825	0.797	0.814	0.814	0.82	0.814	0.818	0.814	0.835	0.814	0.814	0.814	0.814	0.76	0.819	0.814	0.797	0.735	0.785	0.791	0.763	0.808	0.82	0.729	0.808	0.817	0.808	0.82	0.784	0.729	0.797	0.769	0.734	0.791	0.741	0.784	0.752	0.734	0.819	0.795	0.789	0.792	0.82	0.737	0.711	0.713	0.753
1avaC_1wba	0.822	0.841	0.765	0.845	0.854	0.84	0.768	0.851	0.824	0.775	0.649	0.861	0.837	0.83	0.83	0.769	0.793	0.8	0.821	0.811	0.894	0.848	0.797	0.85	0.84	0.827	0.881	0.728	0.861	0.788	0.82	0.879	0.864	0.793	0.738	0.853	0.875	0.748	0.692	0.767	0.736	0.868	0.799	0.801	0.738	0.764	0.693	0.776	0.748
1awcA_2irfG	0.605	0.6	0.61	0.617	0.603	0.662	0.667	0.679	0.6	0.667	0.667	0.566	0.537	0.595	0.625	0.618	0.662	0.667	0.597	0.443	0.613	0.667	0.593	0.691	0.593	0.608	0.691	0.679	0.704	0.537	0.521	0.362	0.711	0.461	0.461	0.514	0.362	0.62	0.704	0.514	0.592	0.583	0.568	0.522	0.516	0.529	0.707	0.43	0.603
1awd_1ayfA	0.747	0.658	0.744	0.646	0.646	0.646	0.646	0.633	0.658	0.633	0.744	0.658	0.62	0.646	0.709	0.654	0.615	0.564	0.603	0.736	0.736	0.646	0.565	0.598	0.658	0.718	0.563	0.571	0.598	0.667	0.688	0.551	0.747	0.484	0.535	0.733	0.551	0.734	0.613	0.644	0.564	0.709	0.784	0.483	0.577	0.564	0.462	0.654	0.641
1awd_1ayfA	0.747	0.658	0.744	0.646	0.646	0.646	0.646	0.633	0.658	0.633	0.744	0.658	0.62	0.646	0.709	0.654	0.615	0.564	0.603	0.736	0.736	0.646	0.565	0.598	0.658	0.718	0.563	0.571	0.598	0.667	0.688	0.551	0.747	0.484	0.535	0.733	0.551	0.734	0.613	0.644	0.564	0.709	0.784	0.483	0.577	0.564	0.462	0.654	0.641
1ax4A_2dkb	0.362	0.375	0.371	0.391	0.318	0.342	0.304	0.349	0.33	0.309	0.358	0.296	0.315	0.322	0.366	0.367	0.229	0.333	0.299	0.233	0.223	0.371	0.288	0.296	0.229	0.218	0.25	0.447	0.289	0.258	0.331	0.281	0.206	0.3	0.322	0.261	0.285	0.181	0.32	0.312	0.284	0.318	0.324	0.332	0.389	0.193	0.379	0.172	0.221
1ax4A_2dkb	0.362	0.375	0.371	0.391	0.318	0.342	0.304	0.349	0.33	0.309	0.358	0.296	0.315	0.322	0.366	0.367	0.229	0.333	0.299	0.233	0.223	0.371	0.288	0.296	0.229	0.218	0.25	0.447	0.289	0.258	0.331	0.281	0.206	0.3	0.322	0.261	0.285	0.181	0.32	0.312	0.284	0.318	0.324	0.332	0.389	0.193	0.379	0.172	0.221
1aye_1qmuA	0.885	0.894	0.868	0.906	0.902	0.912	0.896	0.901	0.907	0.862	0.876	0.83	0.883	0.814	0.913	0.809	0.907	0.906	0.926	0.855	0.832	0.824	0.917	0.895	0.911	0.88	0.873	0.823	0.914	0.868	0.859	0.795	0.836	0.896	0.91	0.819	0.716	0.779	0.886	0.768	0.885	0.832	0.808	0.898	0.924	0.843	0.908	0.864	0.878
1aym2_1qqp2	0.82	0.89	0.809	0.902	0.853	0.89	0.82	0.833	0.83	0.88	0.855	0.89	0.89	0.825	0.869	0.841	0.784	0.862	0.85	0.784	0.784	0.789	0.88	0.776	0.885	0.794	0.77	0.88	0.768	0.826	0.786	0.796	0.775	0.873	0.848	0.776	0.813	0.791	0.832	0.76	0.853	0.792	0.866	0.786	0.869	0.878	0.89	0.874	0.788
1aym3_1b35A	0.244	0.432	0.35	0.319	0.355	0.356	0.328	0.296	0.392	0.431	0.467	0.25	0.331	0.332	0.316	0.312	0.314	0.274	0.403	0.348	0.328	0.291	0.333	0.325	0.423	0.315	0.299	0.459	0.315	0.246	0.302	0.249	0.215	0.32	0.294	0.311	0.224	0.289	0.346	0.34	0.397	0.376	0.388	0.329	0.299	0.266	0.262	0.269	0.441
1aym3_1rud3	0.987	0.996	1	0.987	0.987	0.996	0.97	0.987	0.991	0.996	0.996	0.996	0.987	0.996	0.996	1	0.991	0.987	0.996	0.987	0.987	0.974	0.996	0.992	0.996	0.987	0.992	0.987	0.992	1	0.987	0.987	0.987	0.992	0.987	0.991	0.991	0.974	0.992	0.987	0.974	0.991	0.979	0.991	0.979	0.979	0.974	0.992	0.991
1az9_1bn5	0.812	0.799	0.799	0.828	0.804	0.804	0.784	0.834	0.826	0.827	0.789	0.797	0.817	0.772	0.795	0.796	0.794	0.77	0.796	0.803	0.735	0.804	0.758	0.805	0.766	0.803	0.786	0.787	0.803	0.734	0.792	0.873	0.768	0.813	0.805	0.839	0.858	0.746	0.747	0.817	0.791	0.749	0.768	0.711	0.823	0.784	0.789	0.823	0.714
1azsA_1culB	0.942	0.921	0.938	0.941	0.921	0.921	0.929	0.921	0.953	0.921	0.933	0.921	0.921	0.941	0.97	0.95	0.942	0.92	0.94	0.941	0.953	0.923	0.94	0.941	0.89	0.942	0.976	0.925	0.97	0.946	0.953	0.953	0.941	0.941	0.902	0.953	0.953	0.928	0.9	0.935	0.936	0.953	0.958	0.953	0.91	0.916	0.935	0.957	0.933
1azsA_1culB	0.942	0.921	0.938	0.941	0.921	0.921	0.929	0.921	0.953	0.921	0.933	0.921	0.921	0.941	0.97	0.95	0.942	0.92	0.94	0.941	0.953	0.923	0.94	0.941	0.89	0.942	0.976	0.925	0.97	0.946	0.953	0.953	0.941	0.941	0.902	0.953	0.953	0.928	0.9	0.935	0.936	0.953	0.958	0.953	0.91	0.916	0.935	0.957	0.933
1b0nA_1r69	0.902	0.984	0.885	0.902	0.984	0.983	0.902	0.984	0.984	0.983	0.967	0.984	0.983	0.984	0.984	0.983	0.984	1	0.967	0.984	0.984	0.9	0.917	0.984	0.9	0.984	0.984	1	0.984	0.887	0.984	0.984	0.984	0.921	0.9	0.984	0.984	0.934	0.902	0.984	0.984	0.887	0.917	0.984	0.917	0.984	0.887	0.983	0.902
1b16A_1bdb	0.649	0.65	0.69	0.665	0.698	0.624	0.645	0.719	0.719	0.651	0.645	0.715	0.77	0.692	0.647	0.709	0.744	0.624	0.7	0.667	0.656	0.798	0.771	0.617	0.7	0.705	0.615	0.695	0.684	0.765	0.686	0.682	0.584	0.77	0.69	0.757	0.682	0.644	0.649	0.696	0.747	0.737	0.709	0.701	0.686	0.689	0.796	0.704	0.693
1b16A_1bsvA	0.59	0.685	0.541	0.628	0.637	0.599	0.63	0.603	0.544	0.593	0.552	0.579	0.579	0.613	0.623	0.577	0.634	0.613	0.701	0.601	0.59	0.672	0.637	0.503	0.615	0.585	0.517	0.677	0.588	0.527	0.674	0.357	0.387	0.634	0.621	0.614	0.504	0.585	0.484	0.543	0.549	0.589	0.437	0.625	0.6	0.464	0.583	0.568	0.636
1b34B_1i8fA	0.935	0.935	0.954	0.952	0.935	0.935	0.969	0.935	0.935	0.935	1	0.935	0.935	0.954	0.969	1	0.935	0.938	0.954	0.952	0.935	1	0.969	0.938	0.969	0.952	0.938	0.954	0.938	0.935	0.969	1	0.938	0.969	0.954	0.954	0.969	0.905	0.954	0.954	0.969	0.969	0.908	0.873	0.923	0.969	0.984	0.969	0.922
1b34B_1i8fA	0.935	0.935	0.954	0.952	0.935	0.935	0.969	0.935	0.935	0.935	1	0.935	0.935	0.954	0.969	1	0.935	0.938	0.954	0.952	0.935	1	0.969	0.938	0.969	0.952	0.938	0.954	0.938	0.935	0.969	1	0.938	0.969	0.954	0.954	0.969	0.905	0.954	0.954	0.969	0.969	0.908	0.873	0.923	0.969	0.984	0.969	0.922
1b35A_2mev1	0.137	0.216	0.204	0.203	0.246	0.235	0.164	0.339	0.144	0.17	0.229	0.246	0.134	0.293	0.129	0.237	0.167	0.182	0.136	0.292	0.258	0.105	0.136	0.151	0.217	0.13	0.18	0.184	0.103	0.138	0.224	0.302	0.0649	0.184	0.215	0.0941	0.222	0.092	0.128	0.188	0.168	0.146	0.163	0.136	0.237	0.115	0.27	0.11	0.206
1b5l_1rmi	0.885	0.884	0.876	0.883	0.91	0.925	0.885	0.918	0.884	0.878	0.855	0.918	0.878	0.884	0.87	0.854	0.891	0.881	0.878	0.885	0.885	0.881	0.929	0.885	0.878	0.885	0.885	0.915	0.885	0.878	0.885	0.818	0.878	0.837	0.862	0.841	0.803	0.876	0.832	0.871	0.833	0.848	0.851	0.848	0.901	0.862	0.878	0.925	0.786
1b64_1fjfJ	0.446	0.446	0.235	0.446	0.338	0.446	0.296	0.338	0.446	0.26	0.247	0.392	0.296	0.203	0.595	0.333	0.247	0.28	0.4	0.188	0.2	0.378	0.177	0.247	0.266	0.479	0.0976	0.231	0.0976	0.5	0.2	0.28	0.198	0.0988	0.296	0.205	0.424	0.342	0.22	0.486	0.104	0.203	0.293	0.23	0	0.146	0	0.104	0.273
1b6cB_1ia8A	0.775	0.78	0.802	0.876	0.796	0.786	0.772	0.729	0.771	0.791	0.777	0.749	0.785	0.775	0.775	0.732	0.807	0.774	0.742	0.779	0.787	0.777	0.752	0.761	0.769	0.782	0.752	0.821	0.773	0.717	0.68	0.777	0.773	0.797	0.824	0.73	0.753	0.75	0.742	0.762	0.758	0.757	0.776	0.692	0.762	0.817	0.778	0.799	0.76
1b6g_1cqwA	0.664	0.746	0.589	0.672	0.809	0.731	0.661	0.657	0.78	0.716	0.554	0.622	0.802	0.605	0.734	0.619	0.717	0.673	0.739	0.795	0.637	0.753	0.734	0.763	0.601	0.655	0.701	0.534	0.782	0.652	0.744	0.665	0.553	0.58	0.646	0.599	0.532	0.641	0.6	0.758	0.551	0.75	0.606	0.716	0.724	0.566	0.593	0.551	0.6
1b6rA_1gsoA	0.31	0.338	0.272	0.272	0.416	0.413	0.293	0.367	0.423	0.42	0.289	0.433	0.429	0.413	0.342	0.355	0.364	0.407	0.403	0.322	0.329	0.401	0.566	0.388	0.316	0.347	0.256	0.457	0.318	0.357	0.38	0.189	0.289	0.339	0.427	0.364	0.26	0.285	0.291	0.169	0.281	0.351	0.285	0.327	0.272	0.286	0.295	0.327	0.343
1b6tA_1f9aA	0.661	0.661	0.602	0.661	0.661	0.615	0.615	0.615	0.615	0.669	0.653	0.661	0.592	0.645	0.62	0.645	0.661	0.661	0.617	0.592	0.592	0.615	0.686	0.597	0.651	0.543	0.62	0.723	0.615	0.62	0.636	0.508	0.597	0.651	0.615	0.6	0.631	0.675	0.694	0.543	0.64	0.675	0.612	0.62	0.684	0.656	0.593	0.651	0.689
1b7eA_1f3iA	0.946	0.946	0.946	0.946	0.946	0.946	0.946	0.946	0.946	0.946	0.944	0.946	0.946	0.946	0.946	0.946	0.946	0.946	0.946	0.946	0.946	0.946	0.946	0.946	0.946	0.946	0.946	0.946	0.946	0.946	0.946	0.946	0.946	0.944	0.944	0.946	0.946	0.944	0.946	0.946	0.944	0.946	0.944	0.946	0.944	0.944	0.944	0.946	0.946
1b7fA_1b64	0	0	0	0	0	0	0	0	0	0	0	0	0	0	0	0	0	0	0.371	0.0649	0.394	0	0.231	0.39	0	0	0	0.435	0	0	0.0769	0.118	0.221	0	0.167	0.0758	0	0.478	0	0.133	0	0	0.0658	0.139	0.121	0	0.119	0	0.538
1b7gO_1gcuA	0.289	0.163	0.228	0.191	0.255	0.195	0.171	0.178	0.237	0.214	0.283	0.2	0.202	0.258	0.19	0.252	0.14	0.237	0.195	0.202	0.214	0.215	0.219	0.0607	0.152	0.119	0.117	0.173	0.135	0.0899	0.115	0.19	0.0539	0.254	0.299	0.0936	0.106	0.152	0.215	0.107	0.192	0.0965	0.233	0.0773	0.191	0.225	0.222	0.158	0.106
1b7gO_1gcuA	0.289	0.163	0.228	0.191	0.255	0.195	0.171	0.178	0.237	0.214	0.283	0.2	0.202	0.258	0.19	0.252	0.14	0.237	0.195	0.202	0.214	0.215	0.219	0.0607	0.152	0.119	0.117	0.173	0.135	0.0899	0.115	0.19	0.0539	0.254	0.299	0.0936	0.106	0.152	0.215	0.107	0.192	0.0965	0.233	0.0773	0.191	0.225	0.222	0.158	0.106
1b8aA_1aszA	0.927	0.938	0.929	0.931	0.92	0.934	0.92	0.943	0.917	0.929	0.928	0.934	0.934	0.929	0.934	0.922	0.917	0.943	0.922	0.915	0.913	0.92	0.94	0.926	0.932	0.913	0.924	0.934	0.922	0.911	0.917	0.917	0.926	0.934	0.917	0.918	0.908	0.922	0.938	0.92	0.935	0.918	0.929	0.912	0.911	0.929	0.911	0.927	0.913
1b8aA_1lylA	0.941	0.896	0.888	0.911	0.941	0.941	0.928	0.879	0.85	0.935	0.885	0.922	0.898	0.89	0.885	0.858	0.851	0.915	0.916	0.851	0.859	0.918	0.886	0.898	0.923	0.839	0.894	0.887	0.896	0.924	0.891	0.926	0.889	0.929	0.865	0.883	0.934	0.831	0.859	0.898	0.836	0.881	0.868	0.883	0.862	0.905	0.885	0.873	0.864
1b8gA_1bjwA	0.854	0.861	0.823	0.872	0.837	0.855	0.816	0.869	0.881	0.858	0.846	0.824	0.866	0.826	0.816	0.869	0.881	0.809	0.858	0.858	0.858	0.855	0.826	0.862	0.825	0.854	0.871	0.822	0.877	0.828	0.849	0.867	0.848	0.791	0.819	0.866	0.772	0.896	0.836	0.863	0.832	0.848	0.731	0.795	0.836	0.816	0.809	0.816	0.812
1b8gA_1iaxA	0.98	0.993	0.983	0.985	0.98	0.985	0.988	0.978	0.99	0.973	0.985	0.988	0.976	0.985	0.983	0.988	0.973	0.988	0.985	0.98	0.98	0.978	0.995	0.981	0.983	0.983	0.98	0.983	0.99	0.978	0.978	0.975	0.983	0.983	0.983	0.978	0.975	0.973	0.98	0.98	0.988	0.978	0.98	0.988	0.99	0.993	0.993	0.983	0.983
1b8gA_1iaxA	0.98	0.993	0.983	0.985	0.98	0.985	0.988	0.978	0.99	0.973	0.985	0.988	0.976	0.985	0.983	0.988	0.973	0.988	0.985	0.98	0.98	0.978	0.995	0.981	0.983	0.983	0.98	0.983	0.99	0.978	0.978	0.975	0.983	0.983	0.983	0.978	0.975	0.973	0.98	0.98	0.988	0.978	0.98	0.988	0.99	0.993	0.993	0.983	0.983
1b9yC_1a0rP	0.994	0.994	0.994	0.994	0.994	0.994	0.994	0.994	0.994	0.994	0.994	0.994	0.994	0.994	0.994	0.994	0.994	0.994	0.994	0.994	0.994	0.994	0.994	0.994	0.994	0.994	0.994	0.994	0.994	0.994	0.994	0.994	0.994	0.994	0.994	0.994	0.994	0.994	0.994	0.994	0.994	0.994	0.994	0.994	0.994	0.994	0.994	0.994	0.994
1ba1_1dkgD	0.943	0.946	0.938	0.929	0.935	0.929	0.941	0.929	0.965	0.929	0.938	0.946	0.929	0.946	0.946	0.943	0.965	0.931	0.931	0.965	0.965	0.951	0.932	0.941	0.941	0.965	0.919	0.943	0.919	0.931	0.924	0.956	0.941	0.935	0.927	0.924	0.962	0.965	0.924	0.932	0.959	0.924	0.933	0.926	0.93	0.941	0.924	0.925	0.927
1bak_1btkA	0.553	0.713	0.696	0.76	0.792	0.866	0.689	0.843	0.898	0.887	0.612	0.558	0.687	0.776	0.806	0.854	0.657	0.809	0.59	0.556	0.796	0.577	0.67	0.704	0.919	0.88	0.667	0.717	0.713	0.67	0.86	0.664	0.699	0.735	0.578	0.686	0.642	0.858	0.74	0.647	0.777	0.838	0.58	0.67	0.59	0.622	0.67	0.635	0.683
1bak_1dynA	0.768	0.681	0.804	0.742	0.739	0.78	0.817	0.693	0.792	0.798	0.879	0.758	0.761	0.783	0.786	0.809	0.811	0.791	0.844	0.826	0.826	0.785	0.674	0.696	0.779	0.755	0.758	0.775	0.821	0.856	0.741	0.656	0.71	0.585	0.464	0.753	0.788	0.759	0.796	0.791	0.813	0.663	0.692	0.736	0.527	0.565	0.776	0.5	0.78
1bak_1dynA	0.768	0.681	0.804	0.742	0.739	0.78	0.817	0.693	0.792	0.798	0.879	0.758	0.761	0.783	0.786	0.809	0.811	0.791	0.844	0.826	0.826	0.785	0.674	0.696	0.779	0.755	0.758	0.775	0.821	0.856	0.741	0.656	0.71	0.585	0.464	0.753	0.788	0.759	0.796	0.791	0.813	0.663	0.692	0.736	0.527	0.565	0.776	0.5	0.78
1bak_1faoA	0.793	0.78	0.643	0.821	0.699	0.736	0.736	0.811	0.791	0.775	0.83	0.854	0.709	0.807	0.862	0.705	0.75	0.713	0.753	0.883	0.764	0.779	0.763	0.716	0.711	0.818	0.77	0.694	0.742	0.841	0.852	0.766	0.844	0.762	0.537	0.652	0.872	0.793	0.84	0.554	0.809	0.709	0.618	0.723	0.786	0.647	0.771	0.728	0.72
1bb9_2semA	0.845	0.86	0.948	0.828	0.862	0.931	0.897	0.862	0.862	0.948	0.862	0.948	0.931	0.862	0.845	0.879	0.828	0.862	0.897	0.845	0.862	0.897	0.897	0.914	0.948	0.862	0.927	0.897	0.914	0.862	0.897	0.897	0.897	0.879	0.862	0.879	0.845	0.897	0.914	0.845	0.86	0.845	0.897	0.873	0.862	0.862	0.897	0.897	0.914
1bbhA_1jafB	0.886	0.926	0.951	0.967	0.967	0.951	0.886	0.943	0.967	0.942	0.87	0.975	0.943	0.877	0.871	0.975	0.975	0.951	0.878	0.967	0.967	0.919	0.959	0.926	0.878	0.975	0.926	0.933	0.943	0.943	0.967	0.943	0.959	0.951	0.782	0.934	0.918	0.934	0.877	0.951	0.959	0.967	0.927	0.91	0.731	0.943	0.959	0.951	0.915
1bcfA_1eumA	0.967	0.967	1	1	0.929	0.885	0.861	0.967	0.861	0.967	0.905	0.967	0.967	0.854	0.878	0.936	0.925	0.944	0.919	1	0.787	0.898	0.894	0.8	0.937	0.787	0.934	0.856	0.934	0.879	0.771	0.786	0.824	0.846	0.819	0.763	0.786	0.754	0.621	0.693	0.799	0.771	0.824	0.731	0.664	0.833	0.838	0.944	0.681
1bcfA_1eumA	0.967	0.967	1	1	0.929	0.885	0.861	0.967	0.861	0.967	0.905	0.967	0.967	0.854	0.878	0.936	0.925	0.944	0.919	1	0.787	0.898	0.894	0.8	0.937	0.787	0.934	0.856	0.934	0.879	0.771	0.786	0.824	0.846	0.819	0.763	0.786	0.754	0.621	0.693	0.799	0.771	0.824	0.731	0.664	0.833	0.838	0.944	0.681
1bcfA_2fha	0.809	0.836	0.78	0.83	0.837	0.83	0.993	0.83	0.836	1	0.78	0.825	0.818	0.993	0.837	0.694	0.83	1	0.979	0.836	0.836	0.762	0.825	0.83	0.951	0.842	0.83	0.905	0.83	0.951	0.844	0.761	0.773	0.909	0.745	0.883	0.748	0.842	0.839	0.807	0.842	0.783	0.956	0.708	0.756	0.836	0.756	0.81	0.878
1bdb_1e6wA	0.871	0.858	0.885	0.943	0.912	0.9	0.867	0.863	0.882	0.912	0.813	0.916	0.898	0.836	0.849	0.898	0.943	0.916	0.851	0.89	0.908	0.844	0.932	0.9	0.889	0.92	0.861	0.867	0.83	0.814	0.844	0.938	0.835	0.968	0.892	0.901	0.92	0.787	0.874	0.885	0.937	0.869	0.874	0.814	0.946	0.885	0.872	0.917	0.859
1be3A_1be3B	0.922	0.883	0.898	0.893	0.915	0.91	0.915	0.912	0.864	0.919	0.898	0.891	0.912	0.873	0.852	0.9	0.863	0.917	0.863	0.866	0.861	0.893	0.858	0.861	0.916	0.863	0.843	0.899	0.843	0.876	0.859	0.884	0.864	0.882	0.868	0.848	0.89	0.88	0.866	0.863	0.899	0.846	0.882	0.862	0.854	0.922	0.823	0.859	0.845
1be3A_1hr6A	0.976	0.969	0.969	0.959	0.967	0.971	0.969	0.964	0.976	0.966	0.971	0.957	0.962	0.955	0.957	0.955	0.967	0.976	0.979	0.947	0.983	0.969	0.964	0.959	0.945	0.957	0.945	0.947	0.95	0.964	0.969	0.981	0.96	0.99	0.947	0.952	0.955	0.934	0.89	0.947	0.961	0.947	0.947	0.943	0.969	0.942	0.962	0.961	0.9
1bf2_1ehaA	0.716	0.783	0.666	0.764	0.731	0.83	0.713	0.826	0.775	0.718	0.663	0.777	0.807	0.774	0.766	0.757	0.742	0.745	0.655	0.724	0.727	0.708	0.795	0.721	0.657	0.74	0.698	0.733	0.694	0.713	0.773	0.708	0.73	0.676	0.677	0.674	0.78	0.738	0.661	0.692	0.659	0.676	0.707	0.595	0.742	0.645	0.644	0.639	0.659
1bg2_1f9tA	0.879	0.883	0.875	0.895	0.882	0.878	0.882	0.878	0.892	0.882	0.873	0.882	0.882	0.884	0.806	0.875	0.892	0.878	0.865	0.895	0.895	0.864	0.838	0.848	0.857	0.892	0.838	0.863	0.842	0.814	0.898	0.872	0.84	0.82	0.888	0.897	0.885	0.837	0.823	0.858	0.871	0.887	0.896	0.857	0.825	0.828	0.832	0.859	0.871
1bh9B_1jfiB	0.932	0.859	0.861	0.903	0.845	0.89	0.904	0.932	0.863	0.918	0.847	0.932	0.918	0.878	0.918	0.89	0.859	0.877	0.859	0.863	0.859	0.833	0.722	0.89	0.859	0.845	0.932	0.847	0.89	0.792	0.809	0.841	0.89	0.873	0.4	0.829	0.901	0.757	0.667	0.904	0.9	0.476	0.919	0.857	0.944	0.919	0.945	0.875	0.47
1bh9B_1tafA	0.655	0.75	0.833	0.714	0.607	0.607	0.885	0.607	0.678	0.587	0.905	0.656	0.587	0.619	0.607	0.65	0.695	0.667	0.644	0.905	0.683	0.615	0.462	0.633	0.79	0.948	0.623	0.738	0.633	0.644	0.633	0.371	0.633	0.509	0.746	0.603	0.393	0.842	0.828	0.679	0.4	0.603	0.455	0.387	0.571	0.523	0.62	0.467	0.815
1bh9B_1tafA	0.655	0.75	0.833	0.714	0.607	0.607	0.885	0.607	0.678	0.587	0.905	0.656	0.587	0.619	0.607	0.65	0.695	0.667	0.644	0.905	0.683	0.615	0.462	0.633	0.79	0.948	0.623	0.738	0.633	0.644	0.633	0.371	0.633	0.509	0.746	0.603	0.393	0.842	0.828	0.679	0.4	0.603	0.455	0.387	0.571	0.523	0.62	0.467	0.815
1bi0_1fx7B	0.646	0.646	0.652	0.652	0.643	0.646	0.646	0.646	0.646	0.643	0.652	0.643	0.643	0.643	0.646	0.643	0.646	0.643	0.643	0.646	0.646	0.643	0.649	0.643	0.643	0.646	0.643	0.667	0.643	0.643	0.646	0.643	0.646	0.643	0.643	0.646	0.643	0.646	0.646	0.646	0.646	0.646	0.646	0.652	0.649	0.646	0.649	0.643	0.646
1bj7_1obpA	0.94	0.94	0.888	0.667	0.85	0.913	0.94	0.913	0.878	0.913	0.931	0.85	0.94	0.94	0.781	0.783	0.896	0.913	0.717	0.85	0.85	0.723	0.381	0.833	0.535	0.894	0.94	0.729	0.833	0.735	0.867	0.696	0.817	0.922	0.606	0.632	0.768	0.596	0.69	0.939	0.842	0.685	0.373	0.579	0.658	0.755	0.682	0.615	0.739
1bjwA_1bw0A	0.927	0.903	0.916	0.924	0.924	0.924	0.927	0.927	0.932	0.929	0.913	0.924	0.924	0.933	0.923	0.932	0.935	0.924	0.902	0.937	0.937	0.922	0.896	0.882	0.883	0.94	0.879	0.918	0.882	0.908	0.926	0.894	0.889	0.885	0.909	0.904	0.921	0.946	0.917	0.925	0.918	0.877	0.878	0.864	0.821	0.884	0.798	0.842	0.863
1bk5A_1ialA	0.983	0.99	0.976	0.981	0.978	0.978	0.983	0.978	0.983	0.976	0.976	0.978	0.983	0.993	0.976	0.99	0.983	0.99	0.983	0.983	0.983	0.976	0.983	0.983	0.99	0.978	0.976	0.976	0.976	0.983	0.983	0.978	0.981	0.978	0.985	0.983	0.976	0.983	0.993	0.978	0.983	0.983	0.983	0.976	0.981	0.983	0.983	0.976	0.988
1bkjA_1f5vA	1	1	1	1	1	1	1	1	1	1	1	1	1	1	1	1	1	1	1	1	1	1	1	1	1	1	1	1	1	1	1	1	1	1	1	1	1	1	1	1	1	1	1	1	1	1	1	1	1
1bkjA_1vfrA	0.914	0.914	0.902	0.891	0.929	0.921	0.885	0.923	0.879	0.929	0.885	0.929	0.935	0.901	0.915	0.863	0.906	0.934	0.865	0.835	0.799	0.936	0.881	0.919	0.901	0.906	0.921	0.943	0.882	0.907	0.89	0.942	0.894	0.949	0.881	0.906	0.926	0.871	0.854	0.901	0.904	0.871	0.891	0.91	0.858	0.844	0.873	0.941	0.828
1bkjA_1vfrA	0.914	0.914	0.902	0.891	0.929	0.921	0.885	0.923	0.879	0.929	0.885	0.929	0.935	0.901	0.915	0.863	0.906	0.934	0.865	0.835	0.799	0.936	0.881	0.919	0.901	0.906	0.921	0.943	0.882	0.907	0.89	0.942	0.894	0.949	0.881	0.906	0.926	0.871	0.854	0.901	0.904	0.871	0.891	0.91	0.858	0.844	0.873	0.941	0.828
1bkpA_1tlcA	0.931	0.935	0.942	0.946	0.935	0.935	0.958	0.935	0.954	0.935	0.927	0.942	0.935	0.946	0.942	0.927	0.954	0.942	0.931	0.961	0.954	0.935	0.931	0.934	0.935	0.961	0.927	0.931	0.927	0.942	0.946	0.949	0.941	0.931	0.927	0.946	0.953	0.95	0.946	0.92	0.958	0.938	0.934	0.934	0.914	0.945	0.915	0.938	0.911
1bkrA_1bhdA	1	1	1	0.981	1	1	0.981	1	1	1	1	1	1	1	1	1	1	1	1	1	1	1	1	0.981	1	1	0.981	1	0.981	1	1	1	1	1	0.808	1	1	0.981	1	1	1	1	1	1	1	1	1	1	1
1bmdA_1b8pA	0.978	0.978	0.978	0.978	0.978	0.978	0.978	0.978	0.978	0.978	0.978	0.978	0.978	0.978	0.978	0.978	0.978	0.978	0.978	0.978	0.978	0.978	0.981	0.978	0.978	0.978	0.978	0.978	0.978	0.978	0.978	0.978	0.978	0.978	0.985	0.978	0.978	0.978	0.978	0.978	0.981	0.978	0.978	0.963	0.981	0.985	0.981	0.978	0.985
1bmfG_1mabG	0.941	0.941	0.941	0.941	0.941	0.941	0.941	0.941	0.941	0.941	0.941	0.941	0.941	0.941	0.941	0.941	0.941	0.941	0.941	0.941	0.941	0.941	0.941	0.941	0.941	0.941	0.941	0.941	0.941	0.941	0.941	0.941	0.941	0.941	0.941	0.941	0.941	0.941	0.941	0.941	0.941	0.941	0.941	0.941	0.941	0.941	0.941	0.941	0.941
1bmfG_1mabG	0.941	0.941	0.941	0.941	0.941	0.941	0.941	0.941	0.941	0.941	0.941	0.941	0.941	0.941	0.941	0.941	0.941	0.941	0.941	0.941	0.941	0.941	0.941	0.941	0.941	0.941	0.941	0.941	0.941	0.941	0.941	0.941	0.941	0.941	0.941	0.941	0.941	0.941	0.941	0.941	0.941	0.941	0.941	0.941	0.941	0.941	0.941	0.941	0.941
1bn5_1c24A	0.826	0.832	0.841	0.842	0.847	0.847	0.827	0.851	0.851	0.843	0.809	0.861	0.852	0.852	0.848	0.827	0.848	0.857	0.803	0.866	0.836	0.811	0.827	0.856	0.843	0.839	0.86	0.873	0.833	0.834	0.804	0.871	0.855	0.86	0.876	0.772	0.887	0.879	0.713	0.833	0.81	0.789	0.812	0.758	0.855	0.797	0.795	0.871	0.755
1bn5_1c24A	0.826	0.832	0.841	0.842	0.847	0.847	0.827	0.851	0.851	0.843	0.809	0.861	0.852	0.852	0.848	0.827	0.848	0.857	0.803	0.866	0.836	0.811	0.827	0.856	0.843	0.839	0.86	0.873	0.833	0.834	0.804	0.871	0.855	0.86	0.876	0.772	0.887	0.879	0.713	0.833	0.81	0.789	0.812	0.758	0.855	0.797	0.795	0.871	0.755
1bn6A_1cv2A	0.926	0.912	0.915	0.904	0.912	0.912	0.912	0.922	0.918	0.912	0.912	0.929	0.912	0.926	0.932	0.915	0.918	0.912	0.933	0.95	0.95	0.911	0.937	0.894	0.926	0.925	0.894	0.925	0.894	0.901	0.926	0.912	0.891	0.926	0.933	0.915	0.922	0.932	0.915	0.893	0.925	0.915	0.926	0.907	0.925	0.939	0.903	0.919	0.912
1boy_1a21A	0.974	0.974	0.974	0.974	0.974	0.974	0.974	0.974	0.974	0.974	0.974	0.974	0.974	0.974	0.974	0.974	0.974	0.974	0.974	0.974	0.974	0.974	0.974	0.974	0.974	0.974	0.974	0.974	0.974	0.974	0.974	0.974	0.974	0.974	0.974	0.974	0.974	0.974	0.974	0.974	0.974	0.974	0.974	0.974	0.974	0.974	0.974	0.974	0.974
1bpi_1brcI	1	1	1	1	1	1	1	1	1	1	1	1	1	1	1	1	1	1	1	1	1	1	1	1	1	1	1	1	1	1	1	1	1	1	1	1	1	1	1	1	1	1	1	1	1	1	1	1	1
1bpv_1bquA	0.663	0.51	0.351	0	0.622	0	0.663	0	0.68	0.66	0	0	0.505	0	0.569	0.788	0	0.515	0.431	0	0.247	0.33	0.59	0.706	0.545	0.237	0.706	0.357	0.515	0.681	0	0.24	0.608	0.485	0.245	0.663	0.663	0.33	0.583	0.535	0.247	0.739	0.817	0.785	0	0.447	0.711	0.404	0.495
1bpwA_1eyyA	0.819	0.839	0.868	0.831	0.876	0.873	0.824	0.865	0.831	0.825	0.833	0.831	0.858	0.797	0.846	0.827	0.831	0.807	0.797	0.824	0.82	0.796	0.778	0.782	0.759	0.816	0.865	0.783	0.862	0.824	0.82	0.777	0.787	0.754	0.852	0.753	0.851	0.833	0.697	0.802	0.843	0.833	0.857	0.769	0.784	0.843	0.839	0.736	0.733
1bqcA_7a3hA	0.773	0.758	0.766	0.728	0.739	0.763	0.771	0.735	0.75	0.739	0.717	0.756	0.752	0.733	0.75	0.782	0.75	0.755	0.718	0.761	0.76	0.744	0.691	0.755	0.743	0.753	0.736	0.755	0.736	0.74	0.75	0.757	0.766	0.735	0.703	0.739	0.789	0.766	0.697	0.74	0.672	0.791	0.75	0.766	0.734	0.757	0.66	0.7	0.792
1bqcA_7a3hA	0.773	0.758	0.766	0.728	0.739	0.763	0.771	0.735	0.75	0.739	0.717	0.756	0.752	0.733	0.75	0.782	0.75	0.755	0.718	0.761	0.76	0.744	0.691	0.755	0.743	0.753	0.736	0.755	0.736	0.74	0.75	0.757	0.766	0.735	0.703	0.739	0.789	0.766	0.697	0.74	0.672	0.791	0.75	0.766	0.734	0.757	0.66	0.7	0.792
1bqg_1ec7B	0.992	0.992	0.992	0.992	0.992	0.992	0.992	0.992	0.992	0.992	0.992	0.992	0.992	0.992	0.992	0.992	0.992	0.992	0.992	0.992	0.992	0.992	0.992	0.992	0.992	0.992	0.992	0.992	0.992	0.992	0.992	0.992	0.992	0.992	0.992	0.992	0.992	0.992	0.992	0.992	0.992	0.992	0.992	0.992	0.992	0.992	0.992	0.992	0.992
1bqg_1ec7B	0.992	0.992	0.992	0.992	0.992	0.992	0.992	0.992	0.992	0.992	0.992	0.992	0.992	0.992	0.992	0.992	0.992	0.992	0.992	0.992	0.992	0.992	0.992	0.992	0.992	0.992	0.992	0.992	0.992	0.992	0.992	0.992	0.992	0.992	0.992	0.992	0.992	0.992	0.992	0.992	0.992	0.992	0.992	0.992	0.992	0.992	0.992	0.992	0.992
1bqg_1mucA	0.804	0.809	0.738	0.84	0.868	0.799	0.871	0.871	0.715	0.871	0.745	0.84	0.84	0.83	0.786	0.748	0.731	0.892	0.871	0.719	0.73	0.781	0.92	0.796	0.935	0.708	0.946	0.857	0.949	0.85	0.736	0.736	0.784	0.87	0.878	0.748	0.739	0.784	0.701	0.717	0.804	0.768	0.677	0.634	0.898	0.743	0.893	0.919	0.612
1bquA_1bj8	0.953	0.953	0.953	0.953	0.953	0.953	0.953	0.953	0.953	0.953	0.953	0.953	0.953	0.953	0.953	0.953	0.953	0.953	0.953	0.953	0.953	0.953	0.953	0.953	0.953	0.953	0.953	0.953	0.953	0.953	0.953	0.953	0.953	0.953	0.953	0.953	0.953	0.953	0.953	0.953	0.953	0.953	0.953	0.953	0.953	0.953	0.953	0.953	0.953
1br9_1jc7A	0.243	0.274	0.233	0.283	0.0879	0.259	0.262	0.41	0	0.233	0.299	0.0562	0	0.231	0.33	0.232	0.143	0.0619	0.196	0.103	0.162	0.087	0.184	0	0.276	0.139	0.117	0.299	0	0.223	0.12	0.245	0	0.186	0.147	0.271	0.312	0.0952	0.379	0.242	0	0.306	0.294	0.138	0	0	0.162	0.148	0.268
1bs0A_1b8gA	0.418	0.359	0.416	0.376	0.334	0.355	0.366	0.404	0.436	0.41	0.411	0.346	0.353	0.314	0.448	0.3	0.382	0.383	0.493	0.376	0.373	0.392	0.424	0.424	0.453	0.409	0.368	0.332	0.368	0.391	0.424	0.337	0.447	0.354	0.434	0.435	0.363	0.403	0.355	0.455	0.416	0.257	0.35	0.434	0.4	0.422	0.314	0.436	0.397
1bs0A_1b8gA	0.418	0.359	0.416	0.376	0.334	0.355	0.366	0.404	0.436	0.41	0.411	0.346	0.353	0.314	0.448	0.3	0.382	0.383	0.493	0.376	0.373	0.392	0.424	0.424	0.453	0.409	0.368	0.332	0.368	0.391	0.424	0.337	0.447	0.354	0.434	0.435	0.363	0.403	0.355	0.455	0.416	0.257	0.35	0.434	0.4	0.422	0.314	0.436	0.397
1bs0A_1b8gA	0.418	0.359	0.416	0.376	0.334	0.355	0.366	0.404	0.436	0.41	0.411	0.346	0.353	0.314	0.448	0.3	0.382	0.383	0.493	0.376	0.373	0.392	0.424	0.424	0.453	0.409	0.368	0.332	0.368	0.391	0.424	0.337	0.447	0.354	0.434	0.435	0.363	0.403	0.355	0.455	0.416	0.257	0.35	0.434	0.4	0.422	0.314	0.436	0.397
1bsvA_1xel	0.812	0.833	0.799	0.826	0.811	0.811	0.819	0.816	0.796	0.811	0.799	0.827	0.811	0.759	0.812	0.804	0.799	0.836	0.805	0.802	0.802	0.801	0.802	0.796	0.819	0.803	0.786	0.806	0.815	0.79	0.819	0.793	0.796	0.827	0.823	0.815	0.793	0.787	0.811	0.807	0.815	0.836	0.74	0.842	0.788	0.788	0.752	0.772	0.786
1btkA_1dynA	0.734	0.646	0.822	0.753	0.736	0.737	0.651	0.779	0.663	0.737	0.762	0.745	0.74	0.734	0.735	0.809	0.698	0.653	0.731	0.839	0.839	0.744	0.87	0.663	0.824	0.815	0.585	0.726	0.452	0.837	0.747	0.759	0.732	0.663	0.733	0.787	0.789	0.594	0.525	0.553	0.86	0.776	0.616	0.677	0.745	0.88	0.78	0.674	0.649
1btkA_1pls	0.865	0.832	0.869	0.851	0.832	0.743	0.814	0.768	0.822	0.84	0.833	0.796	0.821	0.83	0.833	0.714	0.863	0.853	0.804	0.757	0.788	0.75	0.713	0.832	0.763	0.728	0.755	0.778	0.755	0.709	0.817	0.721	0.869	0.641	0.689	0.83	0.676	0.557	0.699	0.796	0.726	0.817	0.707	0.771	0.811	0.729	0.731	0.8	0.74
1btl_1omeB	0.924	0.929	0.929	0.929	0.924	0.92	0.929	0.933	0.933	0.924	0.924	0.924	0.924	0.92	0.92	0.933	0.929	0.924	0.929	0.929	0.929	0.92	0.929	0.92	0.924	0.929	0.924	0.924	0.92	0.929	0.933	0.933	0.929	0.924	0.929	0.929	0.933	0.929	0.929	0.924	0.924	0.929	0.933	0.929	0.929	0.933	0.929	0.933	0.929
1btl_1skf	0.548	0.567	0.569	0.657	0.567	0.578	0.558	0.59	0.56	0.594	0.589	0.59	0.595	0.564	0.559	0.607	0.554	0.578	0.594	0.587	0.587	0.505	0.601	0.536	0.562	0.574	0.545	0.6	0.531	0.561	0.591	0.63	0.569	0.65	0.636	0.507	0.554	0.591	0.568	0.467	0.485	0.541	0.539	0.49	0.534	0.508	0.62	0.62	0.471
1btl_1skf	0.548	0.567	0.569	0.657	0.567	0.578	0.558	0.59	0.56	0.594	0.589	0.59	0.595	0.564	0.559	0.607	0.554	0.578	0.594	0.587	0.587	0.505	0.601	0.536	0.562	0.574	0.545	0.6	0.531	0.561	0.591	0.63	0.569	0.65	0.636	0.507	0.554	0.591	0.568	0.467	0.485	0.541	0.539	0.49	0.534	0.508	0.62	0.62	0.471
1btn_1mai	0.608	0.483	0.36	0.477	0.505	0.628	0.622	0.624	0.693	0.644	0.517	0.5	0.628	0.6	0.528	0.628	0.663	0.576	0.585	0.489	0.595	0.545	0.531	0.654	0.6	0.554	0.588	0.488	0.528	0.586	0.556	0.646	0.65	0.55	0.589	0.427	0.528	0.477	0.468	0.598	0.479	0.429	0.489	0.634	0.494	0.342	0.436	0.529	0.588
1btn_1pls	0.811	0.869	0.82	0.92	0.802	0.907	0.837	0.802	0.874	0.944	0.802	0.907	0.82	0.91	0.719	0.882	0.911	0.82	0.898	0.812	0.844	0.888	0.867	0.826	0.795	0.852	0.779	0.954	0.723	0.805	0.91	0.886	0.875	0.784	0.849	0.822	0.884	0.862	0.922	0.767	0.88	0.802	0.782	0.682	0.75	0.86	0.767	0.839	0.811
1bu2A_1vin	0.776	0.787	0.796	0.814	0.791	0.761	0.81	0.757	0.746	0.791	0.786	0.843	0.787	0.758	0.773	0.781	0.75	0.787	0.795	0.647	0.647	0.627	0.816	0.755	0.775	0.652	0.759	0.77	0.795	0.796	0.729	0.738	0.729	0.832	0.784	0.741	0.743	0.676	0.783	0.755	0.745	0.754	0.754	0.834	0.763	0.731	0.716	0.744	0.795
1burA_1rusB	0.689	0.743	0.753	0.691	0.742	0.744	0.697	0.747	0.684	0.742	0.746	0.755	0.744	0.709	0.704	0.693	0.689	0.755	0.688	0.689	0.689	0.683	0.764	0.71	0.721	0.686	0.697	0.681	0.685	0.688	0.697	0.709	0.693	0.748	0.78	0.71	0.736	0.691	0.657	0.703	0.697	0.71	0.707	0.749	0.759	0.703	0.759	0.72	0.729
1bv1_3pmgA	0	0	0	0	0	0	0	0	0	0	0	0	0	0	0	0	0	0	0	0	0	0	0	0	0	0	0	0	0	0	0	0	0	0	0	0	0	0	0	0	0	0	0	0	0.217	0	0	0	0
1bvwA_1tml	0.741	0.694	0.657	0.677	0.747	0.757	0.766	0.706	0.688	0.696	0.701	0.761	0.75	0.782	0.777	0.697	0.682	0.691	0.699	0.684	0.667	0.698	0.728	0.769	0.758	0.628	0.777	0.794	0.777	0.647	0.762	0.721	0.789	0.729	0.695	0.69	0.71	0.695	0.687	0.755	0.703	0.789	0.658	0.667	0.703	0.637	0.708	0.725	0.718
1bvwA_1tml	0.741	0.694	0.657	0.677	0.747	0.757	0.766	0.706	0.688	0.696	0.701	0.761	0.75	0.782	0.777	0.697	0.682	0.691	0.699	0.684	0.667	0.698	0.728	0.769	0.758	0.628	0.777	0.794	0.777	0.647	0.762	0.721	0.789	0.729	0.695	0.69	0.71	0.695	0.687	0.755	0.703	0.789	0.658	0.667	0.703	0.637	0.708	0.725	0.718
1bvzA_7taa	0.809	0.732	0.792	0.772	0.792	0.72	0.799	0.754	0.767	0.761	0.777	0.777	0.739	0.786	0.73	0.813	0.822	0.804	0.791	0.792	0.801	0.76	0.774	0.737	0.781	0.723	0.729	0.801	0.738	0.794	0.744	0.796	0.777	0.759	0.76	0.761	0.795	0.735	0.78	0.751	0.774	0.722	0.777	0.785	0.758	0.743	0.716	0.767	0.749
1bw0A_1d2fA	0.859	0.888	0.863	0.85	0.833	0.819	0.837	0.891	0.856	0.813	0.839	0.872	0.841	0.844	0.813	0.84	0.861	0.872	0.868	0.803	0.809	0.818	0.856	0.873	0.8	0.818	0.83	0.791	0.837	0.822	0.84	0.796	0.853	0.839	0.813	0.785	0.837	0.816	0.802	0.801	0.796	0.812	0.826	0.798	0.856	0.843	0.843	0.78	0.77
1bw9A_1qorA	0.181	0.12	0.274	0.115	0.221	0.223	0.195	0.18	0.132	0.191	0.181	0.185	0.18	0.195	0.222	0.183	0.181	0.214	0.213	0.0932	0.0932	0.129	0.105	0.2	0.218	0.186	0.178	0.183	0.201	0.0939	0.155	0.208	0.191	0.168	0.0967	0.212	0.211	0.0747	0.0922	0.145	0.143	0.125	0.206	0.141	0.0264	0.117	0.0526	0.156	0.0932
1bykA_1gca	0.836	0.927	0.87	0.912	0.889	0.917	0.843	0.923	0.884	0.907	0.913	0.889	0.925	0.859	0.876	0.902	0.909	0.931	0.89	0.848	0.839	0.892	0.855	0.855	0.914	0.858	0.9	0.851	0.887	0.898	0.867	0.803	0.867	0.932	0.746	0.814	0.723	0.869	0.853	0.846	0.887	0.822	0.7	0.816	0.799	0.866	0.944	0.768	0.873
1bykA_1tlfA	0.923	0.967	0.869	0.943	0.955	0.871	0.903	0.946	0.881	0.959	0.905	0.92	0.98	0.909	0.984	0.933	0.909	0.943	0.968	0.929	0.926	0.926	0.933	0.878	0.935	0.939	0.884	0.971	0.923	0.95	0.883	0.859	0.906	0.892	0.847	0.852	0.859	0.912	0.788	0.817	0.846	0.86	0.923	0.861	0.836	0.895	0.921	0.857	0.823
1bykA_1tlfA	0.923	0.967	0.869	0.943	0.955	0.871	0.903	0.946	0.881	0.959	0.905	0.92	0.98	0.909	0.984	0.933	0.909	0.943	0.968	0.929	0.926	0.926	0.933	0.878	0.935	0.939	0.884	0.971	0.923	0.95	0.883	0.859	0.906	0.892	0.847	0.852	0.859	0.912	0.788	0.817	0.846	0.86	0.923	0.861	0.836	0.895	0.921	0.857	0.823
1bykA_2dri	0.825	0.873	0.833	0.845	0.908	0.831	0.821	0.841	0.845	0.878	0.863	0.838	0.87	0.87	0.902	0.907	0.828	0.806	0.87	0.902	0.887	0.865	0.815	0.842	0.899	0.893	0.842	0.9	0.838	0.827	0.838	0.778	0.841	0.865	0.877	0.85	0.774	0.895	0.869	0.793	0.732	0.856	0.847	0.799	0.843	0.804	0.859	0.878	0.678
1byuA_1ctqA	0.858	0.885	0.885	0.892	0.865	0.865	0.865	0.892	0.892	0.872	0.892	0.858	0.865	0.849	0.858	0.865	0.892	0.885	0.849	0.892	0.892	0.865	0.917	0.858	0.885	0.899	0.865	0.926	0.858	0.899	0.892	0.893	0.858	0.885	0.882	0.899	0.893	0.893	0.87	0.872	0.865	0.878	0.899	0.892	0.877	0.919	0.929	0.919	0.899
1bywA_1drmA	0.767	0.77	0.78	0.868	0.752	0.752	0.786	0.79	0.806	0.765	0.806	0.796	0.796	0.723	0.728	0.78	0.786	0.777	0.813	0.816	0.786	0.644	0.748	0.777	0.825	0.806	0.757	0.75	0.767	0.727	0.786	0.786	0.777	0.728	0.847	0.777	0.757	0.768	0.602	0.79	0.8	0.78	0.91	0.75	0.817	0.738	0.79	0.786	0.765
1c3oB_1qdlB	0.871	0.86	0.86	0.91	0.86	0.86	0.921	0.86	0.86	0.86	0.871	0.871	0.86	0.888	0.898	0.926	0.91	0.86	0.892	0.86	0.86	0.903	0.91	0.848	0.904	0.871	0.848	0.883	0.859	0.9	0.921	0.86	0.848	0.859	0.864	0.91	0.86	0.91	0.91	0.775	0.87	0.898	0.836	0.915	0.91	0.909	0.797	0.753	0.904
1c4xA_1jfrA	0.656	0.584	0.608	0.622	0.615	0.603	0.544	0.558	0.617	0.578	0.556	0.729	0.565	0.677	0.655	0.678	0.623	0.62	0.642	0.622	0.561	0.597	0.556	0.66	0.627	0.616	0.718	0.66	0.605	0.628	0.678	0.566	0.678	0.581	0.566	0.615	0.519	0.582	0.674	0.629	0.516	0.52	0.647	0.536	0.707	0.701	0.557	0.656	0.736
1c53_2dvh	1	1	1	1	1	1	1	1	1	1	1	1	1	1	1	1	1	1	1	1	1	1	1	1	1	1	1	1	1	1	1	1	1	1	1	1	1	1	1	1	1	1	1	1	1	1	1	1	1
1c9kB_1cbuC	0.905	0.905	0.905	0.905	0.905	0.905	0.905	0.905	0.905	0.905	0.905	0.905	0.905	0.905	0.905	0.905	0.905	0.905	0.905	0.905	0.905	0.905	0.905	0.905	0.905	0.905	0.905	0.905	0.905	0.905	0.905	0.905	0.905	0.905	0.905	0.905	0.905	0.905	0.905	0.905	0.905	0.905	0.905	0.905	0.905	0.905	0.905	0.905	0.905
1c9kB_1g5rA	0.296	0.278	0.369	0.377	0.271	0.294	0.362	0.294	0.218	0.28	0.288	0.28	0.282	0.354	0.296	0.318	0.31	0.282	0.422	0.349	0.338	0.364	0.356	0.0472	0.28	0.328	0.183	0.554	0.254	0.364	0.357	0.0488	0.176	0.0815	0.198	0.328	0.38	0.0469	0.0385	0.328	0.315	0.305	0.324	0.323	0.0938	0.282	0.237	0.356	0.333
1cczA_1fltX	0.357	0.372	0.383	0.254	0.312	0.306	0.391	0.278	0.323	0.348	0.418	0.325	0.355	0.367	0.366	0.244	0.342	0.458	0.466	0.28	0.203	0.379	0.371	0.435	0.342	0.356	0.342	0.438	0.3	0.4	0.318	0.226	0.315	0.256	0.394	0.316	0.27	0.266	0	0.213	0.292	0.28	0.333	0.395	0.386	0.269	0.333	0.356	0.429
1cczA_1fltX	0.357	0.372	0.383	0.254	0.312	0.306	0.391	0.278	0.323	0.348	0.418	0.325	0.355	0.367	0.366	0.244	0.342	0.458	0.466	0.28	0.203	0.379	0.371	0.435	0.342	0.356	0.342	0.438	0.3	0.4	0.318	0.226	0.315	0.256	0.394	0.316	0.27	0.266	0	0.213	0.292	0.28	0.333	0.395	0.386	0.269	0.333	0.356	0.429
1cczA_1hngB	0.827	0.738	0.833	0.744	0.742	0.742	0.827	0.742	0.73	0.742	0.833	0.742	0.742	0.744	0.732	0.728	0.744	0.744	0.772	0.755	0.73	0.832	0.759	0.718	0.767	0.73	0.738	0.755	0.718	0.825	0.73	0.753	0.718	0.737	0.802	0.73	0.753	0.755	0.862	0.718	0.778	0.73	0.769	0.821	0.722	0.75	0.732	0.748	0.774
1cczA_1tlk	0.377	0.393	0.381	0.463	0.443	0.43	0.425	0.392	0.333	0.325	0.41	0.463	0.405	0.519	0.44	0.398	0.405	0.435	0.31	0.419	0.422	0.403	0.529	0.41	0.397	0.435	0.494	0.365	0.415	0.736	0.403	0.432	0.337	0.329	0.483	0.381	0.364	0.438	0.457	0.321	0.388	0.425	0.443	0.476	0.475	0.36	0.492	0.549	0.398
1cd8_1wit	0.846	0.772	0.75	0.869	0.727	0.667	0.671	0.75	0.731	0.687	0.587	0.831	0.714	0.819	0.393	0.695	0.618	0.455	0.69	0.536	0.571	0.802	0.812	0.678	0.767	0.761	0.758	0.492	0.713	0.756	0.695	0.558	0.724	0.762	0.679	0.538	0.653	0.573	0.634	0.589	0.701	0.573	0.614	0.6	0.791	0.696	0.375	0.689	0.406
1cdkA_1apmE	1	1	1	1	1	1	1	1	1	1	1	1	1	1	1	1	1	1	1	1	1	1	1	1	1	1	1	1	1	1	1	1	1	1	1	1	1	1	1	1	1	1	1	1	1	1	1	1	1
1cdkA_1csn	0.713	0.678	0.711	0.732	0.74	0.74	0.709	0.743	0.716	0.735	0.665	0.767	0.758	0.711	0.69	0.75	0.732	0.772	0.695	0.625	0.627	0.674	0.764	0.709	0.768	0.743	0.759	0.736	0.767	0.559	0.662	0.629	0.709	0.693	0.716	0.662	0.632	0.609	0.703	0.581	0.616	0.644	0.682	0.711	0.789	0.667	0.707	0.604	0.753
1cdkA_1hcl	0.772	0.765	0.764	0.782	0.764	0.764	0.768	0.772	0.777	0.764	0.824	0.773	0.766	0.793	0.753	0.793	0.781	0.772	0.775	0.787	0.765	0.773	0.789	0.776	0.773	0.785	0.785	0.827	0.773	0.777	0.768	0.69	0.776	0.777	0.798	0.768	0.708	0.787	0.77	0.76	0.785	0.768	0.736	0.754	0.782	0.768	0.784	0.756	0.786
1ceqA_3ldh	0.909	0.869	0.87	0.873	0.87	0.87	0.89	0.87	0.866	0.87	0.858	0.866	0.885	0.862	0.889	0.829	0.867	0.862	0.876	0.859	0.859	0.89	0.872	0.909	0.889	0.867	0.91	0.903	0.925	0.856	0.874	0.92	0.913	0.89	0.864	0.909	0.908	0.905	0.855	0.902	0.897	0.874	0.886	0.824	0.838	0.882	0.835	0.902	0.869
1ceqA_3ldh	0.909	0.869	0.87	0.873	0.87	0.87	0.89	0.87	0.866	0.87	0.858	0.866	0.885	0.862	0.889	0.829	0.867	0.862	0.876	0.859	0.859	0.89	0.872	0.909	0.889	0.867	0.91	0.903	0.925	0.856	0.874	0.92	0.913	0.89	0.864	0.909	0.908	0.905	0.855	0.902	0.897	0.874	0.886	0.824	0.838	0.882	0.835	0.902	0.869
1cewI_1eqkA	0.855	0.929	0.905	0.905	0.917	0.917	0.867	0.929	0.929	0.869	0.881	0.869	0.867	0.859	0.867	0.929	0.857	0.905	0.893	0.857	0.857	0.917	0.857	0.869	0.869	0.857	0.869	0.929	0.869	0.869	0.857	0.843	0.869	0.917	0.918	0.857	0.821	0.893	0.881	0.871	0.893	0.857	0.904	0.893	0.905	0.893	0.905	0.835	0.821
1cf9A_1g2iA	0.965	0.95	0.886	0.949	0.9	0.917	0.925	0.874	0.965	0.908	0.914	0.924	0.901	0.906	0.983	0.926	0.965	0.87	0.908	0.901	0.893	0.899	0.865	0.854	0.876	0.944	0.879	0.941	0.902	0.958	0.838	0.928	0.915	0.803	0.763	0.948	0.915	0.0896	0	0.911	0.925	0.911	0.878	0.932	0.746	0.916	0.876	0.892	0
1cg2A_1cx8B	0.468	0.491	0.507	0.459	0.572	0.492	0.469	0.413	0.46	0.521	0.546	0.471	0.467	0.479	0.62	0.698	0.487	0.541	0.433	0.574	0.464	0.525	0.695	0.524	0.437	0.436	0.47	0.425	0.448	0.484	0.46	0.575	0.412	0.464	0.433	0.419	0.583	0.464	0.246	0.23	0.336	0.483	0	0.186	0.589	0.466	0.658	0.494	0.11
1cg2A_1cx8B	0.468	0.491	0.507	0.459	0.572	0.492	0.469	0.413	0.46	0.521	0.546	0.471	0.467	0.479	0.62	0.698	0.487	0.541	0.433	0.574	0.464	0.525	0.695	0.524	0.437	0.436	0.47	0.425	0.448	0.484	0.46	0.575	0.412	0.464	0.433	0.419	0.583	0.464	0.246	0.23	0.336	0.483	0	0.186	0.589	0.466	0.658	0.494	0.11
1cg5B_1flp	0.658	0.547	0.634	0.547	0.607	0.462	0.658	0.607	0.658	0.547	0.634	0.547	0.547	0.547	0.458	0.642	0.658	0.547	0.436	0.65	0.658	0.658	0.513	0.53	0.591	0.65	0.547	0.556	0.533	0.453	0.575	0.496	0.454	0.398	0.468	0.733	0.645	0.65	0.486	0.583	0.669	0.721	0.53	0.582	0.394	0.607	0.604	0.542	0.504
1cg5B_1flp	0.658	0.547	0.634	0.547	0.607	0.462	0.658	0.607	0.658	0.547	0.634	0.547	0.547	0.547	0.458	0.642	0.658	0.547	0.436	0.65	0.658	0.658	0.513	0.53	0.591	0.65	0.547	0.556	0.533	0.453	0.575	0.496	0.454	0.398	0.468	0.733	0.645	0.65	0.486	0.583	0.669	0.721	0.53	0.582	0.394	0.607	0.604	0.542	0.504
1chkA_1l92	0.263	0.26	0.265	0.271	0.27	0.265	0.265	0.259	0.28	0.188	0.25	0.26	0.268	0.263	0.266	0.174	0.19	0.279	0.273	0.182	0.182	0.158	0.273	0.228	0.293	0.176	0.222	0.349	0.222	0.272	0.269	0.134	0.219	0.159	0.336	0.196	0.123	0.18	0.268	0.0781	0.18	0.268	0.234	0.243	0.243	0.108	0.311	0.207	0.278
1cid_1qa9A	0.626	0.17	0.191	0.179	0.322	0.165	0.208	0.194	0.183	0.165	0.181	0.178	0.214	0.165	0.167	0.384	0.25	0.222	0.225	0.218	0.242	0.289	0.506	0.173	0.284	0.183	0.194	0	0.39	0.19	0.196	0.187	0.18	0.195	0.218	0.247	0.183	0.181	0.178	0.195	0.167	0.207	0.188	0.309	0.436	0.205	0.234	0.194	0.345
1cipA_1ctqA	0.78	0.804	0.723	0.697	0.717	0.767	0.73	0.724	0.735	0.755	0.748	0.717	0.633	0.696	0.684	0.761	0.69	0.531	0.686	0.593	0.323	0.599	0.727	0.385	0.725	0.368	0.51	0.707	0.606	0.494	0.348	0.405	0.365	0.605	0.71	0.545	0.417	0.191	0.291	0.384	0.394	0.552	0.265	0.5	0.543	0.354	0.519	0.532	0.675
1cipA_1ctqA	0.78	0.804	0.723	0.697	0.717	0.767	0.73	0.724	0.735	0.755	0.748	0.717	0.633	0.696	0.684	0.761	0.69	0.531	0.686	0.593	0.323	0.599	0.727	0.385	0.725	0.368	0.51	0.707	0.606	0.494	0.348	0.405	0.365	0.605	0.71	0.545	0.417	0.191	0.291	0.384	0.394	0.552	0.265	0.5	0.543	0.354	0.519	0.532	0.675
1cipA_1hurA	0.789	0.779	0.779	0.793	0.779	0.779	0.743	0.793	0.799	0.779	0.779	0.779	0.786	0.735	0.776	0.736	0.776	0.779	0.703	0.776	0.772	0.762	0.752	0.75	0.716	0.763	0.83	0.678	0.796	0.715	0.752	0.783	0.769	0.669	0.634	0.739	0.764	0.756	0.606	0.809	0.633	0.739	0.546	0.647	0.662	0.537	0.624	0.787	0.75
1cjxA_1qipA	0	0.161	0	0.136	0.154	0.171	0	0.156	0	0	0.0584	0	0	0.104	0.161	0.0977	0	0.15	0.168	0	0	0.108	0.146	0.163	0.11	0	0.161	0.127	0.16	0.128	0.0211	0.175	0.0203	0.181	0.171	0	0	0	0.133	0.0194	0	0	0	0.085	0.145	0	0.156	0	0.0828
1ckv_1g10A	0.67	0.67	0.67	0.67	0.67	0.67	0.67	0.67	0.67	0.67	0.67	0.67	0.67	0.67	0.67	0.67	0.67	0.67	0.67	0.67	0.67	0.684	0.67	0.67	0.67	0.67	0.67	0.67	0.67	0.67	0.67	0.67	0.67	0.67	0.67	0.67	0.67	0.626	0.676	0.67	0.67	0.67	0.67	0.646	0.67	0.67	0.67	0.67	0.67
1clc_1tf4A	0.789	0.757	0.758	0.78	0.778	0.831	0.74	0.813	0.794	0.791	0.742	0.79	0.805	0.815	0.783	0.801	0.744	0.759	0.795	0.776	0.745	0.756	0.814	0.794	0.765	0.72	0.798	0.756	0.823	0.841	0.708	0.674	0.805	0.786	0.789	0.729	0.791	0.767	0.744	0.746	0.829	0.778	0.691	0.746	0.854	0.782	0.815	0.788	0.714
1clqA_1nozB	0.902	0.902	0.902	0.902	0.902	0.902	0.902	0.902	0.902	0.902	0.902	0.902	0.902	0.902	0.899	0.902	0.902	0.902	0.902	0.902	0.902	0.899	0.899	0.902	0.902	0.902	0.902	0.899	0.902	0.899	0.902	0.902	0.902	0.899	0.902	0.902	0.902	0.902	0.899	0.902	0.902	0.902	0.902	0.902	0.902	0.902	0.902	0.902	0.902
1cof_1cnuA	0.985	0.985	0.985	0.977	0.985	0.985	0.985	0.985	0.985	0.985	0.985	0.977	0.985	0.977	0.985	0.985	0.985	0.985	0.985	0.985	0.977	0.977	0.969	0.985	0.985	0.977	0.985	0.992	0.985	0.977	0.985	0.992	0.985	0.985	0.985	0.977	0.992	0.977	0.985	0.977	0.977	0.977	0.985	0.985	0.992	0.954	0.969	0.969	0.985
1cof_1cnuA	0.985	0.985	0.985	0.977	0.985	0.985	0.985	0.985	0.985	0.985	0.985	0.977	0.985	0.977	0.985	0.985	0.985	0.985	0.985	0.985	0.977	0.977	0.969	0.985	0.985	0.977	0.985	0.992	0.985	0.977	0.985	0.992	0.985	0.985	0.985	0.977	0.992	0.977	0.985	0.977	0.977	0.977	0.985	0.985	0.992	0.954	0.969	0.969	0.985
1cpcA_2hbg	0.0403	0.0403	0.217	0.0556	0.0484	0.0484	0.0403	0.0403	0	0.0484	0.204	0.0403	0.0403	0.0561	0.0403	0.0545	0.0566	0	0	0.228	0.228	0.0982	0	0.0403	0	0.208	0.0403	0.0379	0.0403	0.0407	0	0	0.0645	0	0.165	0	0	0.157	0.0259	0.0721	0.0484	0	0.0849	0.042	0.161	0	0.163	0.0365	0.0259
1cpq_256bA	0.735	0.865	0.882	0.857	0.857	0.857	0.735	0.865	0.802	0.713	0.846	0.794	0.857	0.837	0.7	0.898	0.697	0.857	0.745	0.735	0.779	0.794	0.656	0.703	0.43	0.735	0.703	0.864	0.68	0.69	0.735	0.71	0.68	0.69	0.825	0.808	0.794	0.77	0.718	0.65	0.62	0.848	0.703	0.5	0.714	0.703	0.861	0.642	0.535
1cqkA_1iakA	0.853	0.842	0.832	0.832	0.853	0.832	0.842	0.832	0.837	0.832	0.832	0.842	0.853	0.842	0.837	0.818	0.826	0.779	0.789	0.826	0.826	0.839	0.9	0.837	0.789	0.842	0.837	0.831	0.848	0.859	0.832	0.779	0.837	0.863	0.812	0.853	0.853	0.899	0.854	0.853	0.804	0.826	0.837	0.888	0.842	0.832	0.847	0.84	0.854
1cr5A_1qcsA	0.907	0.925	0.915	0.894	0.925	0.907	0.901	0.906	0.925	0.937	0.902	0.906	0.894	0.905	0.915	0.918	0.907	0.906	0.943	0.884	0.906	0.932	0.919	0.956	0.926	0.909	0.949	0.974	0.943	0.938	0.919	0.909	0.937	0.918	0.929	0.912	0.914	0.931	0.946	0.925	0.901	0.932	0.896	0.936	0.932	0.901	0.949	0.894	0.911
1cs6A_1fltX	0	0	0	0	0	0	0	0	0	0	0	0	0	0	0	0	0	0.27	0	0	0	0	0.0899	0	0	0	0	0.12	0	0	0	0	0	0	0	0	0	0	0	0	0	0	0	0	0	0	0	0	0
1ctj_2mtaC	0.634	0.744	0.662	0.775	0.744	0.688	0.612	0.78	0.654	0.744	0.651	0.78	0.78	0.812	0.772	0.738	0.684	0.78	0.75	0.557	0.557	0.768	0.712	0.553	0.756	0.62	0.647	0.675	0.553	0.691	0.565	0.744	0.659	0.793	0.761	0.588	0.684	0.633	0.8	0.729	0.506	0.6	0.575	0.698	0.723	0.643	0.434	0.706	0.542
[truncated: 647 more rows]
[truncated: 43 more columns]

## Sheet: FFT-NS2 recall
	JOHM930101	CROG050101	PRLA000102	KANM000101	HENS920102	HENS920103	OVEJ920101	BLOSUM62	MUET020101	BLOSUM80	PRLA000101	BLOSUM50	BLOSUM90	DOSZ010104	MCLA710101	DOSZ010103	VTML200	BLOSUM45	CSEM940101	GONG920101	BENS940103	BLAJ010101	WEIL970101	PAM70	TUDE900101	MUET020102	PAM30	MOHR870101	DAYM780302	LEVJ860101	BENS940102	LUTR910101	ALTS910101	MCLA720101	QU_C930103	JOND920103	LUTR910107	QUIB020101	GRAR740104	PAM250	LUTR910109	BENS940101	OGAK980101	FEND850101	MUET010101	LUTR910105	NGPC000101	LINK010101	MIYT790101
[truncated: 1,004 more rows]
[truncated: 43 more columns]

[truncated: 8 more sheets: FFT-NS-2 fscore, L-INS-i column, L-INS-i precision, L-INS-i recall, L-INS-i fscore, L-INS-i N-iRMSD, M-Coffee, MergeAlign]
